# Supplementary material for: Autoantibody binding and unique enzyme-substrate intermediate conformation of human transglutaminase 3
Source: Nat Commun. 2023 Oct 5;14:6216. doi: 10.1038/s41467-023-42004-z (PMC10556103; doi:10.1038/s41467-023-42004-z)
Supplement: Supplementary file 3 — Supplementary Data 1 [file 41467_2023_42004_MOESM3_ESM.xlsx]

## Sheet: MS raw files
sample ID	raw file	evidence Experiment name
TG3 zymogen	EH10157	57
SEC purified cleaved TG3	EH10159	59
SEC purified cleaved TG3 reacted with Z-DON	EH10161	61

## Sheet: evidence
Sequence	Length	Modifications	Modified sequence	Carbamidomethyl (C) Probabilities	Oxidation (M) Probabilities	Z-DON Probabilities	Carbamidomethyl (C) Score Diffs	Oxidation (M) Score Diffs	Z-DON Score Diffs	Acetyl (Protein N-term)	Carbamidomethyl (C)	Oxidation (M)	Z-DON	Missed cleavages	Proteins	Leading proteins	Leading razor protein	Type	Raw file	Fraction	Experiment	MS/MS m/z	Charge	m/z	Mass	Uncalibrated - Calibrated m/z [ppm]	Uncalibrated - Calibrated m/z [Da]	Mass error [ppm]	Mass error [Da]	Uncalibrated mass error [ppm]	Uncalibrated mass error [Da]	Max intensity m/z 0	Retention time	Retention length	Calibrated retention time	Calibrated retention time start	Calibrated retention time finish	Retention time calibration	Match time difference	Match m/z difference	Match q-value	Match score	Number of data points	Number of scans	Number of isotopic peaks	PIF	Fraction of total spectrum	Base peak fraction	PEP
ADLEMQIESLK	11	Unmodified	_ADLEMQIESLK_							0	0	0	0	0	CON__P02533	CON__P02533	CON__P02533	MULTI-MSMS	EH10161	1	61	638.826538085938	2	638.826303	1275.63805	0.76143	0.00048642	0.24007	0.00015336	1.0015	0.00063979	638.826487385258	28.391	0.35106	28.391	28.254	28.605	0					123	72	2	0	0	0	0.001855
ADLEMQIESLKEELAYLK	18	Unmodified	_ADLEMQIESLKEELAYLK_							0	0	0	0	1	CON__P02533	CON__P02533	CON__P02533	MULTI-MSMS	EH10161	1	61	708.70458984375	3	708.369534	2122.08677	0.65165	0.00046161	0.60081	0.00042559	2525-01-01	0.0008872	708.370138338899	40.22	0.23301	40.22	40.092	40.325	0					181	49	6	0	0	0	2.4236E-13
ADLEMQIESLTEELAYLK	18	Unmodified	_ADLEMQIESLTEELAYLK_							0	0	0	0	0	CON__P13645	CON__P13645	CON__P13645	MULTI-MSMS	EH10157	1	57	699.688354492188	3	699.353773	2095.03949	0.4141	0.0002896	-0.18985	-0.00013277	0.22425	0.00015683	699.688018636086	41.082	0.21446	41.082	41.04	41.255	0					127	39	6	0	0	0	0.0027621
ADLEMQIESLTEELAYLK	18	Unmodified	_ADLEMQIESLTEELAYLK_							0	0	0	0	0	CON__P13645	CON__P13645	CON__P13645	MULTI-MSMS	EH10157	1	57	1049.02868652344	2	1048.52702	2095.03949	0.14579	0.00015286	0.55812	0.0005852	0.70391	0.00073807	1049.02927881737	41.084	0.113	41.084	41.045	41.158	0					81	20	6	0	0	0	4.9974E-28
ADLEMQIESLTEELAYLK	18	Unmodified	_ADLEMQIESLTEELAYLK_							0	0	0	0	0	CON__P13645	CON__P13645	CON__P13645	MULTI-MSMS	EH10159	1	59	1049.02954101562	2	1048.52702	2095.03949	5742-01-01	0.0016506	-0.041826	-4.3855E-05	5324-01-01	0.0016067	1049.02880246076	41.003	0.13152	41.003	40.963	41.095	0					73	24	5	0	0	0	3.821E-05
ADLEMQIESLTEELAYLK	18	Unmodified	_ADLEMQIESLTEELAYLK_							0	0	0	0	0	CON__P13645	CON__P13645	CON__P13645	MULTI-MSMS	EH10159	1	59	699.689147949219	3	699.353773	2095.03949	1.1732	0.00082047	-0.12947	-9.0548E-05	1.0437	0.00072992	699.353678031208	41.004	0.14832	41.004	40.963	41.111	0					102	27	6	0	0	0	4.4273E-11
ADLEMQIESLTEELAYLK	18	Unmodified	_ADLEMQIESLTEELAYLK_							0	0	0	0	0	CON__P13645	CON__P13645	CON__P13645	MULTI-MSMS	EH10161	1	61	1048.52917480469	2	1048.52702	2095.03949	3616-01-01	0.0014277	0.055839	5.8549E-05	4174-01-01	0.0014862	1049.0286371693	40.987	0.25733	40.987	40.95	41.208	0					198	42	7	0	0	0	8.0229E-50
ADLEMQIESLTEELAYLK	18	Oxidation (M)	_ADLEM(Oxidation (M))QIESLTEELAYLK_		ADLEM(1)QIESLTEELAYLK			ADLEM(56)QIESLTEELAYLK		0	0	1	0	0	CON__P13645	CON__P13645	CON__P13645	MULTI-MSMS	EH10157	1	57	705.021301269531	3	704.685411	2111.0344	0.4447	0.00031337	-0.023386	-1.648E-05	0.42131	0.00029689	705.019798790072	41.109	0.16443	41.109	41.067	41.231	0					122	30	6	0	0	0	2.2029E-05
ADLEMQIESLTEELAYLK	18	Oxidation (M)	_ADLEM(Oxidation (M))QIESLTEELAYLK_		ADLEM(1)QIESLTEELAYLK			ADLEM(170)QIESLTEELAYLK		0	0	1	0	0	CON__P13645	CON__P13645	CON__P13645	MULTI-MSMS	EH10157	1	57	1057.02746582031	2	1056.52448	2111.0344	0.18742	0.00019801	0.76336	0.00080651	0.95078	0.0010045	1057.02673237847	41.107	0.1341	41.107	41.072	41.206	0					89	24	5	0	0	0	3.222E-50
ADLEMQIESLTEELAYLK	18	Oxidation (M)	_ADLEM(Oxidation (M))QIESLTEELAYLK_		ADLEM(1)QIESLTEELAYLK			ADLEM(64)QIESLTEELAYLK		0	0	1	0	0	CON__P13645	CON__P13645	CON__P13645	MULTI-MSMS	EH10159	1	59	705.02001953125	3	704.685411	2111.0344	2066-01-01	0.00085029	0.13679	9.6395E-05	3434-01-01	0.00094668	705.019877920858	41.031	0.16479	41.031	40.985	41.15	0					111	30	6	0	0	0	3.3896E-06
ADLEMQIESLTEELAYLK	18	Oxidation (M)	_ADLEM(Oxidation (M))QIESLTEELAYLK_		ADLEM(1)QIESLTEELAYLK			ADLEM(150)QIESLTEELAYLK		0	0	1	0	0	CON__P13645	CON__P13645	CON__P13645	MULTI-MSMS	EH10159	1	59	1057.02783203125	2	1056.52448	2111.0344	6305-01-01	0.0017227	0.3119	0.00032953	9424-01-01	0.0020522	1057.02615613783	41.031	0.1207	41.031	40.991	41.111	0					83	22	5	0	0	0	4.9753E-39
ADLEMQIESLTEELAYLK	18	Oxidation (M)	_ADLEM(Oxidation (M))QIESLTEELAYLK_		ADLEM(1)QIESLTEELAYLK			ADLEM(150)QIESLTEELAYLK		0	0	1	0	0	CON__P13645	CON__P13645	CON__P13645	MULTI-MSMS	EH10161	1	61	1057.02746582031	2	1056.52448	2111.0344	3866-01-01	0.001465	-0.033494	-3.5387E-05	3531-01-01	0.0014296	1057.02590742675	41.015	0.22884	41.015	40.974	41.203	0					155	37	6	0	0	0	8.1936E-39
ADLEMQIESLTEELAYLK	18	Oxidation (M)	_ADLEM(Oxidation (M))QIESLTEELAYLK_		ADLEM(1)QIESLTEELAYLK			ADLEM(140)QIESLTEELAYLK		0	0	1	0	0	CON__P13645	CON__P13645	CON__P13645	MULTI-MSMS	EH10161	1	61	704.686401367188	3	704.685411	2111.0344	2431-01-01	0.000876	-0.58043	-0.00040902	0.66268	0.00046698	705.019413850632	41.015	0.26718	41.015	40.968	41.236	0					195	44	6	0	0	0	3.1867E-38
ADLEMQIESLTEELAYLKK	19	Unmodified	_ADLEMQIESLTEELAYLKK_							0	0	0	0	1	CON__P13645	CON__P13645	CON__P13645	MULTI-MSMS	EH10161	1	61	742.387451171875	3	742.052094	2223.13445	0.97574	0.00072405	-0.62475	-0.0004636	0.35099	0.00026045	742.38621727837	40.64	0.087498	40.64	40.598	40.686	0					60	16	5	0	0	0	2.0351E-08
ADLEMQIESLTEELAYLKK	19	Oxidation (M)	_ADLEM(Oxidation (M))QIESLTEELAYLKK_		ADLEM(1)QIESLTEELAYLKK			ADLEM(47)QIESLTEELAYLKK		0	0	1	0	1	CON__P13645	CON__P13645	CON__P13645	MULTI-MSMS	EH10161	1	61	747.718139648438	3	747.383732	2239.12937	2023-04-01	0.00077728	0.18788	0.00014042	2279-01-01	0.00091771	747.717868685146	40.73	0.14908	40.73	40.641	40.79	0					70	27	4	0	0	0	0.00019536
ADTLTDEINFLR	12	Unmodified	_ADTLTDEINFLR_							0	0	0	0	0	CON__P02538;CON__P04259;CON__P48668	CON__P02538;CON__P04259;CON__P48668	CON__P04259	MULTI-MSMS	EH10157	1	57	704.357116699219	2	704.359356	1406.70416	-0.85434	-0.00060176	1.0538	0.00074224	0.19945	0.00014048	704.359699076481	32.935	0.29734	32.935	32.806	33.103	0					200	62	4	0	0	0	2.6225E-06
ADTLTDEINFLR	12	Unmodified	_ADTLTDEINFLR_							0	0	0	0	0	CON__P02538;CON__P04259;CON__P48668	CON__P02538;CON__P04259;CON__P48668	CON__P04259	MULTI-MSMS	EH10159	1	59	704.358703613281	2	704.359356	1406.70416	0.52281	0.00036825	-0.53059	-0.00037373	-0.0077824	-5.4816E-06	704.358633380104	32.568	0.29735	32.568	32.393	32.69	0					169	61	4	0	0	0	4.8776E-08
ADTLTDEINFLR	12	Unmodified	_ADTLTDEINFLR_							0	0	0	0	0	CON__P02538;CON__P04259;CON__P48668	CON__P02538;CON__P04259;CON__P48668	CON__P04259	MULTI-MSMS	EH10161	1	61	704.359985351562	2	704.359356	1406.70416	1.0988	0.00077393	0.036079	2.5413E-05	1.1348	0.00079934	704.359329626448	32.455	0.43349	32.455	32.251	32.684	0					343	92	5	0	0	0	5.0185E-24
AEAESLYQSK	10	Unmodified	_AEAESLYQSK_							0	0	0	0	0	CON__P04264	CON__P04264	CON__P04264	MULTI-MSMS	EH10157	1	57	563.273193359375	2	563.274761	1124.53497	-1.4201	-0.00079993	-0.59298	-0.00033401	-2.0131	-0.0011339	563.274335528993	10.147	0.14503	10.147	10.088	10.233	0					51	32	2	0	0	0	0.033899
AEAESLYQSK	10	Unmodified	_AEAESLYQSK_							0	0	0	0	0	CON__P04264	CON__P04264	CON__P04264	MULTI-MSMS	EH10159	1	59	564.277893066406	2	563.274761	1124.53497	-0.063834	-3.5956E-05	-0.3001	-0.00016904	-0.36394	-0.000205	563.274512936578	5802-09-01	0.81685	5802-09-01	2828-09-01	2023-01-10	0					538	203	5	0	0	0	4.9113E-11
AEAESWYR	8	Unmodified	_AEAESWYR_							0	0	0	0	0	CON__O43790;CON__Q14533;CON__P78386;CON__Q6NT21;CON__P78385	CON__O43790;CON__P78386;CON__Q6NT21	CON__O43790	MULTI-MSMS	EH10159	1	59	506.231262207031	2	506.230156	1010.44576	0.14902	7.5441E-05	0.79744	0.00040369	0.94646	0.00047913	506.230564947687	14.924	0.57409	14.924	14.727	15.302	0					336	136	4	0	0	0	0.0035485
AEAESWYR	8	Unmodified	_AEAESWYR_							0	0	0	0	0	CON__O43790;CON__Q14533;CON__P78386;CON__Q6NT21;CON__P78385	CON__O43790;CON__P78386;CON__Q6NT21	CON__O43790	MULTI-MSMS	EH10161	1	61	506.23046875	2	506.230156	1010.44576	2381-01-01	0.00062677	-0.49737	-0.00025178	0.74075	0.00037499	506.229915250186	14.922	0.42061	14.922	14.67	15.091	0					162	101	2	0	0	0	0.012776
AEFVEVTK	8	Unmodified	_AEFVEVTK_							0	0	0	0	0	CON__P02769	CON__P02769	CON__P02769	MULTI-MSMS	EH10159	1	59	461.748046875	2	461.74765	921.480748	-0.17846	-8.2402E-05	2.1647	0.00099954	9862-01-01	0.00091714	461.748140478996	13.002	0.36809	13.002	12.781	13.149	0					182	89	3	0	0	0	0.036816
AIGGGLSSVGGGSSTIK	17	Unmodified	_AIGGGLSSVGGGSSTIK_							0	0	0	0	0	CON__P02538;CON__P48668	CON__P02538;CON__P48668	CON__P48668	MULTI-MSMS	EH10157	1	57	724.390197753906	2	724.391187	1446.76782	-1.0627	-0.00076983	1.1162	0.00080856	0.053463	3.8728E-05	724.39194959944	17.418	0.42941	17.418	17.238	17.667	0					335	93	5	0	0	0	0.024669
AKQDMACLIR	10	Unmodified	_AKQDMACLIR_							0	0	0	0	1	CON__O43790;CON__Q14533;CON__Q6NT21;CON__P78385	CON__O43790;CON__Q6NT21	CON__O43790	MULTI-SECPEP	EH10157	1	57	574.306213378906	2	574.799368	1147.58418	-1.0273	-0.00059051	2593-03-01	0.0018734	2319-02-01	0.0012829	574.801036285615	23.517	0.45443	23.517	23.327	23.781	0					255	92	4	0	0	0	0.032459
ALEEANADLEVK	12	Unmodified	_ALEEANADLEVK_							0	0	0	0	0	CON__P08779;CON__P19012;CON__P02533	CON__P08779;CON__P02533	CON__P02533	MULTI-MSMS	EH10157	1	57	651.332763671875	2	651.332807	1300.65106	-0.86646	-0.00056435	0.11104	7.2324E-05	-0.75542	-0.00049203	651.332980631291	16.235	0.7064	16.235	15.961	16.668	0					508	164	4	0	0	0	0.00058891
ALEEANADLEVK	12	Unmodified	_ALEEANADLEVK_							0	0	0	0	0	CON__P08779;CON__P19012;CON__P02533	CON__P08779;CON__P02533	CON__P02533	MULTI-MSMS	EH10159	1	59	651.3330078125	2	651.332807	1300.65106	0.16138	0.00010511	0.39544	0.00025756	0.55682	0.00036267	651.333143150075	15.944	0.70966	15.944	15.705	16.415	0					478	165	4	0	0	0	3.1047E-17
ALEEANADLEVK	12	Unmodified	_ALEEANADLEVK_							0	0	0	0	0	CON__P08779;CON__P19012;CON__P02533	CON__P08779;CON__P02533	CON__P02533	MULTI-MSMS	EH10161	1	61	651.335205078125	2	651.332807	1300.65106	0.85566	0.00055732	0.019675	1.2815E-05	0.87534	0.00057014	651.332842732486	15.941	0.6224	15.941	15.707	16.329	0					515	140	5	0	0	0	0.013471
ALEEANTELEVK	12	Unmodified	_ALEEANTELEVK_							0	0	0	0	0	CON__Q04695	CON__Q04695	CON__Q04695	MULTI-MSMS	EH10157	1	57	673.345275878906	2	673.345914	1344.67728	-0.92611	-0.00062359	0.47378	0.00031902	-0.45233	-0.00030457	673.346104192854	16.595	0.31812	16.595	16.421	16.739	0					280	71	5	0	0	0	5.2099E-06
ALEEANTELEVK	12	Unmodified	_ALEEANTELEVK_							0	0	0	0	0	CON__Q04695	CON__Q04695	CON__Q04695	MULTI-MSMS	EH10161	1	61	673.3466796875	2	673.345914	1344.67728	0.87569	0.00058964	0.51562	0.00034719	3913-01-01	0.00093683	673.346328625681	16.241	0.26748	16.241	16.082	16.349	0					207	57	5	0	0	0	3.1047E-17
ALEESNYELEGK	12	Unmodified	_ALEESNYELEGK_							0	0	0	0	0	CON__P13645;CON__P02535-1	CON__P13645	CON__P13645	MULTI-MSMS	EH10157	1	57	691.327819824219	2	691.327721	1380.64089	-0.9245	-0.00063913	0.04832	3.3405E-05	-0.87618	-0.00060573	691.327720913713	15.52	1.0015	15.52	15.259	16.261	0					907	236	6	0	0	0	1.3253E-17
ALEESNYELEGK	12	Unmodified	_ALEESNYELEGK_							0	0	0	0	0	CON__P13645;CON__P02535-1	CON__P13645	CON__P13645	MULTI-MSMS	EH10159	1	59	691.328308105469	2	691.327721	1380.64089	0.17231	0.00011913	0.68122	0.00047095	0.85353	0.00059007	691.328142364024	15.244	0.81125	15.244	14.999	15.81	0					766	197	6	0	0	0	0.0052222
ALEESNYELEGK	12	Unmodified	_ALEESNYELEGK_							0	0	0	0	0	CON__P13645;CON__P02535-1	CON__P13645	CON__P13645	MULTI-MSMS	EH10161	1	61	691.328552246094	2	691.327721	1380.64089	0.68645	0.00047456	0.39247	0.00027133	1.0789	0.00074589	691.328015243125	15.251	1.0651	15.251	14.993	16.058	0					1040	253	7	0	0	0	1.6639E-11
ALNEINQFYQK	11	Unmodified	_ALNEINQFYQK_							0	0	0	0	0	CON__P02663	CON__P02663	CON__P02663	MULTI-MSMS	EH10161	1	61	684.352355957031	2	684.351334	1366.68811	0.27535	0.00018844	-1.0096	-0.00069094	-0.73428	-0.00050251	684.352036232749	22.321	0.50834	22.321	2023-01-22	22.519	0					360	110	6	0	0	0	5.1181E-33
AMLSIDVAE	9	Oxidation (M)	_AM(Oxidation (M))LSIDVAE_		AM(1)LSIDVAE			AM(94)LSIDVAE		0	0	1	0	0	TG3_human	TG3_human	TG3_human	MULTI-MSMS	EH10157	1	57	482.735931396484	2	482.736425	963.458298	-1.1636	-0.0005617	-0.034116	-1.6469E-05	-1.1977	-0.00057817	482.736460396505	22.848	2817-01-01	22.848	22.552	23.834	0					841	294	3	0	0	0	4.9118E-11
AMLSIDVAE	9	Oxidation (M)	_AM(Oxidation (M))LSIDVAE_		AM(1)LSIDVAE			AM(72)LSIDVAE		0	0	1	0	0	TG3_human	TG3_human	TG3_human	MSMS	EH10157	1	57	482.735931396484	2	482.736425	963.458298	NaN	NaN	NaN	NaN	NaN	NaN	NaN	24.243	1	24.243	23.743	24.743	0								0	0	0	2.4837E-06
AMLSIDVAE	9	Oxidation (M)	_AM(Oxidation (M))LSIDVAE_		AM(1)LSIDVAE			AM(130)LSIDVAE		0	0	1	0	0	TG3_human	TG3_human	TG3_human	MULTI-MSMS	EH10159	1	59	482.736389160156	2	482.736425	963.458298	0.0099206	4.7891E-06	-0.17463	-8.4298E-05	-0.16471	-7.9509E-05	482.736395124568	22.61	2.1706	22.61	22.234	24.405	0					1594	504	4	0	0	0	1.2445E-23
AMLSIDVAE	9	Oxidation (M)	_AM(Oxidation (M))LSIDVAE_		AM(1)LSIDVAE			AM(63)LSIDVAE		0	0	1	0	0	TG3_human	TG3_human	TG3_human	MULTI-MSMS	EH10159	1	59	482.736633300781	2	482.736425	963.458298	-0.042941	-2.0729E-05	0.64447	0.00031111	0.60153	0.00029038	482.736706806863	24.496	0.59692	24.496	24.351	24.948	0					306	137	3	0	0	0	2.1119E-05
AMLSIDVAE	9	Oxidation (M)	_AM(Oxidation (M))LSIDVAE_		AM(1)LSIDVAE			AM(42)LSIDVAE		0	0	1	0	0	TG3_human	TG3_human	TG3_human	MULTI-MSMS	EH10159	1	59	482.735961914062	2	482.736425	963.458298	-0.11819	-5.7054E-05	0.63078	0.0003045	0.51259	0.00024745	482.736659463883	27.375	0.67867	27.375	26.859	27.538	0					382	150	3	0	0	0	0.0014119
AMLSIDVAE	9	Oxidation (M)	_AM(Oxidation (M))LSIDVAE_		AM(1)LSIDVAE			AM(72)LSIDVAE		0	0	1	0	0	TG3_human	TG3_human	TG3_human	MULTI-MSMS	EH10161	1	61	482.737396240234	2	482.736425	963.458298	0.78957	0.00038115	-0.25109	-0.00012121	0.53848	0.00025995	482.736446149748	2023-04-22	0.65966	2023-04-22	22.155	22.815	0					422	140	5	0	0	0	5.8679E-07
AMLSIDVAE	9	Unmodified	_AMLSIDVAE_							0	0	0	0	0	TG3_human	TG3_human	TG3_human	MULTI-MSMS	EH10157	1	57	474.738586425781	2	474.738968	947.463383	-0.96543	-0.00045833	-0.2108	-0.00010007	-1.1762	-0.0005584	474.738991200017	27.95	5216-02-01	27.95	27.624	30.145	0					1667	558	5	0	0	0	9.2019E-08
AMLSIDVAE	9	Unmodified	_AMLSIDVAE_							0	0	0	0	0	TG3_human	TG3_human	TG3_human	MULTI-MSMS	EH10157	1	57	474.738311767578	2	474.738968	947.463383	-0.96986	-0.00046043	-0.65681	-0.00031182	-1.6267	-0.00077224	474.738821476935	30.201	0.22194	30.201	30.145	30.367	0					69	51	2	0	0	0	0.0039307
AMLSIDVAE	9	Unmodified	_AMLSIDVAE_							0	0	0	0	0	TG3_human	TG3_human	TG3_human	MULTI-MSMS	EH10157	1	57	474.738830566406	2	474.738968	947.463383	-0.98476	-0.00046751	-0.15099	-7.1679E-05	-1.1357	-0.00053918	474.739226184381	30.586	0.25046	30.586	30.477	30.727	0					94	51	3	0	0	0	0.0039307
AMLSIDVAE	9	Unmodified	_AMLSIDVAE_							0	0	0	0	0	TG3_human	TG3_human	TG3_human	MSMS	EH10157	1	57	474.739135742188	2	474.738968	947.463383	NaN	NaN	NaN	NaN	NaN	NaN	NaN	31.314	1	31.314	30.814	31.814	0								0	0	0	0.020167
AMLSIDVAE	9	Unmodified	_AMLSIDVAE_							0	0	0	0	0	TG3_human	TG3_human	TG3_human	MULTI-MSMS	EH10159	1	59	474.739166259766	2	474.738968	947.463383	-0.17532	-8.3232E-05	-0.019036	-9.0372E-06	-0.19436	-9.2269E-05	474.739082987713	27.596	5774-01-01	27.596	27.281	28.858	0					1318	349	5	0	0	0	5.0404E-07
AMLSIDVAE	9	Unmodified	_AMLSIDVAE_							0	0	0	0	0	TG3_human	TG3_human	TG3_human	MULTI-MSMS	EH10159	1	59	474.739776611328	2	474.738968	947.463383	-0.12261	-5.8208E-05	0.44028	0.00020902	0.31767	0.00015081	474.739331159271	28.977	6975-01-01	28.977	28.822	30.519	0					727	361	3	0	0	0	2.5657E-05
AMLSIDVAE	9	Unmodified	_AMLSIDVAE_							0	0	0	0	0	TG3_human	TG3_human	TG3_human	MULTI-MSMS	EH10159	1	59	474.739562988281	2	474.738968	947.463383	0.094755	4.4984E-05	-0.42486	-0.0002017	-0.33011	-0.00015671	474.739198440361	30.774	0.51271	30.774	30.644	31.157	0					185	106	3	0	0	0	0.0039307
AMLSIDVAE	9	Unmodified	_AMLSIDVAE_							0	0	0	0	0	TG3_human	TG3_human	TG3_human	MULTI-SECPEP	EH10159	1	59	948.923583984375	1	948.47066	947.463383	0.13701	0.00012995	-0.6982	-0.00066222	-0.56119	-0.00053227	948.470068303369	27.57	2288-02-01	27.57	27.288	29.517	0					1815	484	5	0	0	0	0.00076577
AMLSIDVAE	9	Unmodified	_AMLSIDVAE_							0	0	0	0	0	TG3_human	TG3_human	TG3_human	MULTI-MSMS	EH10161	1	61	474.739501953125	2	474.738968	947.463383	1.1193	0.00053136	-0.36962	-0.00017548	0.74965	0.00035589	474.738887508545	27.438	5571-01-01	27.438	27.233	28.79	0					953	347	4	0	0	0	6.5823E-07
AMLSIDVAE	9	Unmodified	_AMLSIDVAE_							0	0	0	0	0	TG3_human	TG3_human	TG3_human	MULTI-MSMS	EH10161	1	61	474.739593505859	2	474.738968	947.463383	1.1736	0.00055713	-0.16339	-7.7569E-05	1.0102	0.00047956	474.739027404313	28.935	0.77655	28.935	28.79	29.566	0					276	158	3	0	0	0	0.002516
APSTYGGGLSVSSSR	15	Unmodified	_APSTYGGGLSVSSSR_							0	0	0	0	0	CON__P02533	CON__P02533	CON__P02533	MULTI-MSMS	EH10157	1	57	713.352416992188	2	713.352062	1424.68957	-1.0979	-0.00078318	-0.19306	-0.00013772	-1.2909	-0.0009209	713.351987981394	14.001	0.29593	14.001	13.793	14.089	0					228	66	5	0	0	0	1.1604E-08
AQYDDIVTR	9	Unmodified	_AQYDDIVTR_							0	0	0	0	0	CON__O43790;CON__Q14533	CON__O43790	CON__O43790	MULTI-MSMS	EH10159	1	59	540.769958496094	2	540.769645	1079.52474	0.16668	9.0138E-05	-0.8883	-0.00048036	-0.72161	-0.00039023	540.769172806241	14.027	0.25916	14.027	13.923	14.182	0					152	63	3	0	0	0	8.2924E-05
AQYDDIVTR	9	Unmodified	_AQYDDIVTR_							0	0	0	0	0	CON__O43790;CON__Q14533	CON__O43790	CON__O43790	MSMS	EH10161	1	61	540.769165039062	2	540.769645	1079.52474	NaN	NaN	NaN	NaN	NaN	NaN	NaN	13.964	1	13.964	13.464	14.464	0								0	0	0	0.005254
AQYEEIANR	9	Unmodified	_AQYEEIANR_							0	0	0	0	0	CON__P13647	CON__P13647	CON__P13647	MULTI-MSMS	EH10157	1	57	547.267822265625	2	547.26727	1092.51999	-1.4091	-0.00077118	0.68468	0.0003747	-0.72446	-0.00039647	547.267662183483	10.278	0.55869	10.278	10.088	10.646	0					414	135	4	0	0	0	0.018469
AQYEEIANR	9	Unmodified	_AQYEEIANR_							0	0	0	0	0	CON__P13647	CON__P13647	CON__P13647	MULTI-MSMS	EH10161	1	61	547.268798828125	2	547.26727	1092.51999	0.63473	0.00034737	0.73901	0.00040444	3737-01-01	0.00075181	547.267690336468	9239-09-01	0.60443	9239-09-01	7125-09-01	10.317	0					486	146	4	0	0	0	0.00012957
AQYEEIAQR	9	Unmodified	_AQYEEIAQR_							0	0	0	0	0	CON__P35908v2;CON__P35908;CON__P19013;CON__P02538;CON__P04259;CON__P48668	CON__P35908v2;CON__P02538;CON__P04259;CON__P48668	CON__P35908v2	MULTI-MSMS	EH10157	1	57	554.274658203125	2	554.275095	1106.53564	-1.3676	-0.00075801	0.98702	0.00054708	-0.38055	-0.00021093	554.275619653076	10.578	0.56835	10.578	10.302	1987-10-01	0					527	137	5	0	0	0	0.00012133
AQYEEIAQR	9	Unmodified	_AQYEEIAQR_							0	0	0	0	0	CON__P35908v2;CON__P35908;CON__P19013;CON__P02538;CON__P04259;CON__P48668	CON__P35908v2;CON__P02538;CON__P04259;CON__P48668	CON__P35908v2	MULTI-MSMS	EH10159	1	59	554.77685546875	2	554.275095	1106.53564	-0.016734	-9.275E-06	1.0969	0.00060796	1.0801	0.00059868	554.275648685071	10.405	0.54356	10.405	10.145	10.689	0					503	138	5	0	0	0	0.03311
AQYEEIAQR	9	Unmodified	_AQYEEIAQR_							0	0	0	0	0	CON__P35908v2;CON__P35908;CON__P19013;CON__P02538;CON__P04259;CON__P48668	CON__P35908v2;CON__P02538;CON__P04259;CON__P48668	CON__P35908v2	MULTI-MSMS	EH10161	1	61	554.276062011719	2	554.275095	1106.53564	0.62529	0.00034658	0.85147	0.00047195	4768-01-01	0.00081853	554.275585337493	10.246	0.63197	10.246	9388-09-01	10.571	0					627	157	5	0	0	0	0.00012133
ASLEGNLAETENR	13	Unmodified	_ASLEGNLAETENR_							0	0	0	0	0	CON__Q04695	CON__Q04695	CON__Q04695	MULTI-MSMS	EH10157	1	57	702.342529296875	2	702.341694	1402.66884	-0.9457	-0.0006642	8105-01-01	0.0012716	0.86485	0.00060742	702.343089469925	15.485	0.34691	15.485	15.365	15.712	0					215	82	3	0	0	0	0.034745
ATGGGLSSVGGGSSTIK	17	Unmodified	_ATGGGLSSVGGGSSTIK_							0	0	0	0	0	CON__P04259	CON__P04259	CON__P04259	MULTI-MSMS	EH10157	1	57	718.3720703125	2	718.372995	1434.73144	-1.2953	-0.00093049	0.4882	0.00035071	-0.80708	-0.00057978	718.373456220447	12.558	0.2739	12.558	1943-12-01	12.704	0					141	66	3	0	0	0	0.026826
ATLENDFVVLK	11	Unmodified	_ATLENDFVVLK_							0	0	0	0	0	CON__Q8N1N4-2;CON__Q7RTT2	CON__Q8N1N4-2	CON__Q8N1N4-2	MULTI-MSMS	EH10161	1	61	624.846252441406	2	624.845353	1247.67615	0.8002	0.0005	0.36706	0.00022935	1.1673	0.00072935	624.8455755137	28.161	0.43786	28.161	27.944	28.382	0					221	97	3	0	0	0	4.4869E-07
ATMQNLNDR	9	Unmodified	_ATMQNLNDR_							0	0	0	0	0	CON__Q04695;CON__Q9C075;CON__Q99PS0	CON__Q04695	CON__Q04695	MULTI-MSMS	EH10157	1	57	531.753112792969	2	531.753472	1061.49239	-1.7686	-0.00094046	5887-01-01	0.00084481	-0.17987	-9.5646E-05	531.754551199121	6319-07-01	0.35327	6319-07-01	4716-07-01	8248-07-01	0					232	83	4	0	0	0	0.0034935
AVFPLSNGSSGGWSAVLQASNGNTLTISISSPASAPIGR	39	Unmodified	_AVFPLSNGSSGGWSAVLQASNGNTLTISISSPASAPIGR_							0	0	0	0	0	TG3_human	TG3_human	TG3_human	MULTI-MSMS	EH10157	1	57	1258.65051269531	3	1257.98153	3770.92277	-0.91495	-0.001151	1.456	0.0018317	0.54107	0.00068066	1258.65239823827	40.171	0.28687	40.171	39.96	40.247	0					289	67	5	0	0	0	0.0025268
AVFPLSNGSSGGWSAVLQASNGNTLTISISSPASAPIGR	39	Unmodified	_AVFPLSNGSSGGWSAVLQASNGNTLTISISSPASAPIGR_							0	0	0	0	0	TG3_human	TG3_human	TG3_human	MULTI-MSMS	EH10157	1	57	944.239013671875	4	943.737968	3770.92277	-0.87274	-0.00082364	0.47097	0.00044447	-0.40177	-0.00037916	944.240059274272	40.191	0.24511	40.191	39.985	40.23	0					218	56	6	0	0	0	0.012941
AVFPLSNGSSGGWSAVLQASNGNTLTISISSPASAPIGR	39	Unmodified	_AVFPLSNGSSGGWSAVLQASNGNTLTISISSPASAPIGR_							0	0	0	0	0	TG3_human	TG3_human	TG3_human	MULTI-MSMS	EH10159	1	59	1258.65112304688	3	1257.98153	3770.92277	0.80258	0.0010096	1.0051	0.0012644	8077-01-01	0.0022741	1258.31723631149	39.705	0.51675	39.705	39.375	39.892	0					553	120	6	0	0	0	0.02318
AVFPLSNGSSGGWSAVLQASNGNTLTISISSPASAPIGR	39	Unmodified	_AVFPLSNGSSGGWSAVLQASNGNTLTISISSPASAPIGR_							0	0	0	0	0	TG3_human	TG3_human	TG3_human	MULTI-MSMS	EH10159	1	59	944.240600585938	4	943.737968	3770.92277	-0.066879	-6.3116E-05	0.74574	0.00070379	0.67887	0.00064067	944.240521032011	39.684	0.44456	39.684	39.405	39.85	0					433	103	6	0	0	0	0.011805
AVFPLSNGSSGGWSAVLQASNGNTLTISISSPASAPIGR	39	Unmodified	_AVFPLSNGSSGGWSAVLQASNGNTLTISISSPASAPIGR_							0	0	0	0	0	TG3_human	TG3_human	TG3_human	MULTI-MSMS	EH10161	1	61	944.240478515625	4	943.737968	3770.92277	0.79268	0.00074808	-0.049444	-4.6662E-05	0.74324	0.00070142	944.239409918935	39.778	0.60205	39.778	39.284	39.886	0					702	134	7	0	0	0	0.029236
AVPYPQR	7	Unmodified	_AVPYPQR_							0	0	0	0	0	CON__P02666	CON__P02666	CON__P02666	MULTI-MSMS	EH10161	1	61	415.729095458984	2	415.729595	829.444637	0.1344	5.5872E-05	-0.46146	-0.00019184	-0.32706	-0.00013597	415.729313842288	3483-08-01	0.16327	3483-08-01	3092-08-01	4725-08-01	0					108	41	3	0	0	0	0.00052005
CLDLDSIVAK	10	Carbamidomethyl (C)	_C(Carbamidomethyl (C))LDLDSIVAK_	C(1)LDLDSIVAK			C(43)LDLDSIVAK			0	1	0	0	0	CON__REFSEQ:XP_932229	CON__REFSEQ:XP_932229	CON__REFSEQ:XP_932229	MULTI-MSMS	EH10157	1	57	567.294982910156	2	567.297181	1132.57981	-0.98213	-0.00055716	-3.1151	-0.0017672	-4.0972	-0.0023243	567.29574313469	24.561	0.86763	24.561	24.434	25.301	0					1062	206	6	0	0	0	0.0039136
CLDLDSIVAK	10	Carbamidomethyl (C)	_C(Carbamidomethyl (C))LDLDSIVAK_	C(1)LDLDSIVAK			C(43)LDLDSIVAK			0	1	0	0	0	CON__REFSEQ:XP_932229	CON__REFSEQ:XP_932229	CON__REFSEQ:XP_932229	MULTI-MSMS	EH10159	1	59	567.295837402344	2	567.297181	1132.57981	0.12337	6.9985E-05	-3.4265	-0.0019438	-3.3031	-0.0018738	567.295616346606	24.366	0.73935	24.366	24.219	24.959	0					942	170	6	0	0	0	0.0039136
DAATDVASR	9	Unmodified	_DAATDVASR_							0	0	0	0	0	TG3_human	TG3_human	TG3_human	MULTI-MSMS	EH10157	1	57	453.218933105469	2	453.219788	904.425024	-2.2132	-0.0010031	-0.22312	-0.00010112	-2.4363	-0.0011042	453.219791805258	4598-05-01	6869-01-01	4598-05-01	2932-05-01	9801-06-01	0					1615	426	5	0	0	0	2.3158E-32
DAATDVASR	9	Unmodified	_DAATDVASR_							0	0	0	0	0	TG3_human	TG3_human	TG3_human	MULTI-MSMS	EH10157	1	57	453.219421386719	2	453.219788	904.425024	-1.9437	-0.00088092	0.46862	0.00021239	-1.4751	-0.00066853	453.219945570413	7.0669	2395-02-01	7.0669	9683-06-01	2078-09-01	0					867	571	2	0	0	0	1.0723E-10
DAATDVASR	9	Unmodified	_DAATDVASR_							0	0	0	0	0	TG3_human	TG3_human	TG3_human	MULTI-MSMS	EH10157	1	57	453.219177246094	2	453.219788	904.425024	-1.6996	-0.00077027	-0.45267	-0.00020516	-2.1522	-0.00097543	453.219869526937	3639-09-01	0.4687	3639-09-01	1997-09-01	6684-09-01	0					318	111	3	0	0	0	6.1382E-05
DAATDVASR	9	Unmodified	_DAATDVASR_							0	0	0	0	0	TG3_human	TG3_human	TG3_human	MULTI-MSMS	EH10157	1	57	453.219757080078	2	453.219788	904.425024	-1.5547	-0.00070461	1.0296	0.00046663	-0.52508	-0.00023798	453.220266886429	10.293	0.75804	10.293	10.223	10.981	0					264	183	2	0	0	0	0.0034935
DAATDVASR	9	Unmodified	_DAATDVASR_							0	0	0	0	0	TG3_human	TG3_human	TG3_human	MULTI-MSMS	EH10157	1	57	453.217712402344	2	453.219788	904.425024	-1.1924	-0.0005404	3857-01-01	0.00062801	0.19329	8.7604E-05	453.220473893664	13.378	0.32062	13.378	13.072	13.393	0					101	75	2	0	0	0	0.010718
DAATDVASR	9	Unmodified	_DAATDVASR_							0	0	0	0	0	TG3_human	TG3_human	TG3_human	MULTI-MSMS	EH10157	1	57	453.219909667969	2	453.219788	904.425024	-1.1041	-0.00050039	0.99097	0.00044913	-0.11311	-5.1263E-05	453.220448769109	13.936	0.13322	13.936	13.848	13.982	0					41	28	2	0	0	0	0.029498
DAATDVASR	9	Unmodified	_DAATDVASR_							0	0	0	0	0	TG3_human	TG3_human	TG3_human	MSMS	EH10157	1	57	453.218444824219	2	453.219788	904.425024	NaN	NaN	NaN	NaN	NaN	NaN	NaN	2235-08-01	1	2235-08-01	7235-07-01	7235-08-01	0								0	0	0	3.3978E-05
DAATDVASR	9	Unmodified	_DAATDVASR_							0	0	0	0	0	TG3_human	TG3_human	TG3_human	MSMS	EH10157	1	57	453.219604492188	2	453.219788	904.425024	NaN	NaN	NaN	NaN	NaN	NaN	NaN	7267-08-01	1	7267-08-01	2267-08-01	2267-09-01	0								0	0	0	4.8897E-06
DAATDVASR	9	Unmodified	_DAATDVASR_							0	0	0	0	0	TG3_human	TG3_human	TG3_human	MSMS	EH10157	1	57	453.218597412109	2	453.219788	904.425024	NaN	NaN	NaN	NaN	NaN	NaN	NaN	10.106	1	10.106	9.606	10.606	0								0	0	0	0.02028
DAATDVASR	9	Unmodified	_DAATDVASR_							0	0	0	0	0	TG3_human	TG3_human	TG3_human	MULTI-MSMS	EH10159	1	59	453.218322753906	2	453.219788	904.425024	-0.58997	-0.00026738	-0.13953	-6.3239E-05	-0.7295	-0.00033062	453.219371374511	5.1881	0.14809	5.1881	5.0986	2467-05-01	0					86	37	3	0	0	0	0.024362
DAATDVASR	9	Unmodified	_DAATDVASR_							0	0	0	0	0	TG3_human	TG3_human	TG3_human	MULTI-MSMS	EH10159	1	59	453.220001220703	2	453.219788	904.425024	-0.57467	-0.00026045	-0.53632	-0.00024307	-1.111	-0.00050352	453.219808526938	4255-05-01	3241-04-01	4255-05-01	2425-05-01	5666-09-01	0					2655	1109	6	0	0	0	4.5216E-33
DAATDVASR	9	Unmodified	_DAATDVASR_							0	0	0	0	0	TG3_human	TG3_human	TG3_human	MULTI-MSMS	EH10159	1	59	453.220306396484	2	453.219788	904.425024	-0.35633	-0.00016149	1.1812	0.00053533	0.82484	0.00037383	453.220273116479	10.035	0.86467	10.035	8451-09-01	1971-10-01	0					286	216	2	0	0	0	0.0017286
DAATDVASR	9	Unmodified	_DAATDVASR_							0	0	0	0	0	TG3_human	TG3_human	TG3_human	MULTI-MSMS	EH10159	1	59	453.221099853516	2	453.219788	904.425024	-0.28756	-0.00013033	8621-01-01	0.00084394	5745-01-01	0.00071361	453.220929395326	11.264	1.0543	11.264	2018-11-01	12.235	0					400	253	2	0	0	0	0.0034935
DAATDVASR	9	Unmodified	_DAATDVASR_							0	0	0	0	0	TG3_human	TG3_human	TG3_human	MULTI-MSMS	EH10159	1	59	453.218597412109	2	453.219788	904.425024	-0.20649	-9.3585E-05	0.51434	0.00023311	0.30785	0.00013952	453.220006774921	13.378	0.073587	13.378	13.333	13.406	0					24	16	2	0	0	0	0.0088537
DAATDVASR	9	Unmodified	_DAATDVASR_							0	0	0	0	0	TG3_human	TG3_human	TG3_human	MULTI-MSMS	EH10159	1	59	453.22119140625	2	453.219788	904.425024	-0.12326	-5.5866E-05	6098-01-01	0.00072959	4865-01-01	0.00067372	453.220823512165	16.382	0.32261	16.382	16.129	16.451	0					132	75	2	0	0	0	0.025849
DAATDVASR	9	Unmodified	_DAATDVASR_							0	0	0	0	0	TG3_human	TG3_human	TG3_human	MSMS	EH10159	1	59	453.21923828125	2	453.219788	904.425024	NaN	NaN	NaN	NaN	NaN	NaN	NaN	7797-09-01	1	7797-09-01	2797-09-01	2028-10-01	0								0	0	0	0.0022914
DAATDVASR	9	Unmodified	_DAATDVASR_							0	0	0	0	0	TG3_human	TG3_human	TG3_human	MULTI-MSMS	EH10161	1	61	453.218444824219	2	453.219788	904.425024	0.22802	0.00010335	-0.04902	-2.2217E-05	0.179	8.1128E-05	453.219394761452	1913-05-01	0.12614	1913-05-01	5.1331	2592-05-01	0					76	30	3	0	0	0	0.0034935
DAATDVASR	9	Unmodified	_DAATDVASR_							0	0	0	0	0	TG3_human	TG3_human	TG3_human	MULTI-MSMS	EH10161	1	61	453.220520019531	2	453.219788	904.425024	0.2428	0.00011004	-0.47799	-0.00021663	-0.23519	-0.00010659	453.219847203021	4295-05-01	4.0208	4295-05-01	2442-05-01	2651-09-01	0					2844	1015	6	0	0	0	4.5216E-33
DAATDVASR	9	Unmodified	_DAATDVASR_							0	0	0	0	0	TG3_human	TG3_human	TG3_human	MULTI-MSMS	EH10161	1	61	453.218536376953	2	453.219788	904.425024	0.48233	0.0002186	0.67978	0.00030809	1.1621	0.00052669	453.220016052002	8074-09-01	1.0363	8074-09-01	6072-09-01	10.644	0					524	253	3	0	0	0	0.00015885
DAATDVASR	9	Unmodified	_DAATDVASR_							0	0	0	0	0	TG3_human	TG3_human	TG3_human	MULTI-MSMS	EH10161	1	61	453.220489501953	2	453.219788	904.425024	0.59973	0.00027181	0.069501	3.1499E-05	0.66923	0.00030331	453.219724917973	12.191	0.73588	12.191	12.105	12.841	0					365	185	2	0	0	0	0.00014693
DAATDVASR	9	Unmodified	_DAATDVASR_							0	0	0	0	0	TG3_human	TG3_human	TG3_human	MULTI-MSMS	EH10161	1	61	453.219696044922	2	453.219788	904.425024	0.69125	0.00031329	0.88567	0.0004014	5769-01-01	0.00071469	453.22013325868	13.383	0.53392	13.383	2023-02-13	13.734	0					193	128	2	0	0	0	0.0014464
DAATDVASR	9	Unmodified	_DAATDVASR_							0	0	0	0	0	TG3_human	TG3_human	TG3_human	MULTI-MSMS	EH10161	1	61	453.222259521484	2	453.219788	904.425024	0.97224	0.00044064	2.0861	0.00094545	3.0583	0.0013861	453.221073477606	15.066	0.33948	15.066	14.952	15.292	0					147	81	2	0	0	0	0.0034935
DAATDVASR	9	Unmodified	_DAATDVASR_							0	0	0	0	0	TG3_human	TG3_human	TG3_human	MULTI-MSMS	EH10161	1	61	453.221313476562	2	453.219788	904.425024	1.051	0.00047633	1.1606	0.00052603	2116-02-01	0.0010024	453.220379473312	15.35	0.7146	15.35	15.272	15.987	0					282	171	2	0	0	0	0.010718
DAATDVASR	9	Unmodified	_DAATDVASR_							0	0	0	0	0	TG3_human	TG3_human	TG3_human	MULTI-MSMS	EH10161	1	61	453.21923828125	2	453.219788	904.425024	1.1508	0.00052158	-1.0746	-0.00048704	0.076204	3.4537E-05	453.219587281586	16.185	0.33875	16.185	15.987	16.325	0					125	73	2	0	0	0	0.0034935
DAATDVASR	9	Unmodified	_DAATDVASR_							0	0	0	0	0	TG3_human	TG3_human	TG3_human	MULTI-MSMS	EH10161	1	61	453.221527099609	2	453.219788	904.425024	3176-01-01	0.00059718	6662-01-01	0.00075515	9838-02-01	0.0013523	453.220671780481	17.994	0.61642	17.994	17.595	18.211	0					232	147	2	0	0	0	0.0034935
DAATDVASR	9	Unmodified	_DAATDVASR_							0	0	0	0	0	TG3_human	TG3_human	TG3_human	MULTI-MSMS	EH10161	1	61	453.222625732422	2	453.219788	904.425024	2436-01-01	0.00056362	8114-01-01	0.00082095	3.055	0.0013846	453.22069274777	18.311	0.22699	18.311	18.211	18.438	0					82	53	2	0	0	0	0.019193
DAATDVASR	9	Unmodified	_DAATDVASR_							0	0	0	0	0	TG3_human	TG3_human	TG3_human	MULTI-MSMS	EH10161	1	61	453.222412109375	2	453.219788	904.425024	0.99258	0.00044986	9737-01-01	0.0008945	9662-02-01	0.0013444	453.221176100351	19.718	0.074156	19.718	19.668	19.743	0					27	15	2	0	0	0	0.024362
DAATDVASR	9	Unmodified	_DAATDVASR_							0	0	0	0	0	TG3_human	TG3_human	TG3_human	MULTI-MSMS	EH10161	1	61	453.223052978516	2	453.219788	904.425024	0.79297	0.00035939	3167-03-01	0.0015032	4.1096	0.0018626	453.221800521692	20.847	0.27915	20.847	20.683	20.962	0					83	60	2	0	0	0	0.0034935
DAATDVASR	9	Unmodified	_DAATDVASR_							0	0	0	0	0	TG3_human	TG3_human	TG3_human	MSMS	EH10161	1	61	453.221496582031	2	453.219788	904.425024	NaN	NaN	NaN	NaN	NaN	NaN	NaN	11.214	1	11.214	10.714	11.714	0								0	0	0	0.0048214
DAEAWFNEK	9	Unmodified	_DAEAWFNEK_							0	0	0	0	0	CON__P13645;CON__Q7Z3Y7;CON__Q148H6;CON__Q7Z3Z0;CON__Q7Z3Y8	CON__P13645	CON__P13645	MULTI-MSMS	EH10157	1	57	555.248291015625	2	555.248546	1108.48254	-1.05	-0.00058303	0.32133	0.00017842	-0.72871	-0.00040462	555.248672151448	23.234	0.85402	23.234	22.894	23.748	0					665	192	5	0	0	0	1.0959E-23
DAEAWFNEK	9	Unmodified	_DAEAWFNEK_							0	0	0	0	0	CON__P13645;CON__Q7Z3Y7;CON__Q148H6;CON__Q7Z3Z0;CON__Q7Z3Y8	CON__P13645	CON__P13645	MULTI-MSMS	EH10159	1	59	555.248474121094	2	555.248546	1108.48254	0.17592	9.768E-05	0.53559	0.00029739	0.71151	0.00039507	555.248760825245	23.065	0.76264	23.065	22.746	23.509	0					623	174	5	0	0	0	3.2499E-05
DAEAWFNEK	9	Unmodified	_DAEAWFNEK_							0	0	0	0	0	CON__P13645;CON__Q7Z3Y7;CON__Q148H6;CON__Q7Z3Z0;CON__Q7Z3Y8	CON__P13645	CON__P13645	MULTI-MSMS	EH10161	1	61	555.2490234375	2	555.248546	1108.48254	0.7408	0.00041133	0.1735	9.6336E-05	0.9143	0.00050766	555.248576274804	22.713	0.41873	22.713	22.519	22.937	0					354	94	6	0	0	0	8.7638E-07
DAEDWFFSK	9	Unmodified	_DAEDWFFSK_							0	0	0	0	0	CON__Q04695	CON__Q04695	CON__Q04695	MULTI-MSMS	EH10157	1	57	572.750610351562	2	572.750921	1143.48729	-0.83097	-0.00047594	0.40878	0.00023413	-0.42219	-0.00024181	572.751088920127	32.03	0.34744	32.03	31.862	32.209	0					210	79	4	0	0	0	0.025849
DAEDWFFSK	9	Unmodified	_DAEDWFFSK_							0	0	0	0	0	CON__Q04695	CON__Q04695	CON__Q04695	MULTI-MSMS	EH10159	1	59	572.7509765625	2	572.750921	1143.48729	0.43553	0.00024945	0.00098691	5.6525E-07	0.43652	0.00025002	572.750883982543	31.838	0.2405	31.838	31.735	31.976	0					92	52	2	0	0	0	0.0023237
DAEDWFFSK	9	Unmodified	_DAEDWFFSK_							0	0	0	0	0	CON__Q04695	CON__Q04695	CON__Q04695	MULTI-MSMS	EH10161	1	61	572.751342773438	2	572.750921	1143.48729	3596-01-01	0.00077869	-0.15781	-9.0388E-05	2018-01-01	0.0006883	572.750764316559	31.678	0.32213	31.678	31.551	31.873	0					168	73	3	0	0	0	8.2924E-05
DAEDWFFSK	9	Unmodified	_DAEDWFFSK_							0	0	0	0	0	CON__Q04695	CON__Q04695	CON__Q04695	MSMS	EH10161	1	61	382.171020507812	3	382.169706	1143.48729	NaN	NaN	NaN	NaN	NaN	NaN	NaN	16.344	1	16.344	15.844	16.844	0								0	0	0	0.033059
DAEEWFFTK	9	Unmodified	_DAEEWFFTK_							0	0	0	0	0	CON__P02533	CON__P02533	CON__P02533	MULTI-MSMS	EH10157	1	57	586.767944335938	2	586.766571	1171.51859	-0.87935	-0.00051597	0.6018	0.00035312	-0.27755	-0.00016286	586.766908050503	31.672	0.45137	31.672	31.523	31.974	0					293	101	4	0	0	0	2.9881E-07
DAEEWFFTK	9	Unmodified	_DAEEWFFTK_							0	0	0	0	0	CON__P02533	CON__P02533	CON__P02533	MULTI-MSMS	EH10159	1	59	586.7666015625	2	586.766571	1171.51859	0.36266	0.0002128	0.21273	0.00012482	0.57539	0.00033762	586.766661017925	31.44	0.41259	31.44	31.262	31.675	0					287	88	4	0	0	0	0.00016374
DAEEWFFTK	9	Unmodified	_DAEEWFFTK_							0	0	0	0	0	CON__P02533	CON__P02533	CON__P02533	MULTI-MSMS	EH10161	1	61	586.766845703125	2	586.766571	1171.51859	2288-01-01	0.00072101	0.0914	5.3631E-05	3202-01-01	0.00077465	586.76663785038	31.216	0.42117	31.216	31.084	31.505	0					303	94	4	0	0	0	7.4693E-05
DAETWFLSK	9	Unmodified	_DAETWFLSK_							0	0	0	0	0	CON__P08779	CON__P08779	CON__P08779	MULTI-MSMS	EH10157	1	57	548.76953125	2	548.769114	1095.52368	-0.8332	-0.00045723	0.84107	0.00046155	0.0078728	4.3204E-06	548.769564817054	29.922	0.35438	29.922	29.727	30.082	0					185	73	3	0	0	0	0.024362
DAETWFLSK	9	Unmodified	_DAETWFLSK_							0	0	0	0	0	CON__P08779	CON__P08779	CON__P08779	MULTI-SECPEP	EH10159	1	59	548.791076660156	2	548.769114	1095.52368	0.13821	7.5843E-05	0.67118	0.00036832	0.80938	0.00044416	548.769413049598	29.692	0.29898	29.692	29.517	29.816	0					142	63	3	0	0	0	0.032802
DAFLGSFLYEYSR	13	Unmodified	_DAFLGSFLYEYSR_							0	0	0	0	0	CON__P02769	CON__P02769	CON__P02769	MULTI-MSMS	EH10161	1	61	784.877380371094	2	784.375006	1566.73546	0.8929	0.00070037	1958-01-01	0.00093792	2.0887	0.0016383	784.375463313878	38.095	0.44103	38.095	37.883	38.324	0					271	96	4	0	0	0	0.0339
DCVLMVEGSGLLLGNLK	17	Carbamidomethyl (C)	_DC(Carbamidomethyl (C))VLMVEGSGLLLGNLK_	DC(1)VLMVEGSGLLLGNLK			DC(220)VLMVEGSGLLLGNLK			0	1	0	0	0	TG3_human	TG3_human	TG3_human	MULTI-MSMS	EH10157	1	57	909.979797363281	2	909.478622	1816.94269	-0.7148	-0.0006501	-0.85054	-0.00077355	-1.5653	-0.0014236	909.478250330367	39.196	3517-01-01	39.196	38.906	40.257	0					1602	322	7	0	0	0	1.3438E-104
DCVLMVEGSGLLLGNLK	17	Carbamidomethyl (C)	_DC(Carbamidomethyl (C))VLMVEGSGLLLGNLK_	DC(1)VLMVEGSGLLLGNLK			DC(110)VLMVEGSGLLLGNLK			0	1	0	0	0	TG3_human	TG3_human	TG3_human	MULTI-MSMS	EH10157	1	57	606.98828125	3	606.65484	1816.94269	-0.29498	-0.00017895	-1.061	-0.00064364	-1.3559	-0.00082259	606.654491409418	39.179	2886-01-01	39.179	38.955	40.244	0					1321	307	7	0	0	0	2.188E-20
DCVLMVEGSGLLLGNLK	17	Carbamidomethyl (C)	_DC(Carbamidomethyl (C))VLMVEGSGLLLGNLK_	DC(1)VLMVEGSGLLLGNLK			DC(110)VLMVEGSGLLLGNLK			0	1	0	0	0	TG3_human	TG3_human	TG3_human	MULTI-MSMS	EH10157	1	57	606.655090332031	3	606.65484	1816.94269	-0.10005	-6.0694E-05	-0.50858	-0.00030853	-0.60863	-0.00036923	606.989065323895	40.628	0.54301	40.628	40.356	40.899	0					359	118	4	0	0	0	4.1066E-20
DCVLMVEGSGLLLGNLK	17	Carbamidomethyl (C)	_DC(Carbamidomethyl (C))VLMVEGSGLLLGNLK_	DC(1)VLMVEGSGLLLGNLK			DC(210)VLMVEGSGLLLGNLK			0	1	0	0	0	TG3_human	TG3_human	TG3_human	MULTI-MSMS	EH10157	1	57	909.478820800781	2	909.478622	1816.94269	-0.50456	-0.00045889	-0.57103	-0.00051934	-1.0756	-0.00097823	909.478998528682	40.684	2022-01-01	40.684	40.257	41.477	0					692	261	5	0	0	0	9.4514E-89
DCVLMVEGSGLLLGNLK	17	Carbamidomethyl (C)	_DC(Carbamidomethyl (C))VLMVEGSGLLLGNLK_	DC(1)VLMVEGSGLLLGNLK			DC(52)VLMVEGSGLLLGNLK			0	1	0	0	0	TG3_human	TG3_human	TG3_human	MULTI-MSMS	EH10157	1	57	606.654846191406	3	606.65484	1816.94269	0.53602	0.00032518	-0.66593	-0.00040399	-0.12991	-7.8813E-05	606.654548201531	40.969	0.3198	40.969	40.929	41.249	0					99	61	2	0	0	0	2.3295E-05
DCVLMVEGSGLLLGNLK	17	Carbamidomethyl (C)	_DC(Carbamidomethyl (C))VLMVEGSGLLLGNLK_	DC(1)VLMVEGSGLLLGNLK			DC(250)VLMVEGSGLLLGNLK			0	1	0	0	0	TG3_human	TG3_human	TG3_human	MULTI-MSMS	EH10159	1	59	909.479248046875	2	909.478622	1816.94269	-0.0028807	-2.62E-06	-0.56752	-0.00051615	-0.5704	-0.00051877	909.478432425955	38.642	5689-01-01	38.642	38.363	39.932	0					2082	371	7	0	0	0	2.1966E-122
DCVLMVEGSGLLLGNLK	17	Carbamidomethyl (C)	_DC(Carbamidomethyl (C))VLMVEGSGLLLGNLK_	DC(1)VLMVEGSGLLLGNLK			DC(140)VLMVEGSGLLLGNLK			0	1	0	0	0	TG3_human	TG3_human	TG3_human	MULTI-MSMS	EH10159	1	59	606.655029296875	3	606.65484	1816.94269	-0.040955	-2.4846E-05	-0.31685	-0.00019222	-0.3578	-0.00021706	606.654926721341	38.636	5267-01-01	38.636	38.381	39.908	0					1847	360	7	0	0	0	5.8194E-38
DCVLMVEGSGLLLGNLK	17	Carbamidomethyl (C)	_DC(Carbamidomethyl (C))VLMVEGSGLLLGNLK_	DC(1)VLMVEGSGLLLGNLK			DC(170)VLMVEGSGLLLGNLK			0	1	0	0	0	TG3_human	TG3_human	TG3_human	MULTI-MSMS	EH10159	1	59	909.979125976562	2	909.478622	1816.94269	0.27497	0.00025008	-0.41582	-0.00037818	-0.14086	-0.0001281	909.47876238736	40.084	0.62158	40.084	39.905	40.526	0					574	151	6	0	0	0	5.6208E-49
DCVLMVEGSGLLLGNLK	17	Carbamidomethyl (C)	_DC(Carbamidomethyl (C))VLMVEGSGLLLGNLK_	DC(1)VLMVEGSGLLLGNLK			DC(60)VLMVEGSGLLLGNLK			0	1	0	0	0	TG3_human	TG3_human	TG3_human	MULTI-MSMS	EH10159	1	59	606.989074707031	3	606.65484	1816.94269	0.038869	2.358E-05	-0.040786	-2.4743E-05	-0.0019168	-1.1628E-06	606.989035451689	40.01	0.077423	40.01	39.987	40.065	0					36	19	3	0	0	0	9.0711E-06
DCVLMVEGSGLLLGNLK	17	Carbamidomethyl (C)	_DC(Carbamidomethyl (C))VLMVEGSGLLLGNLK_	DC(1)VLMVEGSGLLLGNLK			DC(160)VLMVEGSGLLLGNLK			0	1	0	0	0	TG3_human	TG3_human	TG3_human	MULTI-MSMS	EH10159	1	59	909.480529785156	2	909.478622	1816.94269	0.88811	0.00080772	-0.30267	-0.00027527	0.58544	0.00053244	909.479028477577	40.596	1.0795	40.596	40.428	41.507	0					621	230	5	0	0	0	1.4486E-48
DCVLMVEGSGLLLGNLK	17	Carbamidomethyl (C)	_DC(Carbamidomethyl (C))VLMVEGSGLLLGNLK_	DC(1)VLMVEGSGLLLGNLK			DC(110)VLMVEGSGLLLGNLK			0	1	0	0	0	TG3_human	TG3_human	TG3_human	MULTI-MSMS	EH10159	1	59	606.655578613281	3	606.65484	1816.94269	0.62998	0.00038218	-0.20863	-0.00012657	0.42135	0.00025561	606.989148161715	40.608	0.64278	40.608	40.191	40.834	0					447	146	4	0	0	0	4.1066E-20
DCVLMVEGSGLLLGNLK	17	Carbamidomethyl (C)	_DC(Carbamidomethyl (C))VLMVEGSGLLLGNLK_	DC(1)VLMVEGSGLLLGNLK			DC(61)VLMVEGSGLLLGNLK			0	1	0	0	0	TG3_human	TG3_human	TG3_human	MULTI-MSMS	EH10159	1	59	606.990112304688	3	606.65484	1816.94269	1.1287	0.00068473	0.085059	5.1602E-05	2138-01-01	0.00073633	606.989140044526	40.866	0.35966	40.866	40.829	41.189	0					174	69	3	0	0	0	7.4838E-06
DCVLMVEGSGLLLGNLK	17	Carbamidomethyl (C)	_DC(Carbamidomethyl (C))VLMVEGSGLLLGNLK_	DC(1)VLMVEGSGLLLGNLK			DC(190)VLMVEGSGLLLGNLK			0	1	0	0	0	TG3_human	TG3_human	TG3_human	MULTI-MSMS	EH10161	1	61	909.980285644531	2	909.478622	1816.94269	0.86825	0.00078965	-0.75769	-0.0006891	0.11056	0.00010055	909.478481431558	38.492	6465-01-01	38.492	38.232	39.879	0					1296	371	7	0	0	0	1.6005E-74
DCVLMVEGSGLLLGNLK	17	Carbamidomethyl (C)	_DC(Carbamidomethyl (C))VLMVEGSGLLLGNLK_	DC(1)VLMVEGSGLLLGNLK			DC(78)VLMVEGSGLLLGNLK			0	1	0	0	0	TG3_human	TG3_human	TG3_human	MULTI-MSMS	EH10161	1	61	606.654602050781	3	606.65484	1816.94269	0.97025	0.00058861	-0.71103	-0.00043135	0.25922	0.00015726	606.654660638344	38.483	5433-01-01	38.483	38.27	39.813	0					959	347	6	0	0	0	5.8248E-09
DCVLMVEGSGLLLGNLK	17	Carbamidomethyl (C)	_DC(Carbamidomethyl (C))VLMVEGSGLLLGNLK_	DC(1)VLMVEGSGLLLGNLK			DC(120)VLMVEGSGLLLGNLK			0	1	0	0	0	TG3_human	TG3_human	TG3_human	MULTI-MSMS	EH10161	1	61	909.47607421875	2	909.478622	1816.94269	0.75948	0.00069073	-0.51353	-0.00046704	0.24595	0.00022368	909.980208108945	40.289	0.52036	40.289	39.911	40.431	0					425	118	5	0	0	0	2.6776E-20
DCVLMVEGSGLLLGNLK	17	Carbamidomethyl (C)	_DC(Carbamidomethyl (C))VLMVEGSGLLLGNLK_	DC(1)VLMVEGSGLLLGNLK			DC(140)VLMVEGSGLLLGNLK			0	1	0	0	0	TG3_human	TG3_human	TG3_human	MULTI-MSMS	EH10161	1	61	909.982177734375	2	909.478622	1816.94269	1.0044	0.00091352	-0.066473	-6.0456E-05	0.93797	0.00085306	909.479484512351	40.68	0.47723	40.68	40.373	40.85	0					312	100	5	0	0	0	2.6245E-37
DCVLMVEGSGLLLGNLK	17	Carbamidomethyl (C)	_DC(Carbamidomethyl (C))VLMVEGSGLLLGNLK_	DC(1)VLMVEGSGLLLGNLK			DC(120)VLMVEGSGLLLGNLK			0	1	0	0	0	TG3_human	TG3_human	TG3_human	MULTI-MSMS	EH10161	1	61	909.977844238281	2	909.478622	1816.94269	3435-01-01	0.0012219	-1.1742	-0.0010679	0.1693	0.00015397	909.479261200576	40.922	0.63378	40.922	40.835	41.469	0					228	109	3	0	0	0	6.9343E-21
DCVLMVEGSGLLLGNLK	17	Carbamidomethyl (C),Oxidation (M)	_DC(Carbamidomethyl (C))VLM(Oxidation (M))VEGSGLLLGNLK_	DC(1)VLMVEGSGLLLGNLK	DCVLM(1)VEGSGLLLGNLK		DC(200)VLMVEGSGLLLGNLK	DCVLM(200)VEGSGLLLGNLK		0	1	1	0	0	TG3_human	TG3_human	TG3_human	MULTI-MSMS	EH10159	1	59	917.977844238281	2	917.476079	1832.93761	0.70206	0.00064412	-0.07669	-7.0361E-05	0.62537	0.00057376	917.476536472806	34.947	9262-01-01	34.947	34.649	36.575	0					2016	432	7	0	0	0	2.5355E-75
DCVLMVEGSGLLLGNLK	17	Carbamidomethyl (C),Oxidation (M)	_DC(Carbamidomethyl (C))VLM(Oxidation (M))VEGSGLLLGNLK_	DC(1)VLMVEGSGLLLGNLK	DCVLM(1)VEGSGLLLGNLK		DC(110)VLMVEGSGLLLGNLK	DCVLM(110)VEGSGLLLGNLK		0	1	1	0	0	TG3_human	TG3_human	TG3_human	MULTI-MSMS	EH10159	1	59	611.986633300781	3	611.986478	1832.93761	0.63131	0.00038635	-0.10503	-6.4277E-05	0.52628	0.00032208	611.986771994409	34.953	1.866	34.953	34.729	36.595	0					1682	420	5	0	0	0	3.1969E-20
DCVLMVEGSGLLLGNLK	17	Carbamidomethyl (C),Oxidation (M)	_DC(Carbamidomethyl (C))VLM(Oxidation (M))VEGSGLLLGNLK_	DC(1)VLMVEGSGLLLGNLK	DCVLM(1)VEGSGLLLGNLK		DC(73)VLMVEGSGLLLGNLK	DCVLM(73)VEGSGLLLGNLK		0	1	1	0	0	TG3_human	TG3_human	TG3_human	MULTI-MSMS	EH10159	1	59	917.980346679688	2	917.476079	1832.93761	0.2568	0.00023561	2794-03-01	0.0030088	5362-03-01	0.0032444	917.980401252938	37.575	0.38128	37.575	37.296	37.677	0					270	85	4	0	0	0	1.0922E-08
DCVLMVEGSGLLLGNLK	17	Carbamidomethyl (C),Oxidation (M)	_DC(Carbamidomethyl (C))VLM(Oxidation (M))VEGSGLLLGNLK_	DC(1)VLMVEGSGLLLGNLK	DCVLM(1)VEGSGLLLGNLK		DC(67)VLMVEGSGLLLGNLK	DCVLM(67)VEGSGLLLGNLK		0	1	1	0	0	TG3_human	TG3_human	TG3_human	MULTI-MSMS	EH10159	1	59	917.979919433594	2	917.476079	1832.93761	0.13741	0.00012607	4709-03-01	0.0031845	6084-03-01	0.0033106	917.480759288323	38.165	0.68436	38.165	37.823	38.508	0					465	160	4	0	0	0	1.7407E-08
DCVLMVEGSGLLLGNLK	17	Carbamidomethyl (C),Oxidation (M)	_DC(Carbamidomethyl (C))VLM(Oxidation (M))VEGSGLLLGNLK_	DC(1)VLMVEGSGLLLGNLK	DCVLM(1)VEGSGLLLGNLK		DC(110)VLMVEGSGLLLGNLK	DCVLM(110)VEGSGLLLGNLK		0	1	1	0	0	TG3_human	TG3_human	TG3_human	MULTI-SECPEP	EH10159	1	59	917.886901855469	2	917.476079	1832.93761	0.37667	0.00034558	-0.033988	-3.1183E-05	0.34268	0.0003144	917.476614351453	36.744	0.82882	36.744	36.5	37.329	0					607	183	4	0	0	0	7.9618E-20
DIENQYETQITQIEHEVSSSGQEVQSSAK	29	Unmodified	_DIENQYETQITQIEHEVSSSGQEVQSSAK_							0	0	0	0	0	CON__P35527	CON__P35527	CON__P35527	MULTI-MSMS	EH10157	1	57	817.136169433594	4	816.883923	3263.50659	-0.58747	-0.0004799	0.70027	0.00057204	0.1128	9.2141E-05	817.135435901526	36.026	0.37883	36.026	35.833	36.212	0					419	85	6	0	0	0	0.0011571
DIENQYETQITQIEHEVSSSGQEVQSSAK	29	Unmodified	_DIENQYETQITQIEHEVSSSGQEVQSSAK_							0	0	0	0	0	CON__P35527	CON__P35527	CON__P35527	MULTI-MSMS	EH10159	1	59	1089.51330566406	3	1088.84281	3263.50659	1.1001	0.0011978	0.83211	0.00090604	9322-01-01	0.0021039	1089.17795561472	35.483	1.0299	35.483	35.161	36.191	0					1024	231	8	0	0	0	0.028066
DIENQYETQITQIEHEVSSSGQEVQSSAK	29	Unmodified	_DIENQYETQITQIEHEVSSSGQEVQSSAK_							0	0	0	0	0	CON__P35527	CON__P35527	CON__P35527	MULTI-MSMS	EH10159	1	59	817.385559082031	4	816.883923	3263.50659	0.59917	0.00048945	0.40389	0.00032993	1.0031	0.00081938	817.135187598815	35.489	0.46559	35.489	35.27	35.736	0					504	106	6	0	0	0	0.034623
DIENQYETQITQIEHEVSSSGQEVQSSAK	29	Unmodified	_DIENQYETQITQIEHEVSSSGQEVQSSAK_							0	0	0	0	0	CON__P35527	CON__P35527	CON__P35527	MULTI-MSMS	EH10161	1	61	817.388305664062	4	816.883923	3263.50659	1.1203	0.00091518	0.54326	0.00044378	6636-01-01	0.001359	817.135070074444	35.357	0.63707	35.357	35.109	35.746	0					672	135	7	0	0	0	0.016827
DIILDNPTLTLEVLNEAR	18	Unmodified	_DIILDNPTLTLEVLNEAR_							0	0	0	0	0	TG3_human	TG3_human	TG3_human	MULTI-MSMS	EH10157	1	57	1020.05596923828	2	1020.05459	2038.09464	-0.69231	-0.0007062	-1.4403	-0.0014692	-2.1326	-0.0021754	1020.55351954211	39.121	0.25002	39.121	38.967	39.217	0					135	59	3	0	0	0	1.4072E-08
DIILDNPTLTLEVLNEAR	18	Unmodified	_DIILDNPTLTLEVLNEAR_							0	0	0	0	0	TG3_human	TG3_human	TG3_human	MULTI-MSMS	EH10157	1	57	1020.0556640625	2	1020.05459	2038.09464	-0.8203	-0.00083676	0.38043	0.00038806	-0.43987	-0.00044869	1020.55578288669	39.791	0.44481	39.791	39.581	40.026	0					347	104	4	0	0	0	4.7135E-28
DIILDNPTLTLEVLNEAR	18	Unmodified	_DIILDNPTLTLEVLNEAR_							0	0	0	0	0	TG3_human	TG3_human	TG3_human	MULTI-MSMS	EH10157	1	57	680.705993652344	3	680.372155	2038.09464	-0.57596	-0.00039187	-0.67847	-0.00046162	-1.2544	-0.00085348	680.705985211324	40.268	0.79807	40.268	40.131	40.929	0					991	182	7	0	0	0	1.5099E-62
DIILDNPTLTLEVLNEAR	18	Unmodified	_DIILDNPTLTLEVLNEAR_							0	0	0	0	0	TG3_human	TG3_human	TG3_human	MULTI-MSMS	EH10157	1	57	1020.05401611328	2	1020.05459	2038.09464	-0.87179	-0.00088928	-0.90736	-0.00092556	-1.7792	-0.0018148	1020.55505380778	40.277	7261-01-01	40.277	40.022	41.748	0					1618	387	8	0	0	0	1.0637E-186
DIILDNPTLTLEVLNEAR	18	Unmodified	_DIILDNPTLTLEVLNEAR_							0	0	0	0	0	TG3_human	TG3_human	TG3_human	MULTI-MSMS	EH10157	1	57	680.706848144531	3	680.372155	2038.09464	0.54337	0.0003697	-0.25451	-0.00017316	0.28886	0.00019653	680.706319047348	40.924	0.69715	40.924	40.902	41.6	0					474	144	4	0	0	0	8.529E-14
DIILDNPTLTLEVLNEAR	18	Unmodified	_DIILDNPTLTLEVLNEAR_							0	0	0	0	0	TG3_human	TG3_human	TG3_human	MULTI-MSMS	EH10157	1	57	1020.55114746094	2	1020.05459	2038.09464	3619-01-01	0.0013892	-1.5718	-0.0016033	-0.20993	-0.00021414	1020.5541736613	41.888	2064-02-01	41.888	41.792	43.999	0					1466	614	3	0	0	0	2.5531E-38
DIILDNPTLTLEVLNEAR	18	Unmodified	_DIILDNPTLTLEVLNEAR_							0	0	0	0	0	TG3_human	TG3_human	TG3_human	MULTI-MSMS	EH10159	1	59	680.373291015625	3	680.372155	2038.09464	-0.13314	-9.0581E-05	-0.55772	-0.00037945	-0.69085	-0.00047004	680.705552596773	39.378	0.53081	39.378	39.085	39.616	0					350	124	4	0	0	0	1.8096E-08
DIILDNPTLTLEVLNEAR	18	Unmodified	_DIILDNPTLTLEVLNEAR_							0	0	0	0	0	TG3_human	TG3_human	TG3_human	MULTI-MSMS	EH10159	1	59	1020.05749511719	2	1020.05459	2038.09464	0.20353	0.00020761	-1.2567	-0.0012819	-1.0531	-0.0010743	1020.55444701016	39.328	0.6902	39.328	38.966	39.656	0					545	160	5	0	0	0	7.6247E-50
DIILDNPTLTLEVLNEAR	18	Unmodified	_DIILDNPTLTLEVLNEAR_							0	0	0	0	0	TG3_human	TG3_human	TG3_human	MULTI-MSMS	EH10159	1	59	680.706970214844	3	680.372155	2038.09464	0.018389	1.2511E-05	-0.71594	-0.0004871	-0.69755	-0.00047459	680.705954206305	39.92	0.9665	39.92	39.58	40.546	0					1284	230	7	0	0	0	7.2236E-77
DIILDNPTLTLEVLNEAR	18	Unmodified	_DIILDNPTLTLEVLNEAR_							0	0	0	0	0	TG3_human	TG3_human	TG3_human	MULTI-MSMS	EH10159	1	59	1020.55743408203	2	1020.05459	2038.09464	0.33833	0.00034512	-1.5833	-0.0016151	-1.245	-0.00127	1020.55438564456	39.91	0.95719	39.91	39.589	40.546	0					1322	228	7	0	0	0	2.5984E-164
DIILDNPTLTLEVLNEAR	18	Unmodified	_DIILDNPTLTLEVLNEAR_							0	0	0	0	0	TG3_human	TG3_human	TG3_human	MULTI-MSMS	EH10159	1	59	680.705505371094	3	680.372155	2038.09464	0.86541	0.0005888	-0.15986	-0.00010876	0.70555	0.00048004	680.706350761868	40.636	0.93287	40.636	40.542	41.474	0					711	196	4	0	0	0	7.715E-29
DIILDNPTLTLEVLNEAR	18	Unmodified	_DIILDNPTLTLEVLNEAR_							0	0	0	0	0	TG3_human	TG3_human	TG3_human	MULTI-MSMS	EH10159	1	59	1020.5556640625	2	1020.05459	2038.09464	1928-01-01	0.0012167	-0.18008	-0.00018369	1.0127	0.001033	1020.55587236046	40.639	1.1822	40.639	40.461	41.643	0					941	258	5	0	0	0	2.2382E-143
DIILDNPTLTLEVLNEAR	18	Unmodified	_DIILDNPTLTLEVLNEAR_							0	0	0	0	0	TG3_human	TG3_human	TG3_human	MULTI-MSMS	EH10159	1	59	1020.05633544922	2	1020.05459	2038.09464	5462-02-01	0.0025972	-2.0898	-0.0021317	0.45637	0.00046552	1020.5538948974	41.942	0.37915	41.942	41.858	42.237	0					301	103	4	0	0	0	2.9913E-28
DIILDNPTLTLEVLNEAR	18	Unmodified	_DIILDNPTLTLEVLNEAR_							0	0	0	0	0	TG3_human	TG3_human	TG3_human	MULTI-MSMS	EH10159	1	59	1020.55645751953	2	1020.05459	2038.09464	5499-02-01	0.002601	-2.25	-0.0022951	0.29989	0.0003059	1020.5534265772	42.894	0.12345	42.894	42.791	42.915	0					45	34	2	0	0	0	0.024879
DIILDNPTLTLEVLNEAR	18	Unmodified	_DIILDNPTLTLEVLNEAR_							0	0	0	0	0	TG3_human	TG3_human	TG3_human	MULTI-MSMS	EH10161	1	61	1020.056640625	2	1020.05459	2038.09464	0.85178	0.00086886	-1.2519	-0.001277	-0.40011	-0.00040814	1020.55422570929	39.217	0.61518	39.217	38.867	39.483	0					439	133	4	0	0	0	3.9775E-38
DIILDNPTLTLEVLNEAR	18	Unmodified	_DIILDNPTLTLEVLNEAR_							0	0	0	0	0	TG3_human	TG3_human	TG3_human	MULTI-MSMS	EH10161	1	61	680.706848144531	3	680.372155	2038.09464	0.67231	0.00045742	-0.37379	-0.00025431	0.29853	0.00020311	680.70618709806	39.888	1.1082	39.888	39.432	40.541	0					1266	252	7	0	0	0	6.8617E-91
DIILDNPTLTLEVLNEAR	18	Unmodified	_DIILDNPTLTLEVLNEAR_							0	0	0	0	0	TG3_human	TG3_human	TG3_human	MULTI-MSMS	EH10161	1	61	1020.55596923828	2	1020.05459	2038.09464	0.79686	0.00081284	-0.96001	-0.00097926	-0.16315	-0.00016642	1020.55505707934	39.892	1.0424	39.892	39.426	40.469	0					1367	236	8	0	0	0	6.1988E-125
DIILDNPTLTLEVLNEAR	18	Unmodified	_DIILDNPTLTLEVLNEAR_							0	0	0	0	0	TG3_human	TG3_human	TG3_human	MULTI-MSMS	EH10161	1	61	680.707153320312	3	680.372155	2038.09464	0.93615	0.00063693	0.13899	9.4565E-05	1.0751	0.00073149	680.372270197212	40.641	1.0191	40.641	40.441	41.46	0					395	188	4	0	0	0	2.0525E-106
DIILDNPTLTLEVLNEAR	18	Unmodified	_DIILDNPTLTLEVLNEAR_							0	0	0	0	0	TG3_human	TG3_human	TG3_human	MULTI-MSMS	EH10161	1	61	1020.55676269531	2	1020.05459	2038.09464	1.0804	0.0011021	0.27341	0.00027889	3538-01-01	0.001381	1020.55637559692	40.651	3946-01-01	40.651	40.45	41.845	0					618	283	6	0	0	0	7.1135E-144
DIILDNPTLTLEVLNEAR	18	Unmodified	_DIILDNPTLTLEVLNEAR_							0	0	0	0	0	TG3_human	TG3_human	TG3_human	MULTI-MSMS	EH10161	1	61	680.707336425781	3	680.372155	2038.09464	5474-01-01	0.0010528	-1.0059	-0.00068438	0.54155	0.00036846	680.706334597445	42.083	0.19583	42.083	41.963	42.159	0					147	46	4	0	0	0	7.1833E-06
DIILDNPTLTLEVLNEAR	18	Unmodified	_DIILDNPTLTLEVLNEAR_							0	0	0	0	0	TG3_human	TG3_human	TG3_human	MULTI-MSMS	EH10161	1	61	1020.55725097656	2	1020.05459	2038.09464	6712-01-01	0.0017047	-0.24051	-0.00024534	4307-01-01	0.0014594	1020.05448415026	42.177	0.1207	42.177	42.155	42.276	0					48	33	2	0	0	0	2.7817E-06
DIILDNPTLTLEVLNEAR	18	Unmodified	_DIILDNPTLTLEVLNEAR_							0	0	0	0	0	TG3_human	TG3_human	TG3_human	MSMS	EH10161	1	61	1020.05810546875	2	1020.05459	2038.09464	NaN	NaN	NaN	NaN	NaN	NaN	NaN	41.182	1	41.182	40.682	41.682	0								0	0	0	2.7049E-61
DLCETVKWLILEK	13	Unmodified	_DLCETVKWLILEK_							0	0	0	0	1	CON__Q2UVX4	CON__Q2UVX4	CON__Q2UVX4	MSMS	EH10159	1	59	795.433227539062	2	795.434009	1588.85347	NaN	NaN	NaN	NaN	NaN	NaN	NaN	40.104	1	40.104	39.604	40.604	0								0	0	0	0.032186
DNAELENLIR	10	Unmodified	_DNAELENLIR_							0	0	0	0	0	CON__Q14525;CON__Q9UE12;CON__Q15323;CON__O76009;CON__Q6NTB9	CON__Q14525;CON__Q9UE12;CON__O76009	CON__Q14525	MULTI-MSMS	EH10159	1	59	593.807312011719	2	593.806759	1185.59897	0.018366	1.0906E-05	0.84016	0.00049889	0.85853	0.0005098	593.807231314567	27.163	0.4656	27.163	26.915	27.381	0					322	102	4	0	0	0	0.0063544
DNAELENLIR	10	Unmodified	_DNAELENLIR_							0	0	0	0	0	CON__Q14525;CON__Q9UE12;CON__Q15323;CON__O76009;CON__Q6NTB9	CON__Q14525;CON__Q9UE12;CON__O76009	CON__Q14525	MULTI-MSMS	EH10159	1	59	593.806518554688	2	593.806759	1185.59897	-0.0059113	-3.5102E-06	-0.063865	-3.7923E-05	-0.069776	-4.1434E-05	593.806538586977	28.972	0.18105	28.972	28.896	29.077	0					56	38	2	0	0	0	8.2858E-05
DNAELENLIR	10	Unmodified	_DNAELENLIR_							0	0	0	0	0	CON__Q14525;CON__Q9UE12;CON__Q15323;CON__O76009;CON__Q6NTB9	CON__Q14525;CON__Q9UE12;CON__O76009	CON__Q14525	MULTI-MSMS	EH10161	1	61	593.807006835938	2	593.806759	1185.59897	0.90014	0.00053451	0.22067	0.00013103	1.1208	0.00066554	593.80721065805	27.044	0.18529	27.044	26.953	27.138	0					86	45	3	0	0	0	1.1687E-10
DQIVDLTVGNNK	12	Unmodified	_DQIVDLTVGNNK_							0	0	0	0	0	CON__P35527	CON__P35527	CON__P35527	MULTI-SECPEP	EH10157	1	57	658.345092773438	2	658.346249	1314.67794	-1.04	-0.00068465	-2.1126	-0.0013908	-3.1525	-0.0020755	658.344024763632	20.476	0.37048	20.476	20.196	20.566	0					162	82	3	0	0	0	0.014403
DQIVDLTVGNNK	12	Unmodified	_DQIVDLTVGNNK_							0	0	0	0	0	CON__P35527	CON__P35527	CON__P35527	MULTI-SECPEP	EH10159	1	59	658.387756347656	2	658.346249	1314.67794	0.15241	0.00010034	-2.0768	-0.0013672	-1.9244	-0.0012669	658.344671979992	20.192	0.36038	20.192	20.022	20.383	0					254	89	4	0	0	0	9.3928E-07
DQIVDLTVGNNK	12	Unmodified	_DQIVDLTVGNNK_							0	0	0	0	0	CON__P35527	CON__P35527	CON__P35527	MULTI-MSMS	EH10161	1	61	658.346618652344	2	658.346249	1314.67794	0.61835	0.00040709	0.25326	0.00016674	0.87162	0.00057383	658.346212682303	20.304	0.60766	20.304	19.903	20.511	0					385	133	5	0	0	0	1.293E-11
DSATMSLDPEEEAEHPIK	18	Oxidation (M)	_DSATM(Oxidation (M))SLDPEEEAEHPIK_		DSATM(1)SLDPEEEAEHPIK			DSATM(120)SLDPEEEAEHPIK		0	0	1	0	0	TG3_human	TG3_human	TG3_human	MULTI-MSMS	EH10157	1	57	672.635375976562	3	672.301848	2013.88372	-0.96768	-0.00065057	-0.22717	-0.00015273	-1.1948	-0.0008033	672.636098501159	17.709	6615-01-01	17.709	17.274	18.935	0					1941	383	8	0	0	0	4.7667E-28
DSATMSLDPEEEAEHPIK	18	Oxidation (M)	_DSATM(Oxidation (M))SLDPEEEAEHPIK_		DSATM(1)SLDPEEEAEHPIK			DSATM(43)SLDPEEEAEHPIK		0	0	1	0	0	TG3_human	TG3_human	TG3_human	MULTI-MSMS	EH10157	1	57	672.632202148438	3	672.301848	2013.88372	-1.0903	-0.00073299	-1.5981	-0.0010744	-2.6883	-0.0018074	672.635077027788	20.876	0.84421	20.876	20.658	21.503	0					391	192	3	0	0	0	0.0010609
DSATMSLDPEEEAEHPIK	18	Oxidation (M)	_DSATM(Oxidation (M))SLDPEEEAEHPIK_		DSATM(1)SLDPEEEAEHPIK			DSATM(150)SLDPEEEAEHPIK		0	0	1	0	0	TG3_human	TG3_human	TG3_human	MULTI-MSMS	EH10159	1	59	672.302124023438	3	672.301848	2013.88372	0.16264	0.00010935	-0.55971	-0.00037629	-0.39706	-0.00026695	672.302130689769	17.53	1.944	17.53	17.008	18.952	0					2299	458	8	0	0	0	1.4289E-49
DSATMSLDPEEEAEHPIK	18	Oxidation (M)	_DSATM(Oxidation (M))SLDPEEEAEHPIK_		DSATM(1)SLDPEEEAEHPIK			DSATM(120)SLDPEEEAEHPIK		0	0	1	0	0	TG3_human	TG3_human	TG3_human	MULTI-MSMS	EH10161	1	61	672.636779785156	3	672.301848	2013.88372	1.0859	0.00073004	-0.63959	-0.00042999	0.4463	0.00030005	672.635819747029	17.547	8059-01-01	17.547	17.088	18.894	0					1798	418	8	0	0	0	3.3943E-28
DSATMSLDPEEEAEHPIK	18	Oxidation (M)	_DSATM(Oxidation (M))SLDPEEEAEHPIK_		DSATM(1)SLDPEEEAEHPIK			DSATM(66)SLDPEEEAEHPIK		0	0	1	0	0	TG3_human	TG3_human	TG3_human	MULTI-MSMS	EH10161	1	61	672.635070800781	3	672.301848	2013.88372	0.61253	0.00041181	-1.8299	-0.0012302	-1.2174	-0.00081844	672.634956448545	20.383	0.66788	20.383	19.805	20.473	0					416	146	4	0	0	0	2.7629E-08
DSATMSLDPEEEAEHPIK	18	Unmodified	_DSATMSLDPEEEAEHPIK_							0	0	0	0	0	TG3_human	TG3_human	TG3_human	MULTI-MSMS	EH10157	1	57	667.30419921875	3	666.97021	1997.8888	-1.0737	-0.00071614	-0.54938	-0.00036642	-1.6231	-0.0010826	667.304270023426	20.855	1.1645	20.855	20.531	21.696	0					1490	268	8	0	0	0	4.079E-20
DSATMSLDPEEEAEHPIK	18	Unmodified	_DSATMSLDPEEEAEHPIK_							0	0	0	0	0	TG3_human	TG3_human	TG3_human	MULTI-MSMS	EH10157	1	57	1000.45153808594	2	999.951677	1997.8888	-1.3981	-0.001398	0.20356	0.00020355	-1.1945	-0.0011945	1000.45355272373	20.853	0.96703	20.853	20.573	21.541	0					927	221	6	0	0	0	4.0333E-05
DSATMSLDPEEEAEHPIK	18	Unmodified	_DSATMSLDPEEEAEHPIK_							0	0	0	0	0	TG3_human	TG3_human	TG3_human	MULTI-MSMS	EH10157	1	57	667.304626464844	3	666.97021	1997.8888	-1.1144	-0.00074329	0.17665	0.00011782	-0.93778	-0.00062547	666.970191790471	21.757	0.91615	21.757	21.666	22.582	0					441	206	3	0	0	0	0.024473
DSATMSLDPEEEAEHPIK	18	Unmodified	_DSATMSLDPEEEAEHPIK_							0	0	0	0	0	TG3_human	TG3_human	TG3_human	MULTI-MSMS	EH10159	1	59	667.304626464844	3	666.97021	1997.8888	0.15348	0.00010236	-0.51682	-0.0003447	-0.36334	-0.00024234	667.304289841342	20.632	0.99842	20.632	20.32	21.319	0					1269	225	8	0	0	0	6.4918E-14
DSATMSLDPEEEAEHPIK	18	Unmodified	_DSATMSLDPEEEAEHPIK_							0	0	0	0	0	TG3_human	TG3_human	TG3_human	MULTI-MSMS	EH10159	1	59	1000.45166015625	2	999.951677	1997.8888	0.43295	0.00043293	-0.094039	-9.4034E-05	0.33891	0.00033889	999.951807122665	20.625	0.83928	20.625	20.372	21.211	0					833	188	7	0	0	0	0.0035466
DSATMSLDPEEEAEHPIK	18	Unmodified	_DSATMSLDPEEEAEHPIK_							0	0	0	0	0	TG3_human	TG3_human	TG3_human	MULTI-MSMS	EH10159	1	59	667.30126953125	3	666.97021	1997.8888	0.15091	0.00010066	0.089126	5.9444E-05	0.24004	0.0001601	666.969984313957	21.448	0.8543	21.448	21.282	22.136	0					550	193	4	0	0	0	0.017029
DSATMSLDPEEEAEHPIK	18	Unmodified	_DSATMSLDPEEEAEHPIK_							0	0	0	0	0	TG3_human	TG3_human	TG3_human	MULTI-MSMS	EH10161	1	61	1000.45526123047	2	999.951677	1997.8888	0.67453	0.0006745	-0.2229	-0.00022288	0.45164	0.00045161	1000.45306264042	20.449	1.0725	20.449	20.147	21.22	0					1172	240	7	0	0	0	1.1446E-28
DSATMSLDPEEEAEHPIK	18	Unmodified	_DSATMSLDPEEEAEHPIK_							0	0	0	0	0	TG3_human	TG3_human	TG3_human	MULTI-MSMS	EH10161	1	61	666.971069335938	3	666.97021	1997.8888	0.57492	0.00038346	-0.71259	-0.00047528	-0.13767	-9.1822E-05	667.304137450164	20.457	2621-01-01	20.457	2023-03-20	21.292	0					1708	280	7	0	0	0	2.795E-28
DSATMSLDPEEEAEHPIK	18	Unmodified	_DSATMSLDPEEEAEHPIK_							0	0	0	0	0	TG3_human	TG3_human	TG3_human	MULTI-MSMS	EH10161	1	61	500.730865478516	4	500.479477	1997.8888	1.1836	0.00059237	0.9527	0.00047681	2.1363	0.0010692	500.47970951066	20.447	0.15965	20.447	20.38	20.539	0					75	40	3	0	0	0	0.002642
DSATMSLDPEEEAEHPIK	18	Unmodified	_DSATMSLDPEEEAEHPIK_							0	0	0	0	0	TG3_human	TG3_human	TG3_human	MULTI-MSMS	EH10161	1	61	1000.45513916016	2	999.951677	1997.8888	0.53533	0.0005353	0.61086	0.00061083	1.1462	0.0011461	999.951969499874	21.243	0.20371	21.243	21.119	21.323	0					75	43	2	0	0	0	0.020192
DSATMSLDPEEEAEHPIK	18	Unmodified	_DSATMSLDPEEEAEHPIK_							0	0	0	0	0	TG3_human	TG3_human	TG3_human	MULTI-MSMS	EH10161	1	61	667.305358886719	3	666.97021	1997.8888	0.36267	0.00024189	0.31296	0.00020873	0.67563	0.00045063	667.304854652244	21.43	3562-01-01	21.43	21.267	22.624	0					1144	299	5	0	0	0	1.2515E-08
DSATMSLDPEEEAEHPIK	18	Unmodified	_DSATMSLDPEEEAEHPIK_							0	0	0	0	0	TG3_human	TG3_human	TG3_human	MULTI-SECPEP	EH10161	1	61	667.304565429688	3	666.97021	1997.8888	0.41526	0.00027697	-0.026763	-1.785E-05	0.3885	0.00025912	667.304508856173	23.771	0.48145	23.771	23.552	24.033	0					256	111	4	0	0	0	0.027886
DSLENTLTESEAR	13	Unmodified	_DSLENTLTESEAR_							0	0	0	0	0	CON__Q9UE12;CON__Q15323;CON__Q14532;CON__O76009;CON__Q6NTB9	CON__Q9UE12;CON__O76009	CON__Q9UE12	MULTI-MSMS	EH10159	1	59	733.341430664062	2	732.844267	1463.67398	0.16648	0.000122	-0.50177	-0.00036772	-0.33529	-0.00024571	732.844187786787	20.619	0.42716	20.619	20.465	20.892	0					251	93	4	0	0	0	9.9209E-06
DTKTVTVNMTAWTIIYNGTLVHEVWK	26	Unmodified	_DTKTVTVNMTAWTIIYNGTLVHEVWK_							0	0	0	0	1	TG3_human	TG3_human	TG3_human	MULTI-MSMS	EH10157	1	57	756.144897460938	4	755.894209	3019.54773	-0.34693	-0.00026224	-0.41215	-0.00031154	-0.75907	-0.00057378	756.145327908687	40.661	0.16796	40.661	40.562	40.73	0					118	36	6	0	0	0	2.254E-15
DTKTVTVNMTAWTIIYNGTLVHEVWK	26	Unmodified	_DTKTVTVNMTAWTIIYNGTLVHEVWK_							0	0	0	0	1	TG3_human	TG3_human	TG3_human	MULTI-MSMS	EH10157	1	57	1007.8603515625	3	1007.52319	3019.54773	-0.48325	-0.00048688	4383-01-01	0.0014491	0.95507	0.00096226	1007.85844415273	40.664	0.11971	40.664	40.621	40.741	0					91	25	6	0	0	0	2.5178E-29
DTKTVTVNMTAWTIIYNGTLVHEVWK	26	Unmodified	_DTKTVTVNMTAWTIIYNGTLVHEVWK_							0	0	0	0	1	TG3_human	TG3_human	TG3_human	MULTI-MSMS	EH10159	1	59	756.396789550781	4	755.894209	3019.54773	0.65192	0.00049278	-0.095606	-7.2268E-05	0.55631	0.00042051	756.145195927518	40.534	0.17883	40.534	40.476	40.655	0					195	39	7	0	0	0	5.3576E-21
DTKTVTVNMTAWTIIYNGTLVHEVWK	26	Unmodified	_DTKTVTVNMTAWTIIYNGTLVHEVWK_							0	0	0	0	1	TG3_human	TG3_human	TG3_human	MULTI-MSMS	EH10159	1	59	1008.19360351562	3	1007.52319	3019.54773	0.93716	0.00094421	-0.043383	-4.371E-05	0.89377	0.0009005	1007.85728937447	40.532	0.14141	40.532	40.483	40.624	0					136	31	6	0	0	0	1.9771E-06
DTKTVTVNMTAWTIIYNGTLVHEVWK	26	Unmodified	_DTKTVTVNMTAWTIIYNGTLVHEVWK_							0	0	0	0	1	TG3_human	TG3_human	TG3_human	MULTI-MSMS	EH10161	1	61	1007.85931396484	3	1007.52319	3019.54773	0.96162	0.00096885	0.43599	0.00043927	3976-01-01	0.0014081	1007.85747617288	40.515	0.22585	40.515	40.46	40.686	0					158	47	7	0	0	0	1.6744E-14
DTKTVTVNMTAWTIIYNGTLVHEVWK	26	Unmodified	_DTKTVTVNMTAWTIIYNGTLVHEVWK_							0	0	0	0	1	TG3_human	TG3_human	TG3_human	MULTI-MSMS	EH10161	1	61	756.146057128906	4	755.894209	3019.54773	0.90328	0.00068279	-0.74066	-0.00055986	0.16263	0.00012293	756.14537978491	40.514	0.32476	40.514	40.412	40.737	0					211	67	6	0	0	0	4.778E-21
DVDAAYMNK	9	Unmodified	_DVDAAYMNK_							0	0	0	0	0	CON__P13647;CON__P02538;CON__O95678;CON__P04259;CON__P48668;CON__Q14CN4-1;CON__Q6IME9	CON__P13647;CON__P02538;CON__P04259;CON__P48668;CON__Q14CN4-1	CON__P04259	MULTI-MSMS	EH10161	1	61	513.733154296875	2	513.731674	1025.4488	0.78535	0.00040346	-0.44608	-0.00022917	0.33926	0.00017429	513.731634661837	10.558	0.47121	10.558	10.309	1978-10-01	0					308	113	4	0	0	0	0.00099298
DVDGAYMTK	9	Unmodified	_DVDGAYMTK_							0	0	0	0	0	CON__P04264	CON__P04264	CON__P04264	MULTI-MSMS	EH10157	1	57	500.224853515625	2	500.226225	998.437897	-1.4865	-0.0007436	-0.62544	-0.00031286	-2.112	-0.0010565	500.226044713555	10.146	0.74354	10.146	10.009	10.752	0					479	180	4	0	0	0	0.00016374
DVDGAYMTK	9	Unmodified	_DVDGAYMTK_							0	0	0	0	0	CON__P04264	CON__P04264	CON__P04264	MULTI-MSMS	EH10159	1	59	500.225830078125	2	500.226225	998.437897	-0.10985	-5.4951E-05	-0.37007	-0.00018512	-0.47992	-0.00024007	500.226166042366	10.057	0.756	10.057	8725-09-01	10.628	0					597	189	5	0	0	0	5.8852E-05
DVDGAYMTK	9	Unmodified	_DVDGAYMTK_							0	0	0	0	0	CON__P04264	CON__P04264	CON__P04264	MULTI-MSMS	EH10161	1	61	500.228179931641	2	500.226225	998.437897	0.79459	0.00039747	-1.1205	-0.00056049	-0.32588	-0.00016302	500.225875331159	9116-09-01	0.91145	9116-09-01	6904-09-01	10.602	0					822	220	6	0	0	0	0.0018314
DVDGVFLSK	9	Unmodified	_DVDGVFLSK_							0	0	0	0	0	CON__Q8N1N4-2;CON__Q7RTT2	CON__Q8N1N4-2	CON__Q8N1N4-2	MULTI-MSMS	EH10159	1	59	490.258850097656	2	490.258382	978.502212	0.06086	2.9837E-05	1.253	0.00061427	3138-01-01	0.00064411	490.258958673018	21.251	0.22814	21.251	21.095	21.323	0					85	49	2	0	0	0	0.031948
DVDNAYMIK	9	Oxidation (M)	_DVDNAYM(Oxidation (M))IK_		DVDNAYM(1)IK			DVDNAYM(44)IK		0	0	1	0	0	CON__P35908v2;CON__P35908	CON__P35908v2	CON__P35908v2	MULTI-MSMS	EH10159	1	59	542.7529296875	2	542.752607	1083.49066	0.12245	6.6459E-05	0.28729	0.00015593	0.40974	0.00022239	542.75240706376	13.154	0.38662	13.154	12.914	13.301	0					216	93	3	0	0	0	0.00081734
DVDNAYMIK	9	Unmodified	_DVDNAYMIK_							0	0	0	0	0	CON__P35908v2;CON__P35908	CON__P35908v2	CON__P35908v2	MULTI-MSMS	EH10159	1	59	534.754089355469	2	534.755149	1067.49575	0.22212	0.00011878	-0.71333	-0.00038146	-0.4912	-0.00026267	534.754843275157	17.076	0.41646	17.076	16.877	17.293	0					231	95	3	0	0	0	0.013792
DVDNAYMIK	9	Unmodified	_DVDNAYMIK_							0	0	0	0	0	CON__P35908v2;CON__P35908	CON__P35908v2	CON__P35908v2	MULTI-MSMS	EH10161	1	61	534.755554199219	2	534.755149	1067.49575	4991-01-01	0.00080164	-0.61416	-0.00032842	0.88493	0.00047322	534.754913734618	16.99	0.55105	16.99	16.781	17.332	0					416	123	4	0	0	0	2.2127E-23
DYQELMNTK	9	Unmodified	_DYQELMNTK_							0	0	0	0	0	CON__P04264	CON__P04264	CON__P04264	MULTI-MSMS	EH10157	1	57	571.261779785156	2	571.263339	1140.51212	-0.87302	-0.00049872	-0.99672	-0.00056939	-1.8697	-0.0010681	571.262396969598	17.899	0.56684	17.899	17.688	18.255	0					448	137	5	0	0	0	2.4685E-34
DYQELMNTK	9	Unmodified	_DYQELMNTK_							0	0	0	0	0	CON__P04264	CON__P04264	CON__P04264	MULTI-MSMS	EH10159	1	59	571.262268066406	2	571.263339	1140.51212	0.18631	0.00010643	0.27481	0.00015699	0.46112	0.00026342	571.263497189917	17.743	0.47836	17.743	17.539	18.017	0					356	115	4	0	0	0	3.1509E-17
DYQELMNTK	9	Unmodified	_DYQELMNTK_							0	0	0	0	0	CON__P04264	CON__P04264	CON__P04264	MULTI-MSMS	EH10161	1	61	572.766662597656	2	571.263339	1140.51212	4237-01-01	0.00081328	-0.058988	-3.3698E-05	3647-01-01	0.00077958	571.263633107525	17.72	1.0193	17.72	17.439	18.458	0					950	243	6	0	0	0	5.3761E-16
DYQELMNVK	9	Unmodified	_DYQELMNVK_							0	0	0	0	0	CON__P35908v2;CON__P35908;CON__Q5XKE5	CON__P35908v2;CON__Q5XKE5	CON__P35908v2	MULTI-MSMS	EH10159	1	59	570.274597167969	2	570.273706	1138.53286	0.17746	0.0001012	9055-01-01	0.0010866	2.0829	0.0011878	570.275284183475	21.53	0.42541	21.53	21.391	21.816	0					261	95	4	0	0	0	0.013792
DYQELMNVK	9	Unmodified	_DYQELMNVK_							0	0	0	0	0	CON__P35908v2;CON__P35908;CON__Q5XKE5	CON__P35908v2;CON__Q5XKE5	CON__P35908v2	MULTI-MSMS	EH10161	1	61	570.274475097656	2	570.273706	1138.53286	0.75694	0.00043166	0.37149	0.00021185	1.1284	0.00064351	570.274072024873	21.446	0.64433	21.446	21.253	21.897	0					459	143	4	0	0	0	2.6805E-24
DYSPYFK	7	Unmodified	_DYSPYFK_							0	0	0	0	0	CON__P08779;CON__P02533;CON__Q9Z2K1;CON__Q3ZAW8	CON__P08779;CON__P02533;CON__Q9Z2K1	CON__P02533	MULTI-SECPEP	EH10157	1	57	460.253204345703	2	460.213443	918.412334	-1.0769	-0.00049562	0.59055	0.00027178	-0.48639	-0.00022384	460.213726618767	18.853	0.43976	18.853	18.626	19.066	0					239	99	3	0	0	0	0.034811
DYSQYYR	7	Unmodified	_DYSQYYR_							0	0	0	0	0	CON__Q04695	CON__Q04695	CON__Q04695	MULTI-SECPEP	EH10161	1	61	497.239593505859	2	497.716882	993.41921	2745-01-01	0.00063435	-0.44196	-0.00021997	0.83256	0.00041438	497.716652720866	15.117	0.34801	15.117	14.944	15.292	0					166	83	3	0	0	0	0.025311
EEINELNR	8	Unmodified	_EEINELNR_							0	0	0	0	0	CON__O43790;CON__Q14533;CON__P78386;CON__Q6NT21;CON__P78385	CON__O43790;CON__P78386;CON__Q6NT21	CON__O43790	MULTI-MSMS	EH10159	1	59	508.754669189453	2	508.753995	1015.49344	-0.067051	-3.4113E-05	0.6642	0.00033791	0.59714	0.0003038	508.754486943523	10.052	0.42514	10.052	8909-09-01	10.316	0					236	105	4	0	0	0	0.032624
EELAYLK	7	Unmodified	_EELAYLK_							0	0	0	0	0	CON__Q04695;CON__P19001;CON__P02533	CON__Q04695;CON__P02533	CON__P02533	MULTI-MSMS	EH10161	1	61	433.236907958984	2	433.236919	864.459284	1.1265	0.00048802	-0.19008	-8.235E-05	0.93637	0.00040567	433.236790611592	16.822	0.41857	16.822	16.656	17.074	0					240	94	3	0	0	0	0.0045125
EELAYLR	7	Unmodified	_EELAYLR_							0	0	0	0	0	CON__P08779	CON__P08779	CON__P08779	MULTI-MSMS	EH10159	1	59	447.240692138672	2	447.239993	892.465432	-0.15929	-7.1243E-05	8659-01-01	0.0008345	7066-01-01	0.00076326	447.240906380107	18.032	0.48917	18.032	17.862	18.351	0					181	117	2	0	0	0	0.0045125
EELAYLR	7	Unmodified	_EELAYLR_							0	0	0	0	0	CON__P08779	CON__P08779	CON__P08779	MULTI-MSMS	EH10161	1	61	447.241882324219	2	447.239993	892.465432	2647-01-01	0.0005656	2708-01-01	0.00056834	5354-02-01	0.0011339	447.240713187447	17.991	0.57569	17.991	17.773	18.349	0					348	139	4	0	0	0	1.3855E-07
EEMSQLTGQNSGDVNVEINVAPGK	24	Unmodified	_EEMSQLTGQNSGDVNVEINVAPGK_							0	0	0	0	0	CON__P35527	CON__P35527	CON__P35527	MULTI-MSMS	EH10161	1	61	839.739501953125	3	839.402625	2515.18605	0.56384	0.00047329	1.0924	0.00091697	6563-01-01	0.0013903	839.738843682815	24.915	0.26856	24.915	24.777	25.045	0					179	66	3	0	0	0	0.02717
EEMSQLTGQNSGDVNVEINVAPGK	24	Unmodified	_EEMSQLTGQNSGDVNVEINVAPGK_							0	0	0	0	0	CON__P35527	CON__P35527	CON__P35527	MULTI-MSMS	EH10161	1	61	839.738647460938	3	839.402625	2515.18605	0.60739	0.00050985	-1.5947	-0.0013386	-0.98728	-0.00082873	839.736037357712	25.395	0.90138	25.395	25.246	26.147	0					429	203	4	0	0	0	0.011888
EEYVQEDAGIIFVGSTNR	18	Unmodified	_EEYVQEDAGIIFVGSTNR_							0	0	0	0	0	TG3_human	TG3_human	TG3_human	MULTI-MSMS	EH10157	1	57	1014.49182128906	2	1013.98945	2025.96435	-1.2098	-0.0012267	1.033	0.0010475	-0.17672	-0.00017919	1013.99093405859	29.275	0.10447	29.275	29.208	29.313	0					45	23	3	0	0	0	5.275E-09
EEYVQEDAGIIFVGSTNR	18	Unmodified	_EEYVQEDAGIIFVGSTNR_							0	0	0	0	0	TG3_human	TG3_human	TG3_human	MULTI-MSMS	EH10157	1	57	676.662292480469	3	676.328726	2025.96435	-0.94864	-0.00064159	0.038373	2.5953E-05	-0.91026	-0.00061564	676.663092789602	30.106	5624-02-01	30.106	29.553	32.116	0					1640	575	7	0	0	0	3.7513E-76
EEYVQEDAGIIFVGSTNR	18	Unmodified	_EEYVQEDAGIIFVGSTNR_							0	0	0	0	0	TG3_human	TG3_human	TG3_human	MULTI-MSMS	EH10157	1	57	1014.49139404297	2	1013.98945	2025.96435	-1.2472	-0.0012646	0.4146	0.0004204	-0.83256	-0.00084421	1014.49120817492	30.095	3339-04-01	30.095	29.578	33.912	0					4646	958	7	0	0	0	2.8727E-237
EEYVQEDAGIIFVGSTNR	18	Unmodified	_EEYVQEDAGIIFVGSTNR_							0	0	0	0	0	TG3_human	TG3_human	TG3_human	MULTI-MSMS	EH10157	1	57	676.662902832031	3	676.328726	2025.96435	-0.7249	-0.00049027	0.53091	0.00035907	-0.194	-0.00013121	676.663352751523	32.317	6775-04-01	32.317	32.064	36.742	0					2597	1040	5	0	0	0	1.4853E-90
EEYVQEDAGIIFVGSTNR	18	Unmodified	_EEYVQEDAGIIFVGSTNR_							0	0	0	0	0	TG3_human	TG3_human	TG3_human	MULTI-MSMS	EH10157	1	57	1014.49017333984	2	1013.98945	2025.96435	-0.83858	-0.00085031	0.61247	0.00062104	-0.22611	-0.00022927	1014.49152307575	34.475	3489-01-01	34.475	33.906	35.255	0					1120	299	5	0	0	0	9.9781E-91
EEYVQEDAGIIFVGSTNR	18	Unmodified	_EEYVQEDAGIIFVGSTNR_							0	0	0	0	0	TG3_human	TG3_human	TG3_human	MULTI-MSMS	EH10157	1	57	1014.49096679688	2	1013.98945	2025.96435	-0.63106	-0.00063988	0.78954	0.00080058	0.15848	0.0001607	1014.49178639734	35.521	5877-01-01	35.521	35.217	36.804	0					1546	361	5	0	0	0	1.5599E-106
EEYVQEDAGIIFVGSTNR	18	Unmodified	_EEYVQEDAGIIFVGSTNR_							0	0	0	0	0	TG3_human	TG3_human	TG3_human	MULTI-MSMS	EH10157	1	57	1014.49084472656	2	1013.98945	2025.96435	-0.46325	-0.00046973	0.73785	0.00074817	0.2746	0.00027844	1014.49184583347	37.449	2.1496	37.449	36.632	38.781	0					1580	491	4	0	0	0	5.9837E-124
EEYVQEDAGIIFVGSTNR	18	Unmodified	_EEYVQEDAGIIFVGSTNR_							0	0	0	0	0	TG3_human	TG3_human	TG3_human	MULTI-MSMS	EH10157	1	57	676.328979492188	3	676.328726	2025.96435	-0.20764	-0.00014043	0.11906	8.052E-05	-0.088582	-5.9911E-05	676.328750936096	37.346	6849-02-01	37.346	36.742	39.426	0					2140	618	5	0	0	0	2.8047E-63
EEYVQEDAGIIFVGSTNR	18	Unmodified	_EEYVQEDAGIIFVGSTNR_							0	0	0	0	0	TG3_human	TG3_human	TG3_human	MULTI-MSMS	EH10157	1	57	1014.49169921875	2	1013.98945	2025.96435	-0.68685	-0.00069646	0.52473	0.00053207	-0.16212	-0.00016439	1014.49102200655	39.36	1.307	39.36	38.328	39.635	0					1037	310	4	0	0	0	5.2587E-91
EEYVQEDAGIIFVGSTNR	18	Unmodified	_EEYVQEDAGIIFVGSTNR_							0	0	0	0	0	TG3_human	TG3_human	TG3_human	MULTI-MSMS	EH10157	1	57	676.662902832031	3	676.328726	2025.96435	-0.52986	-0.00035836	0.043617	2.9499E-05	-0.48625	-0.00032886	676.328624856124	40.174	0.86666	40.174	39.403	40.27	0					763	208	5	0	0	0	1.8863E-63
EEYVQEDAGIIFVGSTNR	18	Unmodified	_EEYVQEDAGIIFVGSTNR_							0	0	0	0	0	TG3_human	TG3_human	TG3_human	MULTI-MSMS	EH10157	1	57	1014.49060058594	2	1013.98945	2025.96435	-0.85129	-0.0008632	0.71445	0.00072444	-0.13685	-0.00013876	1014.49150552461	40.224	0.65517	40.224	39.615	40.27	0					644	154	5	0	0	0	1.5599E-106
EEYVQEDAGIIFVGSTNR	18	Unmodified	_EEYVQEDAGIIFVGSTNR_							0	0	0	0	0	TG3_human	TG3_human	TG3_human	MULTI-MSMS	EH10157	1	57	1014.48950195312	2	1013.98945	2025.96435	-0.82349	-0.00083501	-0.15775	-0.00015996	-0.98124	-0.00099497	1014.49055789163	40.365	0.37954	40.365	40.254	40.634	0					303	90	4	0	0	0	3.0502E-164
EEYVQEDAGIIFVGSTNR	18	Unmodified	_EEYVQEDAGIIFVGSTNR_							0	0	0	0	0	TG3_human	TG3_human	TG3_human	MULTI-MSMS	EH10157	1	57	676.662841796875	3	676.328726	2025.96435	-0.3893	-0.0002633	0.073731	4.9866E-05	-0.31557	-0.00021343	676.663028864488	40.47	0.63596	40.47	40.27	40.906	0					369	143	4	0	0	0	1.1876E-49
EEYVQEDAGIIFVGSTNR	18	Unmodified	_EEYVQEDAGIIFVGSTNR_							0	0	0	0	0	TG3_human	TG3_human	TG3_human	MULTI-MSMS	EH10157	1	57	1014.48858642578	2	1013.98945	2025.96435	0.0058025	5.8837E-06	-0.096561	-9.7912E-05	-0.090758	-9.2028E-05	1014.49056177438	40.856	1994-01-01	40.856	40.552	41.751	0					859	260	5	0	0	0	3.717E-143
EEYVQEDAGIIFVGSTNR	18	Unmodified	_EEYVQEDAGIIFVGSTNR_							0	0	0	0	0	TG3_human	TG3_human	TG3_human	MULTI-MSMS	EH10157	1	57	676.66162109375	3	676.328726	2025.96435	0.67994	0.00045986	0.11246	7.6057E-05	0.79239	0.00053592	676.662832595001	40.977	0.83873	40.977	40.899	41.738	0					670	183	4	0	0	0	3.8265E-38
EEYVQEDAGIIFVGSTNR	18	Unmodified	_EEYVQEDAGIIFVGSTNR_							0	0	0	0	0	TG3_human	TG3_human	TG3_human	MULTI-MSMS	EH10157	1	57	1014.48962402344	2	1013.98945	2025.96435	3441-01-01	0.0013629	-1.7434	-0.0017678	-0.39932	-0.00040491	1014.48871788847	41.834	0.40187	41.834	41.789	42.191	0					180	106	3	0	0	0	2.549E-28
EEYVQEDAGIIFVGSTNR	18	Unmodified	_EEYVQEDAGIIFVGSTNR_							0	0	0	0	0	TG3_human	TG3_human	TG3_human	MSMS	EH10157	1	57	676.32861328125	3	676.328726	2025.96435	NaN	NaN	NaN	NaN	NaN	NaN	NaN	30.846	1	30.846	30.346	31.346	0								0	0	0	1.2437E-92
EEYVQEDAGIIFVGSTNR	18	Unmodified	_EEYVQEDAGIIFVGSTNR_							0	0	0	0	0	TG3_human	TG3_human	TG3_human	MSMS	EH10157	1	57	676.327880859375	3	676.328726	2025.96435	NaN	NaN	NaN	NaN	NaN	NaN	NaN	34.408	1	34.408	33.908	34.908	0								0	0	0	1.4683E-76
EEYVQEDAGIIFVGSTNR	18	Unmodified	_EEYVQEDAGIIFVGSTNR_							0	0	0	0	0	TG3_human	TG3_human	TG3_human	MSMS	EH10157	1	57	676.328796386719	3	676.328726	2025.96435	NaN	NaN	NaN	NaN	NaN	NaN	NaN	35.918	1	35.918	35.418	36.418	0								0	0	0	1.1436E-38
EEYVQEDAGIIFVGSTNR	18	Unmodified	_EEYVQEDAGIIFVGSTNR_							0	0	0	0	0	TG3_human	TG3_human	TG3_human	MULTI-MSMS	EH10159	1	59	1014.4912109375	2	1013.98945	2025.96435	0.31256	0.00031694	-0.41088	-0.00041662	-0.098314	-9.969E-05	1013.98929139844	27.751	0.18165	27.751	27.723	27.904	0					81	38	3	0	0	0	2.2163E-09
EEYVQEDAGIIFVGSTNR	18	Unmodified	_EEYVQEDAGIIFVGSTNR_							0	0	0	0	0	TG3_human	TG3_human	TG3_human	MULTI-MSMS	EH10159	1	59	1014.49462890625	2	1013.98945	2025.96435	0.30997	0.00031431	0.59158	0.00059985	0.90155	0.00091416	1014.49252715783	28.968	0.26309	28.968	28.901	29.164	0					119	55	3	0	0	0	0.027118
EEYVQEDAGIIFVGSTNR	18	Unmodified	_EEYVQEDAGIIFVGSTNR_							0	0	0	0	0	TG3_human	TG3_human	TG3_human	MULTI-MSMS	EH10159	1	59	1014.49072265625	2	1013.98945	2025.96435	0.50288	0.00050991	-0.27671	-0.00028058	0.22616	0.00022933	1014.49051097371	29.772	2023-05-05	29.772	29.164	34.664	0					3957	1181	8	0	0	0	3.9196E-211
EEYVQEDAGIIFVGSTNR	18	Unmodified	_EEYVQEDAGIIFVGSTNR_							0	0	0	0	0	TG3_human	TG3_human	TG3_human	MULTI-MSMS	EH10159	1	59	1014.49072265625	2	1013.98945	2025.96435	0.9073	0.00091999	0.65128	0.00066039	5586-01-01	0.0015804	1014.49151542064	34.855	9589-01-01	34.855	34.481	36.44	0					823	438	2	0	0	0	2.311E-51
EEYVQEDAGIIFVGSTNR	18	Unmodified	_EEYVQEDAGIIFVGSTNR_							0	0	0	0	0	TG3_human	TG3_human	TG3_human	MULTI-MSMS	EH10159	1	59	1014.49340820312	2	1013.98945	2025.96435	0.61448	0.00062308	0.55654	0.00056433	1.171	0.0011874	1014.49144952209	36.208	4418-03-01	36.208	34.775	38.217	0					1776	782	4	0	0	0	1.7537E-38
EEYVQEDAGIIFVGSTNR	18	Unmodified	_EEYVQEDAGIIFVGSTNR_							0	0	0	0	0	TG3_human	TG3_human	TG3_human	MULTI-MSMS	EH10159	1	59	1014.49096679688	2	1013.98945	2025.96435	0.28611	0.00029011	0.50933	0.00051645	0.79543	0.00080656	1014.49103806122	38.664	2369-01-01	38.664	38.195	39.432	0					849	292	3	0	0	0	2.2259E-38
EEYVQEDAGIIFVGSTNR	18	Unmodified	_EEYVQEDAGIIFVGSTNR_							0	0	0	0	0	TG3_human	TG3_human	TG3_human	MULTI-MSMS	EH10159	1	59	676.662658691406	3	676.328726	2025.96435	-0.047849	-3.2361E-05	-0.18099	-0.00012241	-0.22884	-0.00015477	676.662828961713	38.726	0.51179	38.726	38.673	39.185	0					196	119	2	0	0	0	5.6813E-06
EEYVQEDAGIIFVGSTNR	18	Unmodified	_EEYVQEDAGIIFVGSTNR_							0	0	0	0	0	TG3_human	TG3_human	TG3_human	MULTI-MSMS	EH10159	1	59	1014.49157714844	2	1013.98945	2025.96435	0.15049	0.00015259	0.28587	0.00028987	0.43636	0.00044246	1014.49086393866	39.912	0.59265	39.912	39.384	39.977	0					459	141	4	0	0	0	1.2002E-49
EEYVQEDAGIIFVGSTNR	18	Unmodified	_EEYVQEDAGIIFVGSTNR_							0	0	0	0	0	TG3_human	TG3_human	TG3_human	MULTI-MSMS	EH10159	1	59	676.663391113281	3	676.328726	2025.96435	-0.15629	-0.0001057	0.8702	0.00058854	0.71391	0.00048284	676.663517303634	39.794	0.88819	39.794	39.004	39.892	0					749	206	5	0	0	0	4.5027E-20
EEYVQEDAGIIFVGSTNR	18	Unmodified	_EEYVQEDAGIIFVGSTNR_							0	0	0	0	0	TG3_human	TG3_human	TG3_human	MULTI-MSMS	EH10159	1	59	1014.48779296875	2	1013.98945	2025.96435	0.34152	0.0003463	-0.97378	-0.00098741	-0.63226	-0.00064111	1014.48878402126	40.003	0.13558	40.003	39.918	40.054	0					76	35	3	0	0	0	6.8551E-77
EEYVQEDAGIIFVGSTNR	18	Unmodified	_EEYVQEDAGIIFVGSTNR_							0	0	0	0	0	TG3_human	TG3_human	TG3_human	MULTI-MSMS	EH10159	1	59	676.664306640625	3	676.328726	2025.96435	0.31124	0.0002105	0.57763	0.00039067	0.88887	0.00060117	676.32905009829	40.183	0.57824	40.183	39.973	40.551	0					377	137	5	0	0	0	1.441E-13
EEYVQEDAGIIFVGSTNR	18	Unmodified	_EEYVQEDAGIIFVGSTNR_							0	0	0	0	0	TG3_human	TG3_human	TG3_human	MULTI-MSMS	EH10159	1	59	1014.49188232422	2	1013.98945	2025.96435	2041-01-01	0.001221	-0.7612	-0.00077185	0.44292	0.00044911	1014.48949818361	40.789	0.59193	40.789	40.457	41.049	0					355	126	4	0	0	0	9.5359E-50
EEYVQEDAGIIFVGSTNR	18	Unmodified	_EEYVQEDAGIIFVGSTNR_							0	0	0	0	0	TG3_human	TG3_human	TG3_human	MULTI-MSMS	EH10159	1	59	676.663940429688	3	676.328726	2025.96435	0.77174	0.00052195	0.094734	6.4071E-05	0.86648	0.00058602	676.663036472235	40.789	0.41488	40.789	40.424	40.838	0					287	92	4	0	0	0	7.4023E-14
EEYVQEDAGIIFVGSTNR	18	Unmodified	_EEYVQEDAGIIFVGSTNR_							0	0	0	0	0	TG3_human	TG3_human	TG3_human	MULTI-MSMS	EH10159	1	59	676.330322265625	3	676.328726	2025.96435	1.248	0.00084403	0.4961	0.00033552	7441-01-01	0.0011796	676.663149795615	40.897	0.64502	40.897	40.829	41.474	0					404	132	4	0	0	0	2.3884E-13
EEYVQEDAGIIFVGSTNR	18	Unmodified	_EEYVQEDAGIIFVGSTNR_							0	0	0	0	0	TG3_human	TG3_human	TG3_human	MSMS	EH10159	1	59	676.328918457031	3	676.328726	2025.96435	NaN	NaN	NaN	NaN	NaN	NaN	NaN	33.485	1	33.485	32.985	33.985	0								0	0	0	1.201E-29
EEYVQEDAGIIFVGSTNR	18	Unmodified	_EEYVQEDAGIIFVGSTNR_							0	0	0	0	0	TG3_human	TG3_human	TG3_human	MSMS	EH10159	1	59	676.328857421875	3	676.328726	2025.96435	NaN	NaN	NaN	NaN	NaN	NaN	NaN	33.986	1	33.986	33.486	34.486	0								0	0	0	2.8888E-22
EEYVQEDAGIIFVGSTNR	18	Unmodified	_EEYVQEDAGIIFVGSTNR_							0	0	0	0	0	TG3_human	TG3_human	TG3_human	MSMS	EH10159	1	59	676.328918457031	3	676.328726	2025.96435	NaN	NaN	NaN	NaN	NaN	NaN	NaN	37.014	1	37.014	36.514	37.514	0								0	0	0	2.6531E-17
EEYVQEDAGIIFVGSTNR	18	Unmodified	_EEYVQEDAGIIFVGSTNR_							0	0	0	0	0	TG3_human	TG3_human	TG3_human	MSMS	EH10159	1	59	1013.99273681641	2	1013.98945	2025.96435	NaN	NaN	NaN	NaN	NaN	NaN	NaN	41.529	1	41.529	41.029	42.029	0								0	0	0	1.3374E-28
EEYVQEDAGIIFVGSTNR	18	Unmodified	_EEYVQEDAGIIFVGSTNR_							0	0	0	0	0	TG3_human	TG3_human	TG3_human	MULTI-MSMS	EH10161	1	61	1014.49078369141	2	1013.98945	2025.96435	0.80398	0.00081523	0.37275	0.00037796	1.1767	0.0011932	1014.49157160612	27.743	0.31536	27.743	27.589	27.905	0					188	67	4	0	0	0	5.0717E-20
EEYVQEDAGIIFVGSTNR	18	Unmodified	_EEYVQEDAGIIFVGSTNR_							0	0	0	0	0	TG3_human	TG3_human	TG3_human	MULTI-MSMS	EH10161	1	61	676.6630859375	3	676.328726	2025.96435	0.68809	0.00046538	0.4018	0.00027175	1.0899	0.00073713	676.329131114924	27.715	0.30041	27.715	27.639	27.939	0					205	62	4	0	0	0	0.027836
EEYVQEDAGIIFVGSTNR	18	Unmodified	_EEYVQEDAGIIFVGSTNR_							0	0	0	0	0	TG3_human	TG3_human	TG3_human	MULTI-MSMS	EH10161	1	61	1013.99261474609	2	1013.98945	2025.96435	0.84787	0.00085973	0.82739	0.00083897	6753-01-01	0.0016987	1014.49216414778	28.935	0.39973	28.935	28.781	29.18	0					256	84	4	0	0	0	1.6663E-08
EEYVQEDAGIIFVGSTNR	18	Unmodified	_EEYVQEDAGIIFVGSTNR_							0	0	0	0	0	TG3_human	TG3_human	TG3_human	MULTI-MSMS	EH10161	1	61	676.663269042969	3	676.328726	2025.96435	0.73187	0.00049498	-0.089582	-6.0587E-05	0.64228	0.0004344	676.328386507294	28.925	0.37824	28.925	28.811	29.189	0					202	79	3	0	0	0	0.0045942
EEYVQEDAGIIFVGSTNR	18	Unmodified	_EEYVQEDAGIIFVGSTNR_							0	0	0	0	0	TG3_human	TG3_human	TG3_human	MULTI-MSMS	EH10161	1	61	1014.49151611328	2	1013.98945	2025.96435	0.95189	0.0009652	-0.29592	-0.00030006	0.65597	0.00066514	1014.49048292878	29.596	5.192	29.596	29.176	34.368	0					4998	1134	5	0	0	0	4.3923E-187
EEYVQEDAGIIFVGSTNR	18	Unmodified	_EEYVQEDAGIIFVGSTNR_							0	0	0	0	0	TG3_human	TG3_human	TG3_human	MULTI-MSMS	EH10161	1	61	676.663024902344	3	676.328726	2025.96435	0.75512	0.00051071	-0.43781	-0.0002961	0.31732	0.00021461	676.662688135057	29.602	0.65979	29.602	29.176	29.836	0					632	142	7	0	0	0	3.4689E-05
EEYVQEDAGIIFVGSTNR	18	Unmodified	_EEYVQEDAGIIFVGSTNR_							0	0	0	0	0	TG3_human	TG3_human	TG3_human	MULTI-MSMS	EH10161	1	61	676.663391113281	3	676.328726	2025.96435	0.77375	0.00052331	-0.19522	-0.00013203	0.57854	0.00039128	676.662850900867	29.984	0.58658	29.984	29.747	30.334	0					678	138	6	0	0	0	2.3049E-77
EEYVQEDAGIIFVGSTNR	18	Unmodified	_EEYVQEDAGIIFVGSTNR_							0	0	0	0	0	TG3_human	TG3_human	TG3_human	MULTI-MSMS	EH10161	1	61	676.663391113281	3	676.328726	2025.96435	0.87099	0.00058907	0.49791	0.00033675	3689-01-01	0.00092583	676.663091556926	30.644	4184-01-01	30.644	30.232	31.65	0					1168	331	6	0	0	0	1.6358E-76
EEYVQEDAGIIFVGSTNR	18	Unmodified	_EEYVQEDAGIIFVGSTNR_							0	0	0	0	0	TG3_human	TG3_human	TG3_human	MULTI-MSMS	EH10161	1	61	676.664001464844	3	676.328726	2025.96435	1.1041	0.00074677	0.28766	0.00019455	3918-01-01	0.00094132	676.663215743003	31.852	8206-02-01	31.852	31.548	34.368	0					2267	594	5	0	0	0	1.0564E-90
EEYVQEDAGIIFVGSTNR	18	Unmodified	_EEYVQEDAGIIFVGSTNR_							0	0	0	0	0	TG3_human	TG3_human	TG3_human	MULTI-MSMS	EH10161	1	61	676.664001464844	3	676.328726	2025.96435	0.98084	0.00066337	0.32439	0.0002194	3052-01-01	0.00088277	676.328800333428	34.095	7432-05-01	34.095	33.023	38.766	0					4183	1243	5	0	0	0	2.661E-107
EEYVQEDAGIIFVGSTNR	18	Unmodified	_EEYVQEDAGIIFVGSTNR_							0	0	0	0	0	TG3_human	TG3_human	TG3_human	MULTI-MSMS	EH10161	1	61	1014.49224853516	2	1013.98945	2025.96435	1.0295	0.0010439	0.96625	0.00097977	9957-01-01	0.0020236	1014.49183870098	36.738	4261-02-01	36.738	35.581	38.007	0					1814	527	5	0	0	0	3.3131E-144
EEYVQEDAGIIFVGSTNR	18	Unmodified	_EEYVQEDAGIIFVGSTNR_							0	0	0	0	0	TG3_human	TG3_human	TG3_human	MULTI-MSMS	EH10161	1	61	1014.49188232422	2	1013.98945	2025.96435	0.90384	0.00091648	0.42579	0.00043174	3296-01-01	0.0013482	1014.49124434078	38.518	1.1616	38.518	37.878	39.04	0					1050	261	5	0	0	0	1.1577E-124
EEYVQEDAGIIFVGSTNR	18	Unmodified	_EEYVQEDAGIIFVGSTNR_							0	0	0	0	0	TG3_human	TG3_human	TG3_human	MULTI-MSMS	EH10161	1	61	1014.49310302734	2	1013.98945	2025.96435	0.80866	0.00081998	0.72901	0.00073921	5377-01-01	0.0015592	1014.49163690409	40.306	4954-01-01	40.306	38.959	40.455	0					1449	338	5	0	0	0	4.1652E-165
EEYVQEDAGIIFVGSTNR	18	Unmodified	_EEYVQEDAGIIFVGSTNR_							0	0	0	0	0	TG3_human	TG3_human	TG3_human	MULTI-MSMS	EH10161	1	61	676.663452148438	3	676.328726	2025.96435	0.68574	0.00046379	0.63653	0.00043051	3223-01-01	0.00089429	676.663422513808	40.295	6991-01-01	40.295	38.766	40.465	0					896	383	6	0	0	0	8.3494E-91
EEYVQEDAGIIFVGSTNR	18	Unmodified	_EEYVQEDAGIIFVGSTNR_							0	0	0	0	0	TG3_human	TG3_human	TG3_human	MULTI-MSMS	EH10161	1	61	1014.49194335938	2	1013.98945	2025.96435	3167-01-01	0.0013351	-0.16791	-0.00017026	1.1488	0.0011649	1014.49059921175	40.904	0.45415	40.904	40.819	41.274	0					262	80	6	0	0	0	2.3857E-164
EEYVQEDAGIIFVGSTNR	18	Unmodified	_EEYVQEDAGIIFVGSTNR_							0	0	0	0	0	TG3_human	TG3_human	TG3_human	MULTI-MSMS	EH10161	1	61	676.663757324219	3	676.328726	2025.96435	2543-01-01	0.00084831	-0.0049261	-3.3316E-06	2494-01-01	0.00084498	676.662988001311	40.914	0.45653	40.914	40.823	41.279	0					374	80	5	0	0	0	1.9617E-106
EEYVQEDAGIIFVGSTNR	18	Unmodified	_EEYVQEDAGIIFVGSTNR_							0	0	0	0	0	TG3_human	TG3_human	TG3_human	MULTI-MSMS	EH10161	1	61	1014.49475097656	2	1013.98945	2025.96435	6459-01-01	0.0016689	0.86563	0.00087774	5115-02-01	0.0025467	1014.49189358341	41.283	1.056	41.283	41.128	42.184	0					905	236	5	0	0	0	1.0002E-164
EEYVQEDAGIIFVGSTNR	18	Unmodified	_EEYVQEDAGIIFVGSTNR_							0	0	0	0	0	TG3_human	TG3_human	TG3_human	MULTI-MSMS	EH10161	1	61	676.664733886719	3	676.328726	2025.96435	5373-01-01	0.0010397	0.55463	0.00037511	2.0919	0.0014148	676.663399639905	41.318	0.5779	41.318	41.274	41.851	0					571	129	5	0	0	0	3.3788E-76
EEYVQEDAGIIFVGSTNR	18	Unmodified	_EEYVQEDAGIIFVGSTNR_							0	0	0	0	0	TG3_human	TG3_human	TG3_human	MULTI-MSMS	EH10161	1	61	676.662536621094	3	676.328726	2025.96435	5526-01-01	0.00105	-0.8001	-0.00054113	0.75247	0.00050892	676.662664118686	41.887	0.32505	41.887	41.851	42.177	0					113	81	2	0	0	0	0.027035
EEYVQEDAGIIFVGSTNR	18	Unmodified	_EEYVQEDAGIIFVGSTNR_							0	0	0	0	0	TG3_human	TG3_human	TG3_human	MSMS	EH10161	1	61	676.329345703125	3	676.328726	2025.96435	NaN	NaN	NaN	NaN	NaN	NaN	NaN	38.928	1	38.928	38.428	39.428	0								0	0	0	2.0991E-92
EGDVQLNFDMPFIFAEVNADR	21	Oxidation (M)	_EGDVQLNFDM(Oxidation (M))PFIFAEVNADR_		EGDVQLNFDM(1)PFIFAEVNADR			EGDVQLNFDM(140)PFIFAEVNADR		0	0	1	0	0	TG3_human	TG3_human	TG3_human	MULTI-MSMS	EH10157	1	57	815.379333496094	3	815.046002	2442.11618	-0.72794	-0.0005933	-0.77956	-0.00063538	-1.5075	-0.0012287	815.379848722917	39.385	2732-01-01	39.385	38.974	40.247	0					1458	303	7	0	0	0	3.5805E-38
EGDVQLNFDMPFIFAEVNADR	21	Oxidation (M)	_EGDVQLNFDM(Oxidation (M))PFIFAEVNADR_		EGDVQLNFDM(1)PFIFAEVNADR			EGDVQLNFDM(210)PFIFAEVNADR		0	0	1	0	0	TG3_human	TG3_human	TG3_human	MULTI-MSMS	EH10157	1	57	1222.5654296875	2	1222.06536	2442.11618	-0.77992	-0.00095311	-0.11166	-0.00013646	-0.89158	-0.0010896	1222.56680422229	39.373	1.1264	39.373	39.012	40.139	0					1145	269	6	0	0	0	3.6587E-93
EGDVQLNFDMPFIFAEVNADR	21	Oxidation (M)	_EGDVQLNFDM(Oxidation (M))PFIFAEVNADR_		EGDVQLNFDM(1)PFIFAEVNADR			EGDVQLNFDM(54)PFIFAEVNADR		0	0	1	0	0	TG3_human	TG3_human	TG3_human	MULTI-MSMS	EH10157	1	57	815.378234863281	3	815.046002	2442.11618	-0.62922	-0.00051285	-0.085981	-7.0078E-05	-0.7152	-0.00058292	815.380123001918	40.534	0.32006	40.534	40.445	40.765	0					186	70	4	0	0	0	1.6539E-05
EGDVQLNFDMPFIFAEVNADR	21	Oxidation (M)	_EGDVQLNFDM(Oxidation (M))PFIFAEVNADR_		EGDVQLNFDM(1)PFIFAEVNADR			EGDVQLNFDM(70)PFIFAEVNADR		0	0	1	0	0	TG3_human	TG3_human	TG3_human	MULTI-MSMS	EH10157	1	57	1222.56567382812	2	1222.06536	2442.11618	-0.52078	-0.00063642	-0.74248	-0.00090736	-1.2633	-0.0015438	1222.56536870606	40.668	0.18992	40.668	40.567	40.756	0					66	40	3	0	0	0	1.0418E-08
EGDVQLNFDMPFIFAEVNADR	21	Oxidation (M)	_EGDVQLNFDM(Oxidation (M))PFIFAEVNADR_		EGDVQLNFDM(1)PFIFAEVNADR			EGDVQLNFDM(140)PFIFAEVNADR		0	0	1	0	0	TG3_human	TG3_human	TG3_human	MULTI-MSMS	EH10159	1	59	815.380676269531	3	815.046002	2442.11618	-0.032238	-2.6276E-05	-0.32963	-0.00026866	-0.36187	-0.00029494	815.380142768225	38.815	4018-01-01	38.815	38.476	39.877	0					1763	330	8	0	0	0	3.5805E-38
EGDVQLNFDMPFIFAEVNADR	21	Oxidation (M)	_EGDVQLNFDM(Oxidation (M))PFIFAEVNADR_		EGDVQLNFDM(1)PFIFAEVNADR			EGDVQLNFDM(170)PFIFAEVNADR		0	0	1	0	0	TG3_human	TG3_human	TG3_human	MULTI-MSMS	EH10159	1	59	1222.56811523438	2	1222.06536	2442.11618	0.83899	0.0010253	-0.24442	-0.0002987	0.59457	0.0007266	1222.56682422552	38.819	3281-01-01	38.819	38.522	39.85	0					1471	312	7	0	0	0	5.2121E-51
EGDVQLNFDMPFIFAEVNADR	21	Oxidation (M)	_EGDVQLNFDM(Oxidation (M))PFIFAEVNADR_		EGDVQLNFDM(1)PFIFAEVNADR			EGDVQLNFDM(52)PFIFAEVNADR		0	0	1	0	0	TG3_human	TG3_human	TG3_human	MULTI-MSMS	EH10159	1	59	815.378051757812	3	815.046002	2442.11618	0.21172	0.00017256	-0.40909	-0.00033343	-0.19737	-0.00016087	815.379779900438	40.132	0.099365	40.132	40.099	40.198	0					40	22	2	0	0	0	1.9818E-05
EGDVQLNFDMPFIFAEVNADR	21	Oxidation (M)	_EGDVQLNFDM(Oxidation (M))PFIFAEVNADR_		EGDVQLNFDM(1)PFIFAEVNADR			EGDVQLNFDM(160)PFIFAEVNADR		0	0	1	0	0	TG3_human	TG3_human	TG3_human	MULTI-MSMS	EH10161	1	61	815.381225585938	3	815.046002	2442.11618	0.83991	0.00068456	-0.58591	-0.00047755	0.25399	0.00020702	815.37991894423	38.651	5735-01-01	38.651	38.294	39.868	0					1866	355	6	0	0	0	2.5719E-50
EGDVQLNFDMPFIFAEVNADR	21	Oxidation (M)	_EGDVQLNFDM(Oxidation (M))PFIFAEVNADR_		EGDVQLNFDM(1)PFIFAEVNADR			EGDVQLNFDM(210)PFIFAEVNADR		0	0	1	0	0	TG3_human	TG3_human	TG3_human	MULTI-MSMS	EH10161	1	61	1222.57006835938	2	1222.06536	2442.11618	0.98295	0.0012012	0.060344	7.3744E-05	1.0433	0.001275	1222.56683476874	38.669	3514-01-01	38.669	38.361	39.712	0					1414	306	7	0	0	0	3.8916E-93
EGDVQLNFDMPFIFAEVNADR	21	Oxidation (M)	_EGDVQLNFDM(Oxidation (M))PFIFAEVNADR_		EGDVQLNFDM(1)PFIFAEVNADR			EGDVQLNFDM(110)PFIFAEVNADR		0	0	1	0	0	TG3_human	TG3_human	TG3_human	MULTI-MSMS	EH10161	1	61	815.381591796875	3	815.046002	2442.11618	0.79318	0.00064648	-0.31614	-0.00025767	0.47704	0.00038881	815.380123885863	40.114	0.87119	40.114	39.86	40.732	0					636	195	4	0	0	0	3.9295E-20
EGDVQLNFDMPFIFAEVNADR	21	Oxidation (M)	_EGDVQLNFDM(Oxidation (M))PFIFAEVNADR_		EGDVQLNFDM(1)PFIFAEVNADR			EGDVQLNFDM(110)PFIFAEVNADR		0	0	1	0	0	TG3_human	TG3_human	TG3_human	MULTI-MSMS	EH10161	1	61	1222.56677246094	2	1222.06536	2442.11618	0.89007	0.0010877	0.96871	0.0011838	8588-01-01	0.0022715	1222.56778208272	40.143	0.77101	40.143	39.689	40.46	0					431	177	4	0	0	0	3.2517E-20
EGDVQLNFDMPFIFAEVNADR	21	Oxidation (M)	_EGDVQLNFDM(Oxidation (M))PFIFAEVNADR_		EGDVQLNFDM(1)PFIFAEVNADR			EGDVQLNFDM(120)PFIFAEVNADR		0	0	1	0	0	TG3_human	TG3_human	TG3_human	MULTI-MSMS	EH10161	1	61	1222.56713867188	2	1222.06536	2442.11618	1.1214	0.0013704	-0.066282	-8.1E-05	1.0551	0.0012894	1222.566786236	40.564	0.34957	40.564	40.441	40.79	0					206	70	4	0	0	0	3.0469E-28
EGDVQLNFDMPFIFAEVNADR	21	Unmodified	_EGDVQLNFDMPFIFAEVNADR_							0	0	0	0	0	TG3_human	TG3_human	TG3_human	MULTI-MSMS	EH10157	1	57	810.05029296875	3	809.714363	2426.12126	-0.038171	-3.0908E-05	-1.7986	-0.0014563	-1.8367	-0.0014872	810.047374879022	40.907	0.96386	40.907	40.784	41.748	0					1109	209	8	0	0	0	6.0293E-78
EGDVQLNFDMPFIFAEVNADR	21	Unmodified	_EGDVQLNFDMPFIFAEVNADR_							0	0	0	0	0	TG3_human	TG3_human	TG3_human	MULTI-MSMS	EH10157	1	57	1214.57214355469	2	1214.06791	2426.12126	-0.11815	-0.00014344	-1.5307	-0.0018583	-1.6488	-0.0020018	1214.5674817825	40.907	0.97307	40.907	40.806	41.779	0					1070	214	9	0	0	0	1.1312E-147
EGDVQLNFDMPFIFAEVNADR	21	Unmodified	_EGDVQLNFDMPFIFAEVNADR_							0	0	0	0	0	TG3_human	TG3_human	TG3_human	MULTI-MSMS	EH10157	1	57	810.048278808594	3	809.714363	2426.12126	3243-01-01	0.0010723	-2.0235	-0.0016385	-0.69923	-0.00056618	810.047217001861	41.826	0.043495	41.826	41.813	41.856	0					16	11	2	0	0	0	3.2131E-06
EGDVQLNFDMPFIFAEVNADR	21	Unmodified	_EGDVQLNFDMPFIFAEVNADR_							0	0	0	0	0	TG3_human	TG3_human	TG3_human	MULTI-MSMS	EH10157	1	57	1214.56787109375	2	1214.06791	2426.12126	3273-01-01	0.0016114	-0.93045	-0.0011296	0.39681	0.00048176	1214.56827505209	41.875	0.47976	41.875	41.792	42.272	0					419	127	4	0	0	0	1.4933E-13
EGDVQLNFDMPFIFAEVNADR	21	Unmodified	_EGDVQLNFDMPFIFAEVNADR_							0	0	0	0	0	TG3_human	TG3_human	TG3_human	MULTI-MSMS	EH10159	1	59	1214.56994628906	2	1214.06791	2426.12126	8495-01-01	0.0022454	-2.4607	-0.0029875	-0.61125	-0.0007421	1214.56640156818	40.832	0.79708	40.832	40.71	41.507	0					899	165	9	0	0	0	0
EGDVQLNFDMPFIFAEVNADR	21	Unmodified	_EGDVQLNFDMPFIFAEVNADR_							0	0	0	0	0	TG3_human	TG3_human	TG3_human	MULTI-MSMS	EH10159	1	59	810.048461914062	3	809.714363	2426.12126	1.0195	0.00082554	-1.7573	-0.0014229	-0.73778	-0.00059739	810.047430621956	40.836	1.0036	40.836	40.699	41.702	0					993	221	8	0	0	0	1.4729E-191
EGDVQLNFDMPFIFAEVNADR	21	Unmodified	_EGDVQLNFDMPFIFAEVNADR_							0	0	0	0	0	TG3_human	TG3_human	TG3_human	MULTI-MSMS	EH10159	1	59	1214.56909179688	2	1214.06791	2426.12126	9818-02-01	0.0036201	-2.0952	-0.0025437	0.88656	0.0010763	1214.56689153181	41.815	0.14931	41.815	41.778	41.927	0					106	42	3	0	0	0	2.3311E-13
EGDVQLNFDMPFIFAEVNADR	21	Unmodified	_EGDVQLNFDMPFIFAEVNADR_							0	0	0	0	0	TG3_human	TG3_human	TG3_human	MULTI-MSMS	EH10161	1	61	810.0498046875	3	809.714363	2426.12126	2032-01-01	0.00097422	-1.5789	-0.0012785	-0.37573	-0.00030423	810.047613628463	40.823	1938-01-01	40.823	40.681	41.874	0					974	242	8	0	0	0	8.5728E-148
EGDVQLNFDMPFIFAEVNADR	21	Unmodified	_EGDVQLNFDMPFIFAEVNADR_							0	0	0	0	0	TG3_human	TG3_human	TG3_human	MULTI-MSMS	EH10161	1	61	1214.57299804688	2	1214.06791	2426.12126	3298-01-01	0.0016145	-1.6538	-0.0020078	-0.32396	-0.00039331	1214.5676193972	40.822	5224-01-01	40.822	40.686	42.208	0					1364	326	9	0	0	0	2.7187E-192
EGDVQLNFDMPFIFAEVNADR	21	Unmodified	_EGDVQLNFDMPFIFAEVNADR_							0	0	0	0	0	TG3_human	TG3_human	TG3_human	MULTI-MSMS	EH10161	1	61	607.788269042969	4	607.537592	2426.12126	2754-01-01	0.00077485	-1.3105	-0.00079617	-0.035101	-2.1325E-05	607.787924125779	40.832	0.12584	40.832	40.779	40.905	0					86	27	5	0	0	0	1.9162E-20
EGDVQLNFDMPFIFAEVNADRITWLYDNTTGK	32	Unmodified	_EGDVQLNFDMPFIFAEVNADRITWLYDNTTGK_							0	0	0	0	1	TG3_human	TG3_human	TG3_human	MULTI-MSMS	EH10157	1	57	1241.26428222656	3	1240.5944	3718.76136	0.12957	0.00016074	3158-01-01	0.0016324	4454-01-01	0.0017931	1241.26492502119	41.087	0.1746	41.087	41.04	41.215	0					150	32	8	0	0	0	8.4387E-25
EGDVQLNFDMPFIFAEVNADRITWLYDNTTGK	32	Unmodified	_EGDVQLNFDMPFIFAEVNADRITWLYDNTTGK_							0	0	0	0	1	TG3_human	TG3_human	TG3_human	MULTI-MSMS	EH10157	1	57	931.198486328125	4	930.697617	3718.76136	0.1721	0.00016017	-0.34296	-0.0003192	-0.17087	-0.00015902	931.199238324652	41.092	0.13727	41.092	41.045	41.182	0					100	24	7	0	0	0	2.6397E-25
EGDVQLNFDMPFIFAEVNADRITWLYDNTTGK	32	Unmodified	_EGDVQLNFDMPFIFAEVNADRITWLYDNTTGK_							0	0	0	0	1	TG3_human	TG3_human	TG3_human	MULTI-MSMS	EH10159	1	59	1240.93139648438	3	1240.5944	3718.76136	2.1123	0.0026205	0.37864	0.00046974	2.491	0.0030903	1241.26367686253	41.011	0.13161	41.011	40.974	41.105	0					114	24	8	0	0	0	8.4396E-07
EGDVQLNFDMPFIFAEVNADRITWLYDNTTGK	32	Unmodified	_EGDVQLNFDMPFIFAEVNADRITWLYDNTTGK_							0	0	0	0	1	TG3_human	TG3_human	TG3_human	MULTI-MSMS	EH10159	1	59	931.200988769531	4	930.697617	3718.76136	2572-01-01	0.0011701	-0.30633	-0.0002851	0.95087	0.00088497	931.199128033786	41.012	0.093143	41.012	40.979	41.073	0					64	17	6	0	0	0	2.8712E-07
EGDVQLNFDMPFIFAEVNADRITWLYDNTTGK	32	Unmodified	_EGDVQLNFDMPFIFAEVNADRITWLYDNTTGK_							0	0	0	0	1	TG3_human	TG3_human	TG3_human	MULTI-MSMS	EH10161	1	61	1241.26489257812	3	1240.5944	3718.76136	4569-01-01	0.0018074	0.38988	0.00048369	8468-01-01	0.0022911	1241.26375061535	40.999	0.2119	40.999	40.95	41.162	0					158	35	8	0	0	0	1.7389E-42
EGDVQLNFDMPFIFAEVNADRITWLYDNTTGK	32	Unmodified	_EGDVQLNFDMPFIFAEVNADRITWLYDNTTGK_							0	0	0	0	1	TG3_human	TG3_human	TG3_human	MULTI-MSMS	EH10161	1	61	931.199768066406	4	930.697617	3718.76136	3195-01-01	0.0012281	-0.40887	-0.00038054	0.91062	0.00084752	931.198283031145	40.999	0.10122	40.999	40.968	41.07	0					80	18	8	0	0	0	1.0885E-42
EIETYHNLLEGGQEDFESSGAGK	23	Unmodified	_EIETYHNLLEGGQEDFESSGAGK_							0	0	0	0	0	CON__P35527	CON__P35527	CON__P35527	MULTI-MSMS	EH10157	1	57	837.716125488281	3	837.382107	2509.12449	-1.2606	-0.0010556	1.1153	0.00093391	-0.14537	-0.00012173	837.717134989253	27.249	0.66111	27.249	26.992	27.654	0					600	140	6	0	0	0	1.3007E-50
EIETYHNLLEGGQEDFESSGAGK	23	Unmodified	_EIETYHNLLEGGQEDFESSGAGK_							0	0	0	0	0	CON__P35527	CON__P35527	CON__P35527	MULTI-MSMS	EH10159	1	59	837.717163085938	3	837.382107	2509.12449	0.044515	3.7276E-05	0.93806	0.00078551	0.98257	0.00082279	837.717047279353	26.89	0.67025	26.89	26.66	27.33	0					641	143	6	0	0	0	4.8482E-78
EIETYHNLLEGGQEDFESSGAGK	23	Unmodified	_EIETYHNLLEGGQEDFESSGAGK_							0	0	0	0	0	CON__P35527	CON__P35527	CON__P35527	MULTI-MSMS	EH10161	1	61	837.717407226562	3	837.382107	2509.12449	0.70493	0.0005903	-0.25767	-0.00021577	0.44726	0.00037453	837.716131713453	26.757	0.56761	26.757	26.496	27.063	0					630	122	6	0	0	0	1.1284E-77
ELTTEIDNNIEQISSYK	17	Unmodified	_ELTTEIDNNIEQISSYK_							0	0	0	0	0	CON__P13645	CON__P13645	CON__P13645	MULTI-MSMS	EH10157	1	57	999.489562988281	2	998.989117	1995.96368	-1.3029	-0.0013015	0.61063	0.00061001	-0.69224	-0.00069154	998.989760359908	31.44	0.4556	31.44	31.288	31.743	0					411	105	6	0	0	0	1.2195E-08
ELTTEIDNNIEQISSYK	17	Unmodified	_ELTTEIDNNIEQISSYK_							0	0	0	0	0	CON__P13645	CON__P13645	CON__P13645	MULTI-MSMS	EH10157	1	57	666.663696289062	3	666.328503	1995.96368	-0.97642	-0.00065061	0.55462	0.00036956	-0.4218	-0.00028105	666.32865135918	31.43	0.34222	31.43	31.298	31.64	0					274	77	5	0	0	0	0.001104
ELTTEIDNNIEQISSYK	17	Unmodified	_ELTTEIDNNIEQISSYK_							0	0	0	0	0	CON__P13645	CON__P13645	CON__P13645	MULTI-MSMS	EH10159	1	59	999.491943359375	2	998.989117	1995.96368	0.58315	0.00058256	-0.26259	-0.00026232	0.32057	0.00032024	999.490049556986	31.133	0.3354	31.133	30.996	31.331	0					285	74	5	0	0	0	8.0708E-06
ELTTEIDNNIEQISSYK	17	Unmodified	_ELTTEIDNNIEQISSYK_							0	0	0	0	0	CON__P13645	CON__P13645	CON__P13645	MULTI-MSMS	EH10159	1	59	666.6640625	3	666.328503	1995.96368	0.30559	0.00020362	0.024094	1.6055E-05	0.32968	0.00021968	666.328223869283	31.128	0.26114	31.128	31.02	31.281	0					191	57	4	0	0	0	0.010365
ELTTEIDNNIEQISSYK	17	Unmodified	_ELTTEIDNNIEQISSYK_							0	0	0	0	0	CON__P13645	CON__P13645	CON__P13645	MULTI-MSMS	EH10161	1	61	998.991027832031	2	998.989117	1995.96368	0.72591	0.00072518	0.37563	0.00037525	1.1015	0.0011004	999.490070424706	26.659	0.47092	26.659	26.41	26.881	0					312	95	5	0	0	0	1.476E-09
ELTTEIDNNIEQISSYK	17	Unmodified	_ELTTEIDNNIEQISSYK_							0	0	0	0	0	CON__P13645	CON__P13645	CON__P13645	MULTI-MSMS	EH10161	1	61	998.990234375	2	998.989117	1995.96368	1.0176	0.0010166	-0.25333	-0.00025307	0.76431	0.00076354	999.490211617937	30.984	0.48446	30.984	30.826	31.311	0					513	110	6	0	0	0	4.1472E-09
ELTTEIDNNIEQISSYK	17	Unmodified	_ELTTEIDNNIEQISSYK_							0	0	0	0	0	CON__P13645	CON__P13645	CON__P13645	MULTI-MSMS	EH10161	1	61	666.330505371094	3	666.328503	1995.96368	0.92077	0.00061353	0.21382	0.00014247	1.1346	0.00075601	666.662898353304	30.974	0.45696	30.974	30.813	31.27	0					408	102	6	0	0	0	1.2005E-05
EPMIGVNQELAYFYPELFR	19	Unmodified	_EPMIGVNQELAYFYPELFR_							0	0	0	0	0	CON__P02662	CON__P02662	CON__P02662	MULTI-MSMS	EH10161	1	61	1159.07702636719	2	1158.5721	2315.12964	2241-01-01	0.0014183	0.6149	0.00071241	1.839	0.0021307	1159.07503781014	40.763	0.058777	40.763	40.732	40.79	0					34	9	5	0	0	0	8.5936E-20
EPMIGVNQELAYFYPELFR	19	Unmodified	_EPMIGVNQELAYFYPELFR_							0	0	0	0	0	CON__P02662	CON__P02662	CON__P02662	MULTI-MSMS	EH10161	1	61	773.052673339844	3	772.717157	2315.12964	1.1113	0.00085871	0.42834	0.00033099	5396-01-01	0.0011897	773.052092726998	40.762	0.058777	40.762	40.732	40.79	0					34	9	5	0	0	0	1.1323E-13
ETMQFLNDR	9	Oxidation (M)	_ETM(Oxidation (M))QFLNDR_		ETM(1)QFLNDR			ETM(41)QFLNDR		0	0	1	0	0	CON__Q14525;CON__O76015;CON__O76013;CON__Q6IFU5;CON__Q9UE12;CON__Q15323;CON__A2A5Y0;CON__Q14532;CON__REFSEQ:XP_986630;CON__O76011;CON__O76009;CON__Q6NTB9	CON__Q14525;CON__Q9UE12;CON__REFSEQ:XP_986630;CON__O76011;CON__O76009	CON__Q14525	MULTI-MSMS	EH10159	1	59	585.267639160156	2	585.266413	1168.51827	0.074232	4.3446E-05	0.89006	0.00052092	0.96429	0.00056437	585.267391297992	12.982	0.40284	12.982	12.741	13.144	0					311	98	5	0	0	0	0.0015074
ETMQFLNDR	9	Unmodified	_ETMQFLNDR_							0	0	0	0	0	CON__Q14525;CON__O76015;CON__O76013;CON__Q6IFU5;CON__Q9UE12;CON__Q15323;CON__A2A5Y0;CON__Q14532;CON__REFSEQ:XP_986630;CON__O76011;CON__O76009;CON__Q6NTB9	CON__Q14525;CON__Q9UE12;CON__REFSEQ:XP_986630;CON__O76011;CON__O76009	CON__Q14525	MULTI-MSMS	EH10159	1	59	577.268798828125	2	577.268955	1152.52336	0.17421	0.00010057	-1.3685	-0.00079	-1.1943	-0.00068943	577.268293348219	20.319	0.35197	20.319	20.206	20.558	0					145	84	2	0	0	0	4.2919E-05
EVATNSELVQSGK	13	Unmodified	_EVATNSELVQSGK_							0	0	0	0	0	CON__Q04695;CON__P02533	CON__Q04695;CON__P02533	CON__P02533	MULTI-MSMS	EH10161	1	61	681.348754882812	2	681.348988	1360.68342	0.14005	9.5423E-05	-0.1649	-0.00011235	-0.024848	-1.693E-05	681.348866419831	9.256	0.27936	9.256	9.0796	3589-09-01	0					217	67	5	0	0	0	0.028027
EVEQWFATQTEELNK	15	Unmodified	_EVEQWFATQTEELNK_							0	0	0	0	0	CON__Q14525;CON__O76011;CON__O76009;CON__Q6NTB9	CON__Q14525;CON__O76011;CON__O76009	CON__Q14525	MULTI-MSMS	EH10159	1	59	926.440490722656	2	926.441605	1850.86866	0.17649	0.00016351	-0.80062	-0.00074173	-0.62412	-0.00057822	926.441400925527	29.736	0.27339	29.736	29.577	29.85	0					178	59	4	0	0	0	2.9829E-28
EVEQWFTTQTEELNK	15	Unmodified	_EVEQWFTTQTEELNK_							0	0	0	0	0	CON__Q9UE12;CON__Q15323	CON__Q9UE12	CON__Q9UE12	MULTI-MSMS	EH10159	1	59	941.949157714844	2	941.446888	1880.87922	0.14192	0.00013361	2.1231	0.0019988	2.265	0.0021324	941.447898603006	29.216	0.29918	29.216	29.068	29.367	0					177	59	4	0	0	0	8.7371E-09
EVFTSSSSSSSR	12	Unmodified	_EVFTSSSSSSSR_							0	0	0	0	0	CON__P08779	CON__P08779	CON__P08779	MULTI-MSMS	EH10161	1	61	630.789733886719	2	630.788763	1259.56297	0.073823	4.6567E-05	3139-01-01	0.00082877	3877-01-01	0.00087533	630.78952841585	4965-06-01	0.30926	4965-06-01	3549-06-01	6641-06-01	0					189	79	3	0	0	0	0.003607
EVNLVLLLK	9	Unmodified	_EVNLVLLLK_							0	0	0	0	0	TG3_human	TG3_human	TG3_human	MULTI-MSMS	EH10157	1	57	520.839660644531	2	520.839342	1039.66413	-0.79941	-0.00041636	1.144	0.00059583	0.34458	0.00017947	520.839928101586	32.349	0.23154	32.349	32.288	32.519	0					94	48	2	0	0	0	0.00010708
EVNLVLLLK	9	Unmodified	_EVNLVLLLK_							0	0	0	0	0	TG3_human	TG3_human	TG3_human	MULTI-MSMS	EH10157	1	57	520.839660644531	2	520.839342	1039.66413	-0.29664	-0.0001545	-0.20324	-0.00010586	-0.49988	-0.00026036	520.839565547568	35.435	3.948	35.435	35.222	39.17	0					2019	905	6	0	0	0	4.3514E-24
EVNLVLLLK	9	Unmodified	_EVNLVLLLK_							0	0	0	0	0	TG3_human	TG3_human	TG3_human	MULTI-MSMS	EH10157	1	57	520.83935546875	2	520.839342	1039.66413	-0.45579	-0.00023739	0.72599	0.00037812	0.2702	0.00014073	520.839504271591	40.179	0.72195	40.179	39.544	40.266	0					333	171	3	0	0	0	3.4247E-06
EVNLVLLLK	9	Unmodified	_EVNLVLLLK_							0	0	0	0	0	TG3_human	TG3_human	TG3_human	MSMS	EH10157	1	57	520.838989257812	2	520.839342	1039.66413	NaN	NaN	NaN	NaN	NaN	NaN	NaN	39.298	1	39.298	38.798	39.798	0								0	0	0	1.0412E-05
EVNLVLLLK	9	Unmodified	_EVNLVLLLK_							0	0	0	0	0	TG3_human	TG3_human	TG3_human	MSMS	EH10157	1	57	520.839477539062	2	520.839342	1039.66413	NaN	NaN	NaN	NaN	NaN	NaN	NaN	40.426	1	40.426	39.926	40.926	0								0	0	0	3.6784E-09
EVNLVLLLK	9	Unmodified	_EVNLVLLLK_							0	0	0	0	0	TG3_human	TG3_human	TG3_human	MULTI-MSMS	EH10159	1	59	520.840026855469	2	520.839342	1039.66413	0.49082	0.00025564	0.58053	0.00030236	1.0713	0.000558	520.839629498591	31.896	0.26862	31.896	2023-08-31	32.068	0					90	57	2	0	0	0	0.0068782
EVNLVLLLK	9	Unmodified	_EVNLVLLLK_							0	0	0	0	0	TG3_human	TG3_human	TG3_human	MULTI-MSMS	EH10159	1	59	520.840148925781	2	520.839342	1039.66413	0.75523	0.00039336	-0.36858	-0.00019197	0.38665	0.00020138	520.83948325645	34.768	4113-05-01	34.768	34.524	39.936	0					2276	1242	6	0	0	0	2.4972E-23
EVNLVLLLK	9	Unmodified	_EVNLVLLLK_							0	0	0	0	0	TG3_human	TG3_human	TG3_human	MULTI-MSMS	EH10159	1	59	520.840209960938	2	520.839342	1039.66413	0.49574	0.0002582	0.75172	0.00039152	2475-01-01	0.00064973	520.839583420041	40.026	0.87196	40.026	39.957	40.829	0					378	203	2	0	0	0	1.3097E-10
EVNLVLLLK	9	Unmodified	_EVNLVLLLK_							0	0	0	0	0	TG3_human	TG3_human	TG3_human	MULTI-MSMS	EH10161	1	61	520.840209960938	2	520.839342	1039.66413	6426-01-01	0.00085551	-0.4135	-0.00021537	2291-01-01	0.00064015	520.839539433829	34.588	3735-04-01	34.588	34.382	38.755	0					2157	956	6	0	0	0	1.3795E-23
EVNLVLLLK	9	Unmodified	_EVNLVLLLK_							0	0	0	0	0	TG3_human	TG3_human	TG3_human	MULTI-MSMS	EH10161	1	61	520.840026855469	2	520.839342	1039.66413	2692-01-01	0.00066104	0.50645	0.00026378	7756-01-01	0.00092482	520.839478925002	38.997	1.1497	38.997	38.703	39.853	0					600	257	3	0	0	0	1.0933E-10
EVNLVLLLK	9	Unmodified	_EVNLVLLLK_							0	0	0	0	0	TG3_human	TG3_human	TG3_human	MULTI-MSMS	EH10161	1	61	520.840209960938	2	520.839342	1039.66413	2749-01-01	0.00066404	0.45419	0.00023656	7291-01-01	0.0009006	520.839477132103	40.276	0.89346	40.276	39.929	40.823	0					396	193	3	0	0	0	1.2732E-10
EVNLVLLLK	9	Unmodified	_EVNLVLLLK_							0	0	0	0	0	TG3_human	TG3_human	TG3_human	MULTI-MSMS	EH10161	1	61	520.840148925781	2	520.839342	1039.66413	2.0987	0.0010931	-1.2728	-0.00066292	0.82594	0.00043018	520.838664482856	42.517	2.0376	42.517	41.963	44	0					896	559	2	0	0	0	0.020367
EVNLVLLLK	9	Unmodified	_EVNLVLLLK_							0	0	0	0	0	TG3_human	TG3_human	TG3_human	MSMS	EH10161	1	61	520.842651367188	2	520.839342	1039.66413	NaN	NaN	NaN	NaN	NaN	NaN	NaN	41.316	1	41.316	40.816	41.816	0								0	0	0	1.8673E-05
EVNLVLLLK	9	Unmodified	_EVNLVLLLK_							0	0	0	0	0	TG3_human	TG3_human	TG3_human	MULTI-SECPEP	EH10161	1	61	520.325012207031	2	520.839342	1039.66413	8607-01-01	0.0009691	3287-01-01	0.00069202	3.1893	0.0016611	520.840057274584	41.12	0.20502	41.12	41.008	41.213	0					67	33	3	0	0	0	9.0264E-07
EVNLVLLLKNLSR	13	Unmodified	_EVNLVLLLKNLSR_							0	0	0	0	1	TG3_human	TG3_human	TG3_human	MULTI-MSMS	EH10159	1	59	504.650115966797	3	504.315364	1509.92426	0.29888	0.00015073	0.82953	0.00041835	1.1284	0.00056908	504.650030335405	40.268	0.22195	40.268	40.164	40.386	0					67	52	2	0	0	0	0.0012934
EVNLVLLLKNLSR	13	Unmodified	_EVNLVLLLKNLSR_							0	0	0	0	1	TG3_human	TG3_human	TG3_human	MULTI-MSMS	EH10161	1	61	504.650909423828	3	504.315364	1509.92426	2642-01-01	0.00063757	0.021374	1.0779E-05	2856-01-01	0.00064835	504.649714070667	40.189	0.21704	40.189	40.081	40.298	0					80	44	3	0	0	0	1.9658E-05
EYLYFLK	7	Unmodified	_EYLYFLK_							0	0	0	0	0	CON__Q8N1N4-2;CON__Q7RTT2	CON__Q8N1N4-2	CON__Q8N1N4-2	MULTI-MSMS	EH10161	1	61	488.263854980469	2	488.262936	974.51132	2943-01-01	0.00063197	-0.23155	-0.00011306	1.0628	0.00051892	488.262691110343	29.896	0.22354	29.896	29.828	30.052	0					74	51	2	0	0	0	1.5103E-06
FAAFIDK	7	Unmodified	_FAAFIDK_							0	0	0	0	0	CON__O43790;CON__Q14533;CON__P78386;CON__Q6NT21;CON__P78385	CON__O43790;CON__P78386;CON__Q6NT21	CON__O43790	MULTI-MSMS	EH10159	1	59	406.221008300781	2	406.221072	810.42759	-0.37967	-0.00015423	0.37757	0.00015338	-0.0020941	-8.5066E-07	406.221122387998	19.341	0.69006	19.341	19.054	19.744	0					363	154	3	0	0	0	0.0049139
FAAFIDK	7	Unmodified	_FAAFIDK_							0	0	0	0	0	CON__O43790;CON__Q14533;CON__P78386;CON__Q6NT21;CON__P78385	CON__O43790;CON__P78386;CON__Q6NT21	CON__O43790	MULTI-MSMS	EH10161	1	61	406.220916748047	2	406.221072	810.42759	0.74448	0.00030242	-0.090714	-3.685E-05	0.65377	0.00026557	406.220897404483	19.306	0.53532	19.306	19.052	19.588	0					252	113	3	0	0	0	0.0010452
FALPQYLK	8	Unmodified	_FALPQYLK_							0	0	0	0	0	CON__P02663	CON__P02663	CON__P02663	MULTI-MSMS	EH10161	1	61	490.285949707031	2	490.284203	978.553853	2475-01-01	0.00061161	0.4589	0.00022499	7064-01-01	0.00083661	490.284518104541	28.196	0.67432	28.196	27.829	28.503	0					382	145	4	0	0	0	0.0063783
FASFIDK	7	Unmodified	_FASFIDK_							0	0	0	0	0	CON__P35908v2;CON__P35908;CON__Q9R0H5;CON__Q6NXH9;CON__P19013;CON__P13647;CON__P02538;CON__O95678;CON__P04259;CON__P48668;CON__Q7Z794;CON__Q6IFZ6;CON__Q14CN4-1;CON__Q6IME9;CON__Q3SY84;CON__Q7RTS7;CON__Q32MB2;CON__Q5XKE5	CON__P35908v2;CON__P13647;CON__P02538;CON__P04259;CON__P48668;CON__Q7Z794;CON__Q14CN4-1;CON__Q5XKE5	CON__P35908v2	MULTI-MSMS	EH10157	1	57	414.218139648438	2	414.218529	826.422505	-1.2085	-0.00050057	0.12618	5.2267E-05	-1.0823	-0.00044831	414.218569332424	19.415	2325-01-01	19.415	19.097	20.329	0					675	273	5	0	0	0	0.024562
FASFIDK	7	Unmodified	_FASFIDK_							0	0	0	0	0	CON__P35908v2;CON__P35908;CON__Q9R0H5;CON__Q6NXH9;CON__P19013;CON__P13647;CON__P02538;CON__O95678;CON__P04259;CON__P48668;CON__Q7Z794;CON__Q6IFZ6;CON__Q14CN4-1;CON__Q6IME9;CON__Q3SY84;CON__Q7RTS7;CON__Q32MB2;CON__Q5XKE5	CON__P35908v2;CON__P13647;CON__P02538;CON__P04259;CON__P48668;CON__Q7Z794;CON__Q14CN4-1;CON__Q5XKE5	CON__P35908v2	MULTI-MSMS	EH10159	1	59	414.218505859375	2	414.218529	826.422505	-0.33685	-0.00013953	0.23657	9.7993E-05	-0.10028	-4.1537E-05	414.218611489431	19.088	1.1541	19.088	18.76	19.914	0					555	258	3	0	0	0	1.4026E-07
FASFIDK	7	Unmodified	_FASFIDK_							0	0	0	0	0	CON__P35908v2;CON__P35908;CON__Q9R0H5;CON__Q6NXH9;CON__P19013;CON__P13647;CON__P02538;CON__O95678;CON__P04259;CON__P48668;CON__Q7Z794;CON__Q6IFZ6;CON__Q14CN4-1;CON__Q6IME9;CON__Q3SY84;CON__Q7RTS7;CON__Q32MB2;CON__Q5XKE5	CON__P35908v2;CON__P13647;CON__P02538;CON__P04259;CON__P48668;CON__Q7Z794;CON__Q14CN4-1;CON__Q5XKE5	CON__P35908v2	MULTI-MSMS	EH10161	1	61	414.218780517578	2	414.218529	826.422505	0.84113	0.00034841	-0.27235	-0.00011281	0.56878	0.0002356	414.21841106651	19.112	3653-01-01	19.112	18.708	20.073	0					676	302	3	0	0	0	1.3892E-17
FDILPSR	7	Unmodified	_FDILPSR_							0	0	0	0	0	TG3_human	TG3_human	TG3_human	MULTI-MSMS	EH10157	1	57	424.236999511719	2	424.237253	846.459953	-1.3076	-0.00055471	-0.49781	-0.00021119	-1.8054	-0.0007659	424.237358217777	22.825	9507-01-01	22.825	22.166	24.116	0					1783	453	5	0	0	0	1.9924E-44
FDILPSR	7	Unmodified	_FDILPSR_							0	0	0	0	0	TG3_human	TG3_human	TG3_human	MULTI-MSMS	EH10157	1	57	424.236877441406	2	424.237253	846.459953	-1.2494	-0.00053005	0.080155	3.4005E-05	-1.1693	-0.00049605	424.237316238842	24.151	0.5244	24.151	24.108	24.633	0					276	122	3	0	0	0	3.0933E-24
FDILPSR	7	Unmodified	_FDILPSR_							0	0	0	0	0	TG3_human	TG3_human	TG3_human	MULTI-MSMS	EH10157	1	57	424.236175537109	2	424.237253	846.459953	-1.2268	-0.00052045	-0.041386	-1.7557E-05	-1.2682	-0.00053801	424.237224545923	24.701	0.64856	24.701	24.563	25.211	0					266	153	2	0	0	0	1.2164E-07
FDILPSR	7	Unmodified	_FDILPSR_							0	0	0	0	0	TG3_human	TG3_human	TG3_human	MULTI-MSMS	EH10157	1	57	424.237091064453	2	424.237253	846.459953	-1.1638	-0.00049371	0.52954	0.00022465	-0.63422	-0.00026906	424.237357033975	25.767	2.0008	25.767	25.427	27.428	0					722	440	2	0	0	0	2.1168E-05
FDILPSR	7	Unmodified	_FDILPSR_							0	0	0	0	0	TG3_human	TG3_human	TG3_human	MULTI-MSMS	EH10157	1	57	424.236846923828	2	424.237253	846.459953	-1.109	-0.00047047	0.26263	0.00011142	-0.84634	-0.00035905	424.237296823531	2023-07-27	0.32393	2023-07-27	27.428	27.752	0					119	70	2	0	0	0	2.1168E-05
FDILPSR	7	Unmodified	_FDILPSR_							0	0	0	0	0	TG3_human	TG3_human	TG3_human	MSMS	EH10157	1	57	424.237152099609	2	424.237253	846.459953	NaN	NaN	NaN	NaN	NaN	NaN	NaN	25.331	1	25.331	24.831	25.831	0								0	0	0	1.5233E-06
FDILPSR	7	Unmodified	_FDILPSR_							0	0	0	0	0	TG3_human	TG3_human	TG3_human	MSMS	EH10157	1	57	424.23681640625	2	424.237253	846.459953	NaN	NaN	NaN	NaN	NaN	NaN	NaN	28.283	1	28.283	27.783	28.783	0								0	0	0	0.00014668
FDILPSR	7	Unmodified	_FDILPSR_							0	0	0	0	0	TG3_human	TG3_human	TG3_human	MSMS	EH10157	1	57	424.237030029297	2	424.237253	846.459953	NaN	NaN	NaN	NaN	NaN	NaN	NaN	28.789	1	28.789	28.289	29.289	0								0	0	0	0.0037823
FDILPSR	7	Unmodified	_FDILPSR_							0	0	0	0	0	TG3_human	TG3_human	TG3_human	MSMS	EH10157	1	57	424.237091064453	2	424.237253	846.459953	NaN	NaN	NaN	NaN	NaN	NaN	NaN	29.325	1	29.325	28.825	29.825	0								0	0	0	0.01052
FDILPSR	7	Unmodified	_FDILPSR_							0	0	0	0	0	TG3_human	TG3_human	TG3_human	MSMS	EH10157	1	57	424.236755371094	2	424.237253	846.459953	NaN	NaN	NaN	NaN	NaN	NaN	NaN	29.83	1	29.83	29.33	30.33	0								0	0	0	0.00035218
FDILPSR	7	Unmodified	_FDILPSR_							0	0	0	0	0	TG3_human	TG3_human	TG3_human	MULTI-SECPEP	EH10157	1	57	424.766052246094	2	424.237253	846.459953	-1.1051	-0.00046884	0.52956	0.00022466	-0.57558	-0.00024418	424.237393407491	30.497	0.25137	30.497	30.466	30.717	0					77	51	2	0	0	0	0.0087286
FDILPSR	7	Unmodified	_FDILPSR_							0	0	0	0	0	TG3_human	TG3_human	TG3_human	MULTI-MSMS	EH10159	1	59	424.237152099609	2	424.237253	846.459953	-0.29428	-0.00012484	-0.60893	-0.00025833	-0.90321	-0.00038318	424.237381439989	22.419	4057-03-01	22.419	21.739	25.144	0					2660	790	5	0	0	0	1.6718E-56
FDILPSR	7	Unmodified	_FDILPSR_							0	0	0	0	0	TG3_human	TG3_human	TG3_human	MULTI-MSMS	EH10159	1	59	424.236968994141	2	424.237253	846.459953	-0.40015	-0.00016976	0.81842	0.0003472	0.41827	0.00017744	424.237533031412	25.398	5169-02-01	25.398	25.144	27.661	0					1004	559	2	0	0	0	1.9552E-11
FDILPSR	7	Unmodified	_FDILPSR_							0	0	0	0	0	TG3_human	TG3_human	TG3_human	MULTI-MSMS	EH10159	1	59	424.236907958984	2	424.237253	846.459953	-0.40305	-0.00017099	0.63787	0.00027061	0.23481	9.9616E-05	424.237450186277	28.927	1.0205	28.927	28.826	29.847	0					386	215	2	0	0	0	1.0406E-07
FDILPSR	7	Unmodified	_FDILPSR_							0	0	0	0	0	TG3_human	TG3_human	TG3_human	MULTI-MSMS	EH10159	1	59	424.237518310547	2	424.237253	846.459953	-0.27249	-0.0001156	0.60264	0.00025566	0.33016	0.00014006	424.237474382619	29.923	0.67924	29.923	29.847	30.526	0					243	146	2	0	0	0	2.1168E-05
FDILPSR	7	Unmodified	_FDILPSR_							0	0	0	0	0	TG3_human	TG3_human	TG3_human	MULTI-MSMS	EH10159	1	59	424.236633300781	2	424.237253	846.459953	-0.21156	-8.975E-05	-0.29297	-0.00012429	-0.50453	-0.00021404	424.237170340135	30.608	0.060513	30.608	30.584	30.644	0					27	15	2	0	0	0	2.1168E-05
FDILPSR	7	Unmodified	_FDILPSR_							0	0	0	0	0	TG3_human	TG3_human	TG3_human	MULTI-MSMS	EH10159	1	59	424.237182617188	2	424.237253	846.459953	-0.10763	-4.5659E-05	0.058023	2.4615E-05	-0.049603	-2.1043E-05	424.237279911957	31.363	0.3644	31.363	31.116	31.48	0					112	82	2	0	0	0	4.5201E-05
FDILPSR	7	Unmodified	_FDILPSR_							0	0	0	0	0	TG3_human	TG3_human	TG3_human	MULTI-MSMS	EH10159	1	59	424.237182617188	2	424.237253	846.459953	0.11735	4.9783E-05	0.381	0.00016163	0.49835	0.00021142	424.237463885159	33.06	0.71675	33.06	32.487	33.204	0					280	155	2	0	0	0	2.1168E-05
FDILPSR	7	Unmodified	_FDILPSR_							0	0	0	0	0	TG3_human	TG3_human	TG3_human	MULTI-MSMS	EH10159	1	59	424.237182617188	2	424.237253	846.459953	0.22721	9.6389E-05	0.40309	0.000171	0.63029	0.00026739	424.2374755631	33.864	0.8645	33.864	33.172	34.036	0					358	185	2	0	0	0	2.1168E-05
FDILPSR	7	Unmodified	_FDILPSR_							0	0	0	0	0	TG3_human	TG3_human	TG3_human	MULTI-MSMS	EH10159	1	59	424.237213134766	2	424.237253	846.459953	0.29921	0.00012694	-0.57886	-0.00024557	-0.27965	-0.00011864	424.237057044533	34.062	0.14479	34.062	34.025	34.17	0					54	32	2	0	0	0	2.1168E-05
FDILPSR	7	Unmodified	_FDILPSR_							0	0	0	0	0	TG3_human	TG3_human	TG3_human	MULTI-MSMS	EH10159	1	59	424.237670898438	2	424.237253	846.459953	0.31736	0.00013464	0.24567	0.00010422	0.56303	0.00023886	424.237402426412	34.29	0.56436	34.29	34.17	34.734	0					166	118	2	0	0	0	2.1168E-05
FDILPSR	7	Unmodified	_FDILPSR_							0	0	0	0	0	TG3_human	TG3_human	TG3_human	MULTI-MSMS	EH10159	1	59	424.237518310547	2	424.237253	846.459953	0.10399	4.4116E-05	1.1336	0.00048091	2376-01-01	0.00052503	424.237894648812	40.485	0.13354	40.485	40.408	40.542	0					43	30	2	0	0	0	0.0020074
FDILPSR	7	Unmodified	_FDILPSR_							0	0	0	0	0	TG3_human	TG3_human	TG3_human	MSMS	EH10159	1	59	424.236999511719	2	424.237253	846.459953	NaN	NaN	NaN	NaN	NaN	NaN	NaN	27.98	1	27.98	27.48	28.48	0								0	0	0	2.332E-05
FDILPSR	7	Unmodified	_FDILPSR_							0	0	0	0	0	TG3_human	TG3_human	TG3_human	MSMS	EH10159	1	59	424.237487792969	2	424.237253	846.459953	NaN	NaN	NaN	NaN	NaN	NaN	NaN	31.639	1	31.639	31.139	32.139	0								0	0	0	0.00014668
FDILPSR	7	Unmodified	_FDILPSR_							0	0	0	0	0	TG3_human	TG3_human	TG3_human	MSMS	EH10159	1	59	424.237762451172	2	424.237253	846.459953	NaN	NaN	NaN	NaN	NaN	NaN	NaN	32.141	1	32.141	31.641	32.641	0								0	0	0	0.00018299
FDILPSR	7	Unmodified	_FDILPSR_							0	0	0	0	0	TG3_human	TG3_human	TG3_human	MULTI-MSMS	EH10161	1	61	424.237640380859	2	424.237253	846.459953	0.39691	0.00016838	-0.30447	-0.00012917	0.092434	3.9214E-05	424.23749435686	22.548	2286-02-01	22.548	21.858	24.087	0					1332	519	6	0	0	0	1.0101E-33
FDILPSR	7	Unmodified	_FDILPSR_							0	0	0	0	0	TG3_human	TG3_human	TG3_human	MULTI-MSMS	EH10161	1	61	424.237884521484	2	424.237253	846.459953	0.63172	0.000268	0.75816	0.00032164	3899-01-01	0.00058964	424.237536285836	25.54	0.38264	25.54	25.472	25.855	0					128	87	2	0	0	0	0.0024978
FEMEQNLR	8	Unmodified	_FEMEQNLR_							0	0	0	0	0	CON__P35527	CON__P35527	CON__P35527	MULTI-MSMS	EH10157	1	57	533.752807617188	2	533.752941	1065.49133	-0.86192	-0.00046005	-0.75879	-0.00040501	-1.6207	-0.00086506	533.753053054384	17.152	0.62181	17.152	16.914	17.536	0					509	139	5	0	0	0	0.0013465
FEMEQNLR	8	Unmodified	_FEMEQNLR_							0	0	0	0	0	CON__P35527	CON__P35527	CON__P35527	MULTI-MSMS	EH10159	1	59	533.753234863281	2	533.752941	1065.49133	0.22363	0.00011937	-0.38757	-0.00020687	-0.16394	-8.7501E-05	533.753028844274	16.797	0.75018	16.797	16.595	17.345	0					451	174	5	0	0	0	0.0010332
FEMEQNLR	8	Unmodified	_FEMEQNLR_							0	0	0	0	0	CON__P35527	CON__P35527	CON__P35527	MULTI-MSMS	EH10161	1	61	533.752136230469	2	533.752941	1065.49133	4496-01-01	0.00077371	-0.93054	-0.00049668	0.51903	0.00027703	533.752590461161	16.703	0.80502	16.703	16.463	17.268	0					459	188	4	0	0	0	2.2093E-07
FFVAPFPEVFGK	12	Unmodified	_FFVAPFPEVFGK_							0	0	0	0	0	CON__P02662	CON__P02662	CON__P02662	MULTI-MSMS	EH10159	1	59	692.870300292969	2	692.868631	1383.72271	0.086765	6.0117E-05	6274-01-01	0.0011276	7142-01-01	0.0011877	692.869442216634	38.185	0.41167	38.185	37.987	38.398	0					230	94	3	0	0	0	0.010849
FFVAPFPEVFGK	12	Unmodified	_FFVAPFPEVFGK_							0	0	0	0	0	CON__P02662	CON__P02662	CON__P02662	MULTI-MSMS	EH10161	1	61	692.870178222656	2	692.868631	1383.72271	0.80451	0.00055742	0.93859	0.00065032	7431-01-01	0.0012077	692.869194385964	38.038	0.63459	38.038	37.769	38.404	0					522	137	5	0	0	0	3.2784E-06
FGGFGGPGGVGGLGGPGGFGPGGYPGGIHEVSVNQSLLQPLNVK	44	Unmodified	_FGGFGGPGGVGGLGGPGGFGPGGYPGGIHEVSVNQSLLQPLNVK_							0	0	0	0	0	CON__P35908v2;CON__P35908	CON__P35908v2	CON__P35908v2	MULTI-MSMS	EH10157	1	57	1024.27429199219	4	1023.77361	4091.06535	-0.46099	-0.00047195	0.68824	0.0007046	0.22724	0.00023264	1024.27553687486	37.824	0.46069	37.824	37.654	38.115	0					583	105	7	0	0	0	0.00019797
FGGFGGPGGVGGLGGPGGFGPGGYPGGIHEVSVNQSLLQPLNVK	44	Unmodified	_FGGFGGPGGVGGLGGPGGFGPGGYPGGIHEVSVNQSLLQPLNVK_							0	0	0	0	0	CON__P35908v2;CON__P35908	CON__P35908v2	CON__P35908v2	MULTI-MSMS	EH10157	1	57	1365.36535644531	3	1364.69573	4091.06535	-0.50723	-0.00069221	6773-01-01	0.002289	1.1701	0.0015968	1365.3664965917	37.83	0.44662	37.83	37.654	38.101	0					520	102	7	0	0	0	0.022196
FGGFGGPGGVGGLGGPGGFGPGGYPGGIHEVSVNQSLLQPLNVK	44	Unmodified	_FGGFGGPGGVGGLGGPGGFGPGGYPGGIHEVSVNQSLLQPLNVK_							0	0	0	0	0	CON__P35908v2;CON__P35908	CON__P35908v2	CON__P35908v2	MULTI-MSMS	EH10159	1	59	1024.27416992188	4	1023.77361	4091.06535	0.62155	0.00063632	-0.15404	-0.0001577	0.46751	0.00047863	1024.27488339251	37.103	0.5939	37.103	36.902	37.496	0					695	134	7	0	0	0	0.031094
FGGFGGPGGVGGLGGPGGFGPGGYPGGIHEVSVNQSLLQPLNVK	44	Unmodified	_FGGFGGPGGVGGLGGPGGFGPGGYPGGIHEVSVNQSLLQPLNVK_							0	0	0	0	0	CON__P35908v2;CON__P35908	CON__P35908v2	CON__P35908v2	MULTI-MSMS	EH10161	1	61	1024.27734375	4	1023.77361	4091.06535	1.0361	0.0010607	0.45555	0.00046638	4916-01-01	0.0015271	1024.27547927731	36.91	0.70986	36.91	36.702	37.412	0					751	148	7	0	0	0	0.00031879
FGGFGGPGGVGGLGGPGGFGPGGYPGGIHEVSVNQSLLQPLNVK	44	Unmodified	_FGGFGGPGGVGGLGGPGGFGPGGYPGGIHEVSVNQSLLQPLNVK_							0	0	0	0	0	CON__P35908v2;CON__P35908	CON__P35908v2	CON__P35908v2	MULTI-MSMS	EH10161	1	61	1365.36767578125	3	1364.69573	4091.06535	1994-01-01	0.0016368	3853-01-01	0.0018905	5846-02-01	0.0035272	1365.36588974902	36.917	0.66042	36.917	36.702	37.362	0					594	137	7	0	0	0	0.020945
FLEQQNK	7	Unmodified	_FLEQQNK_							0	0	0	0	0	CON__P13647;CON__P02538;CON__O95678;CON__P04259;CON__P48668;CON__Q8N1N4-2;CON__Q7RTT2;CON__Q5XKE5;CON__O43790;CON__Q14533;CON__P78386;CON__Q6NT21;CON__P78385	CON__P13647;CON__P02538;CON__P04259;CON__P48668;CON__Q8N1N4-2;CON__Q5XKE5;CON__O43790;CON__P78386;CON__Q6NT21	CON__P04259	MULTI-SECPEP	EH10157	1	57	453.219268798828	2	453.737617	905.460681	-2.1054	-0.00095529	0.72827	0.00033044	-1.3771	-0.00062485	453.737952153809	3255-06-01	0.69551	3255-06-01	6.1031	7987-06-01	0					501	172	5	0	0	0	0.00031483
FLEQQNK	7	Unmodified	_FLEQQNK_							0	0	0	0	0	CON__P13647;CON__P02538;CON__O95678;CON__P04259;CON__P48668;CON__Q8N1N4-2;CON__Q7RTT2;CON__Q5XKE5;CON__O43790;CON__Q14533;CON__P78386;CON__Q6NT21;CON__P78385	CON__P13647;CON__P02538;CON__P04259;CON__P48668;CON__Q8N1N4-2;CON__Q5XKE5;CON__O43790;CON__P78386;CON__Q6NT21	CON__P04259	MULTI-SECPEP	EH10159	1	59	453.219879150391	2	453.737617	905.460681	-0.53868	-0.00024442	2607-01-01	0.00057201	0.72198	0.00032759	453.738166614929	2039-06-01	0.51841	2039-06-01	6.0254	5438-06-01	0					408	133	4	0	0	0	0.00031483
FLEQQNK	7	Unmodified	_FLEQQNK_							0	0	0	0	0	CON__P13647;CON__P02538;CON__O95678;CON__P04259;CON__P48668;CON__Q8N1N4-2;CON__Q7RTT2;CON__Q5XKE5;CON__O43790;CON__Q14533;CON__P78386;CON__Q6NT21;CON__P78385	CON__P13647;CON__P02538;CON__P04259;CON__P48668;CON__Q8N1N4-2;CON__Q5XKE5;CON__O43790;CON__P78386;CON__Q6NT21	CON__P04259	MULTI-SECPEP	EH10161	1	61	453.220306396484	2	453.737617	905.460681	0.2831	0.00012845	0.61637	0.00027967	0.89947	0.00040812	453.737857362028	1922-06-01	0.62696	1922-06-01	9999-05-01	6268-06-01	0					449	160	4	0	0	0	7.4087E-12
FLEQQNQVLETK	12	Unmodified	_FLEQQNQVLETK_							0	0	0	0	0	CON__Q14CN4-1;CON__Q6IME9;CON__Q3SY84;CON__Q7RTS7;CON__Q32MB2	CON__Q14CN4-1	CON__Q14CN4-1	MULTI-MSMS	EH10159	1	59	739.390380859375	2	738.888281	1475.76201	0.17311	0.00012791	8435-01-01	0.0013622	2.0166	0.0014901	738.889603291486	18.24	0.53043	18.24	17.924	18.454	0					352	126	4	0	0	0	6.502E-08
FLEQQNQVLETK	12	Unmodified	_FLEQQNQVLETK_							0	0	0	0	0	CON__Q14CN4-1;CON__Q6IME9;CON__Q3SY84;CON__Q7RTS7;CON__Q32MB2	CON__Q14CN4-1	CON__Q14CN4-1	MULTI-MSMS	EH10161	1	61	738.8896484375	2	738.888281	1475.76201	0.9955	0.00073556	6644-01-01	0.0012298	6599-02-01	0.0019654	738.889460604738	18.278	0.54338	18.278	18	18.544	0					413	129	5	0	0	0	6.1813E-12
FLEQQNQVLQTK	12	Unmodified	_FLEQQNQVLQTK_							0	0	0	0	0	CON__P04264;CON__P35908v2;CON__P35908;CON__Q9R0H5;CON__Q6NXH9;CON__Q7Z794;CON__Q6IFZ6	CON__P04264;CON__P35908v2;CON__Q7Z794	CON__P35908v2	MULTI-MSMS	EH10157	1	57	738.396362304688	2	738.396273	1474.77799	-1.0876	-0.00080307	0.056318	4.1585E-05	-1.0313	-0.00076148	738.396475400308	17.363	0.76238	17.363	17.022	17.784	0					751	171	6	0	0	0	5.7242E-85
FLEQQNQVLQTK	12	Unmodified	_FLEQQNQVLQTK_							0	0	0	0	0	CON__P04264;CON__P35908v2;CON__P35908;CON__Q9R0H5;CON__Q6NXH9;CON__Q7Z794;CON__Q6IFZ6	CON__P04264;CON__P35908v2;CON__Q7Z794	CON__P35908v2	MULTI-MSMS	EH10157	1	57	492.599914550781	3	492.599941	1474.77799	-0.94298	-0.00046451	0.54701	0.00026946	-0.39597	-0.00019505	492.600289582608	17.355	0.43445	17.355	17.169	17.604	0					250	96	4	0	0	0	0.0080968
FLEQQNQVLQTK	12	Unmodified	_FLEQQNQVLQTK_							0	0	0	0	0	CON__P04264;CON__P35908v2;CON__P35908;CON__Q9R0H5;CON__Q6NXH9;CON__Q7Z794;CON__Q6IFZ6	CON__P04264;CON__P35908v2;CON__Q7Z794	CON__P35908v2	MULTI-MSMS	EH10159	1	59	738.396667480469	2	738.396273	1474.77799	0.17594	0.00012991	-0.38442	-0.00028385	-0.20848	-0.00015394	738.396197689933	17.076	0.77624	17.076	16.776	17.553	0					825	176	7	0	0	0	1.4895E-84
FLEQQNQVLQTK	12	Unmodified	_FLEQQNQVLQTK_							0	0	0	0	0	CON__P04264;CON__P35908v2;CON__P35908;CON__Q9R0H5;CON__Q6NXH9;CON__Q7Z794;CON__Q6IFZ6	CON__P04264;CON__P35908v2;CON__Q7Z794	CON__P35908v2	MULTI-MSMS	EH10161	1	61	738.399108886719	2	738.396273	1474.77799	0.90302	0.00066679	0.94614	0.00069862	8492-01-01	0.0013654	738.397037002385	16.265	0.12389	16.265	16.153	16.277	0					63	26	3	0	0	0	0.028937
FLEQQNQVLQTK	12	Unmodified	_FLEQQNQVLQTK_							0	0	0	0	0	CON__P04264;CON__P35908v2;CON__P35908;CON__Q9R0H5;CON__Q6NXH9;CON__Q7Z794;CON__Q6IFZ6	CON__P04264;CON__P35908v2;CON__Q7Z794	CON__P35908v2	MULTI-MSMS	EH10161	1	61	738.396911621094	2	738.396273	1474.77799	1.0489	0.00077449	-0.71083	-0.00052487	0.33806	0.00024962	738.396007458409	17.085	0.90489	17.085	16.72	17.625	0					974	205	7	0	0	0	5.7242E-85
FSSQELILR	9	Unmodified	_FSSQELILR_							0	0	0	0	0	TG3_human	TG3_human	TG3_human	MULTI-MSMS	EH10157	1	57	546.806091308594	2	546.806031	1091.59751	-1.0601	-0.00057968	0.02364	1.2927E-05	-1.0365	-0.00056675	546.805852859207	22.538	0.54708	22.538	22.339	22.886	0					284	125	4	0	0	0	0.00014151
FSSQELILR	9	Unmodified	_FSSQELILR_							0	0	0	0	0	TG3_human	TG3_human	TG3_human	MULTI-MSMS	EH10157	1	57	546.8056640625	2	546.806031	1091.59751	-1.0237	-0.00055977	-0.050073	-2.738E-05	-1.0738	-0.00058715	546.806281099585	23.824	9044-02-01	23.824	23.657	26.561	0					1730	677	6	0	0	0	2.2148E-55
FSSQELILR	9	Unmodified	_FSSQELILR_							0	0	0	0	0	TG3_human	TG3_human	TG3_human	MULTI-MSMS	EH10157	1	57	546.805419921875	2	546.806031	1091.59751	-0.85147	-0.00046559	-1.1176	-0.00061112	-1.9691	-0.0010767	546.805159770202	27.926	0.10762	27.926	27.857	27.965	0					40	26	2	0	0	0	8.0211E-07
FSSQELILR	9	Unmodified	_FSSQELILR_							0	0	0	0	0	TG3_human	TG3_human	TG3_human	MULTI-MSMS	EH10157	1	57	546.807067871094	2	546.806031	1091.59751	-0.83319	-0.0004556	1973-02-01	0.0012015	3641-01-01	0.00074589	546.807042151219	28.348	0.31045	28.348	28.188	28.498	0					94	66	2	0	0	0	3.2853E-05
FSSQELILR	9	Unmodified	_FSSQELILR_							0	0	0	0	0	TG3_human	TG3_human	TG3_human	MULTI-MSMS	EH10157	1	57	546.808471679688	2	546.806031	1091.59751	-0.81838	-0.00044749	1.0681	0.00058406	0.24975	0.00013656	546.806397349014	28.621	0.48976	28.621	28.43	28.919	0					185	101	2	0	0	0	4.5986E-05
FSSQELILR	9	Unmodified	_FSSQELILR_							0	0	0	0	0	TG3_human	TG3_human	TG3_human	MULTI-MSMS	EH10157	1	57	546.806945800781	2	546.806031	1091.59751	-0.82164	-0.00044928	2798-01-01	0.00069982	0.45819	0.00025054	546.806432671801	29.507	0.51974	29.507	29.379	29.899	0					173	105	2	0	0	0	0.00013444
FSSQELILR	9	Unmodified	_FSSQELILR_							0	0	0	0	0	TG3_human	TG3_human	TG3_human	MULTI-MSMS	EH10157	1	57	546.806335449219	2	546.806031	1091.59751	-0.42578	-0.00023282	6024-02-01	0.001423	2.1766	0.0011902	547.310304101866	34.657	0.21072	34.657	34.55	34.761	0					81	44	2	0	0	0	0.03311
FSSQELILR	9	Unmodified	_FSSQELILR_							0	0	0	0	0	TG3_human	TG3_human	TG3_human	MULTI-MSMS	EH10157	1	57	546.805969238281	2	546.806031	1091.59751	-0.1738	-9.5036E-05	6413-03-01	0.0019911	4675-03-01	0.0018961	547.31106439475	38.645	0.72154	38.645	38.154	38.876	0					261	168	2	0	0	0	0.0015665
FSSQELILR	9	Unmodified	_FSSQELILR_							0	0	0	0	0	TG3_human	TG3_human	TG3_human	MULTI-SECPEP	EH10157	1	57	547.296752929688	2	546.806031	1091.59751	-0.31945	-0.00017468	2.415	0.0013206	2.0956	0.0011459	546.805882908592	35.338	0.056427	35.338	35.296	35.352	0					14	11	2	0	0	0	0.035029
FSSQELILR	9	Unmodified	_FSSQELILR_							0	0	0	0	0	TG3_human	TG3_human	TG3_human	MULTI-SECPEP	EH10157	1	57	546.806335449219	2	546.806031	1091.59751	-0.094906	-5.1895E-05	4.1642	0.002277	4.0693	0.0022251	547.311494507618	36.685	0.88052	36.685	36.225	37.105	0					327	198	2	0	0	0	0.032709
FSSQELILR	9	Unmodified	_FSSQELILR_							0	0	0	0	0	TG3_human	TG3_human	TG3_human	MULTI-MSMS	EH10159	1	59	546.806213378906	2	546.806031	1091.59751	0.16586	9.0696E-05	-0.40479	-0.00022134	-0.23893	-0.00013065	546.806124556779	23.606	8139-01-01	23.606	23.353	25.167	0					1491	419	6	0	0	0	2.8201E-43
FSSQELILR	9	Unmodified	_FSSQELILR_							0	0	0	0	0	TG3_human	TG3_human	TG3_human	MULTI-MSMS	EH10159	1	59	546.806457519531	2	546.806031	1091.59751	0.036956	2.0208E-05	5067-01-01	0.00082387	5436-01-01	0.00084407	546.806947517643	27.921	0.61589	27.921	27.746	28.361	0					179	131	2	0	0	0	0.00012133
FSSQELILR	9	Unmodified	_FSSQELILR_							0	0	0	0	0	TG3_human	TG3_human	TG3_human	MULTI-MSMS	EH10159	1	59	546.8076171875	2	546.806031	1091.59751	0.74231	0.0004059	9981-02-01	0.0016394	7404-03-01	0.0020453	547.3105733944	33.686	0.30211	33.686	33.617	33.919	0					103	60	2	0	0	0	0.031009
FSSQELILR	9	Unmodified	_FSSQELILR_							0	0	0	0	0	TG3_human	TG3_human	TG3_human	MULTI-MSMS	EH10159	1	59	546.806518554688	2	546.806031	1091.59751	0.81671	0.00044658	7167-02-01	0.0014855	5334-03-01	0.0019321	546.805946046964	34.334	0.42048	34.334	34.074	34.494	0					118	89	2	0	0	0	0.03311
FSSQELILR	9	Unmodified	_FSSQELILR_							0	0	0	0	0	TG3_human	TG3_human	TG3_human	MULTI-MSMS	EH10159	1	59	546.806579589844	2	546.806031	1091.59751	0.22553	0.00012332	4523-04-01	0.0024346	6778-04-01	0.0025579	547.311441371199	37.781	0.64923	37.781	37.329	37.978	0					270	150	2	0	0	0	0.031948
FSSQELILR	9	Unmodified	_FSSQELILR_							0	0	0	0	0	TG3_human	TG3_human	TG3_human	MULTI-MSMS	EH10159	1	59	546.806457519531	2	546.806031	1091.59751	0.12732	6.9621E-05	3205-04-01	0.0023625	4479-04-01	0.0024321	547.311309839298	38.211	0.52988	38.211	37.895	38.425	0					201	123	2	0	0	0	0.03311
FSSQELILR	9	Unmodified	_FSSQELILR_							0	0	0	0	0	TG3_human	TG3_human	TG3_human	MULTI-MSMS	EH10159	1	59	546.806640625	2	546.806031	1091.59751	-0.056761	-3.1037E-05	4.1266	0.0022565	4.0699	0.0022254	547.311352903465	39.213	0.41254	39.213	38.985	39.397	0					184	95	2	0	0	0	0.034206
FSSQELILR	9	Unmodified	_FSSQELILR_							0	0	0	0	0	TG3_human	TG3_human	TG3_human	MSMS	EH10159	1	59	546.806823730469	2	546.806031	1091.59751	NaN	NaN	NaN	NaN	NaN	NaN	NaN	25.967	1	25.967	25.467	26.467	0								0	0	0	1.2206E-09
FSSQELILR	9	Unmodified	_FSSQELILR_							0	0	0	0	0	TG3_human	TG3_human	TG3_human	MULTI-SECPEP	EH10159	1	59	546.611145019531	2	546.806031	1091.59751	0.012452	6.8089E-06	3.1785	0.001738	3.191	0.0017449	547.310108612898	38.8	0.14131	38.8	38.731	38.872	0					47	31	2	0	0	0	0.027087
FSSQELILR	9	Unmodified	_FSSQELILR_							0	0	0	0	0	TG3_human	TG3_human	TG3_human	MULTI-MSMS	EH10161	1	61	546.806274414062	2	546.806031	1091.59751	0.73476	0.00040177	-0.063015	-3.4457E-05	0.67174	0.00036731	546.805929680097	22.025	0.44085	22.025	21.791	22.232	0					337	96	4	0	0	0	3.9188E-16
FSSQELILR	9	Unmodified	_FSSQELILR_							0	0	0	0	0	TG3_human	TG3_human	TG3_human	MULTI-MSMS	EH10161	1	61	546.806579589844	2	546.806031	1091.59751	0.80147	0.00043825	-0.43881	-0.00023994	0.36266	0.0001983	546.806071554178	23.109	1957-01-01	23.109	22.709	23.905	0					1623	291	6	0	0	0	6.5865E-33
FSSQELILR	9	Unmodified	_FSSQELILR_							0	0	0	0	0	TG3_human	TG3_human	TG3_human	MULTI-MSMS	EH10161	1	61	546.807373046875	2	546.806031	1091.59751	6188-01-01	0.00088517	0.5207	0.00028472	2.1395	0.0011699	546.806294634455	32.706	0.82882	32.706	32.452	33.281	0					286	170	2	0	0	0	7.7085E-07
FSSQELILR	9	Unmodified	_FSSQELILR_							0	0	0	0	0	TG3_human	TG3_human	TG3_human	MULTI-MSMS	EH10161	1	61	546.806640625	2	546.806031	1091.59751	6428-01-01	0.0008983	0.47454	0.00025948	2.1174	0.0011578	546.806145887739	33.662	0.72377	33.662	33.227	33.951	0					264	147	2	0	0	0	1.9311E-08
FSSQELILR	9	Unmodified	_FSSQELILR_							0	0	0	0	0	TG3_human	TG3_human	TG3_human	MULTI-MSMS	EH10161	1	61	546.806579589844	2	546.806031	1091.59751	5849-01-01	0.00086663	-0.66341	-0.00036275	0.92149	0.00050388	546.805416359987	34.254	0.242	34.254	34.152	34.394	0					81	53	2	0	0	0	7.7085E-07
FSSQELILR	9	Unmodified	_FSSQELILR_							0	0	0	0	0	TG3_human	TG3_human	TG3_human	MULTI-MSMS	EH10161	1	61	546.807250976562	2	546.806031	1091.59751	4796-01-01	0.00080907	0.096803	5.2932E-05	5764-01-01	0.000862	546.805964574061	34.814	5674-02-01	34.814	34.39	36.958	0					792	557	2	0	0	0	8.0713E-08
FSSQELILR	9	Unmodified	_FSSQELILR_							0	0	0	0	0	TG3_human	TG3_human	TG3_human	MULTI-MSMS	EH10161	1	61	546.807250976562	2	546.806031	1091.59751	3072-01-01	0.00071481	0.64032	0.00035013	9476-01-01	0.0010649	546.806259637301	37.464	5252-01-01	37.464	36.932	38.457	0					639	329	2	0	0	0	1.6746E-10
FSSQELILR	9	Unmodified	_FSSQELILR_							0	0	0	0	0	TG3_human	TG3_human	TG3_human	MULTI-MSMS	EH10161	1	61	546.807373046875	2	546.806031	1091.59751	2417-01-01	0.00067895	-0.03258	-1.7815E-05	2091-01-01	0.00066114	546.805886014793	38.541	0.17695	38.541	38.4	38.577	0					63	43	2	0	0	0	6.1575E-07
FSSQELILR	9	Unmodified	_FSSQELILR_							0	0	0	0	0	TG3_human	TG3_human	TG3_human	MULTI-MSMS	EH10161	1	61	546.80712890625	2	546.806031	1091.59751	1.1693	0.00063938	0.87998	0.00048118	2.0493	0.0011206	546.806222987528	39.815	2014-01-01	39.815	38.717	39.857	0					396	254	3	0	0	0	5.8297E-11
FSSQELILR	9	Unmodified	_FSSQELILR_							0	0	0	0	0	TG3_human	TG3_human	TG3_human	MULTI-MSMS	EH10161	1	61	546.80615234375	2	546.806031	1091.59751	1.1175	0.00061108	0.72983	0.00039907	8474-01-01	0.0010102	546.806165429789	40.067	0.31646	40.067	39.933	40.249	0					120	70	2	0	0	0	5.8297E-11
FSSQELILR	9	Unmodified	_FSSQELILR_							0	0	0	0	0	TG3_human	TG3_human	TG3_human	MULTI-MSMS	EH10161	1	61	546.806335449219	2	546.806031	1091.59751	3435-01-01	0.00073463	0.37381	0.0002044	7173-01-01	0.00093903	546.806151323952	40.622	0.21531	40.622	40.441	40.656	0					64	45	2	0	0	0	0.0018675
FSSQELILR	9	Unmodified	_FSSQELILR_							0	0	0	0	0	TG3_human	TG3_human	TG3_human	MSMS	EH10161	1	61	546.806640625	2	546.806031	1091.59751	NaN	NaN	NaN	NaN	NaN	NaN	NaN	23.983	1	23.983	23.483	24.483	0								0	0	0	3.499E-32
FSSQELILR	9	Unmodified	_FSSQELILR_							0	0	0	0	0	TG3_human	TG3_human	TG3_human	MSMS	EH10161	1	61	546.805908203125	2	546.806031	1091.59751	NaN	NaN	NaN	NaN	NaN	NaN	NaN	24.498	1	24.498	23.998	24.998	0								0	0	0	2.7597E-31
FSSQELILR	9	Unmodified	_FSSQELILR_							0	0	0	0	0	TG3_human	TG3_human	TG3_human	MSMS	EH10161	1	61	546.806396484375	2	546.806031	1091.59751	NaN	NaN	NaN	NaN	NaN	NaN	NaN	25.001	1	25.001	24.501	25.501	0								0	0	0	2.2633E-31
FSSQELILR	9	Unmodified	_FSSQELILR_							0	0	0	0	0	TG3_human	TG3_human	TG3_human	MSMS	EH10161	1	61	546.806640625	2	546.806031	1091.59751	NaN	NaN	NaN	NaN	NaN	NaN	NaN	25.504	1	25.504	25.004	26.004	0								0	0	0	5.6556E-22
FSSQELILR	9	Unmodified	_FSSQELILR_							0	0	0	0	0	TG3_human	TG3_human	TG3_human	MSMS	EH10161	1	61	546.806030273438	2	546.806031	1091.59751	NaN	NaN	NaN	NaN	NaN	NaN	NaN	27.52	1	27.52	2023-02-27	2023-02-28	0								0	0	0	1.6835E-14
FSSQELILR	9	Unmodified	_FSSQELILR_							0	0	0	0	0	TG3_human	TG3_human	TG3_human	MSMS	EH10161	1	61	546.806762695312	2	546.806031	1091.59751	NaN	NaN	NaN	NaN	NaN	NaN	NaN	28.023	1	28.023	27.523	28.523	0								0	0	0	1.0762E-31
FSSQELILR	9	Unmodified	_FSSQELILR_							0	0	0	0	0	TG3_human	TG3_human	TG3_human	MSMS	EH10161	1	61	546.807312011719	2	546.806031	1091.59751	NaN	NaN	NaN	NaN	NaN	NaN	NaN	28.527	1	28.527	28.027	29.027	0								0	0	0	6.5965E-22
FSSQELILR	9	Unmodified	_FSSQELILR_							0	0	0	0	0	TG3_human	TG3_human	TG3_human	MSMS	EH10161	1	61	546.806579589844	2	546.806031	1091.59751	NaN	NaN	NaN	NaN	NaN	NaN	NaN	29.033	1	29.033	28.533	29.533	0								0	0	0	1.9614E-06
FSSQELILR	9	Unmodified	_FSSQELILR_							0	0	0	0	0	TG3_human	TG3_human	TG3_human	MSMS	EH10161	1	61	546.807434082031	2	546.806031	1091.59751	NaN	NaN	NaN	NaN	NaN	NaN	NaN	41.161	1	41.161	40.661	41.661	0								0	0	0	0.0050663
FSSQELILR	9	Unmodified	_FSSQELILR_							0	0	0	0	0	TG3_human	TG3_human	TG3_human	MULTI-SECPEP	EH10161	1	61	546.207397460938	2	546.806031	1091.59751	0.7493	0.00040972	0.54996	0.00030072	2993-01-01	0.00071044	546.805527591177	22.372	0.49553	22.372	22.213	22.709	0					309	105	4	0	0	0	4.6058E-17
FSSQELILRR	10	Unmodified	_FSSQELILRR_							0	0	0	0	1	TG3_human	TG3_human	TG3_human	MULTI-MSMS	EH10159	1	59	416.906799316406	3	416.906816	1247.69862	-0.32368	-0.00013495	0.2547	0.00010619	-0.068984	-2.876E-05	416.907211562785	19.595	0.23307	19.595	19.477	19.71	0					95	53	3	0	0	0	0.036562
FSSQELILRR	10	Unmodified	_FSSQELILRR_							0	0	0	0	1	TG3_human	TG3_human	TG3_human	MULTI-MSMS	EH10161	1	61	416.907440185547	3	416.906816	1247.69862	0.7539	0.00031431	0.25533	0.00010645	1.0092	0.00042076	416.907081691576	19.669	0.20196	19.669	19.544	19.746	0					117	46	3	0	0	0	0.031821
FSSSSGYGGGSSR	13	Unmodified	_FSSSSGYGGGSSR_							0	0	0	0	0	CON__P35527	CON__P35527	CON__P35527	MULTI-MSMS	EH10161	1	61	618.269348144531	2	618.267998	1234.52144	0.13718	8.4816E-05	1.188	0.00073449	3252-01-01	0.0008193	618.268772111045	5255-06-01	0.51211	5255-06-01	3114-06-01	8235-06-01	0					546	127	6	0	0	0	0.0020016
GALDAELK	8	Unmodified	_GALDAELK_							0	0	0	0	0	CON__Q8N1N4-2;CON__Q7RTT2	CON__Q8N1N4-2	CON__Q8N1N4-2	MULTI-MSMS	EH10161	1	61	408.726989746094	2	408.726718	815.438883	0.34488	0.00014096	-0.21539	-8.8035E-05	0.12949	5.2927E-05	408.726702582965	13.21	0.32746	13.21	13.058	13.386	0					101	82	2	0	0	0	0.0025089
GFSSGSAVVSGGSR	14	Unmodified	_GFSSGSAVVSGGSR_							0	0	0	0	0	CON__P35908v2;CON__P35908	CON__P35908v2	CON__P35908v2	MULTI-MSMS	EH10159	1	59	627.807922363281	2	627.807291	1253.60003	-0.05332	-3.3475E-05	0.48513	0.00030457	0.43181	0.00027109	627.807640172914	1971-10-01	0.55488	1971-10-01	1949-10-01	11.045	0					422	133	5	0	0	0	0.036263
GFSSGSAVVSGGSR	14	Unmodified	_GFSSGSAVVSGGSR_							0	0	0	0	0	CON__P35908v2;CON__P35908	CON__P35908v2	CON__P35908v2	MULTI-MSMS	EH10161	1	61	627.809020996094	2	627.807291	1253.60003	0.29703	0.00018648	0.54178	0.00034014	0.83881	0.00052661	627.807667799477	10.573	0.65834	10.573	10.325	10.983	0					447	161	5	0	0	0	2.4257E-05
GGGFGGGSSFGGGSGFSGGGFGGGGFGGGR	30	Unmodified	_GGGFGGGSSFGGGSGFSGGGFGGGGFGGGR_							0	0	0	0	0	CON__P35908v2	CON__P35908v2	CON__P35908v2	MULTI-MSMS	EH10157	1	57	1200.51477050781	2	1200.01284	2398.01113	-1.2663	-0.0015196	7416-02-01	0.0032899	4752-01-01	0.0017703	1200.51689088664	29.965	0.30602	29.965	29.808	30.114	0					225	67	5	0	0	0	0.018181
GGGFGGGSSFGGGSGFSGGGFGGGGFGGGR	30	Unmodified	_GGGFGGGSSFGGGSGFSGGGFGGGGFGGGR_							0	0	0	0	0	CON__P35908v2	CON__P35908v2	CON__P35908v2	MULTI-MSMS	EH10161	1	61	800.679931640625	3	800.344321	2398.01113	0.8232	0.00065884	1.0796	0.00086404	9028-01-01	0.0015229	800.67956263143	29.448	0.39844	29.448	29.199	29.597	0					309	78	6	0	0	0	1.5034E-11
GGGGGGYGSGGSSYGSGGGSYGSGGGGGGGR	31	Unmodified	_GGGGGGYGSGGSSYGSGGGSYGSGGGGGGGR_							0	0	0	0	0	CON__P04264	CON__P04264	CON__P04264	MULTI-MSMS	EH10157	1	57	795.655395507812	3	795.322133	2382.94457	-1.8344	-0.001459	-0.55574	-0.00044199	-2.3902	-0.001901	795.656158457076	6725-09-01	0.18849	6725-09-01	5073-09-01	6958-09-01	0					166	43	5	0	0	0	0.03522
GGGGGGYGSGGSSYGSGGGSYGSGGGGGGGR	31	Unmodified	_GGGGGGYGSGGSSYGSGGGSYGSGGGGGGGR_							0	0	0	0	0	CON__P04264	CON__P04264	CON__P04264	MULTI-MSMS	EH10157	1	57	1192.98071289062	2	1192.47956	2382.94457	-1.9245	-0.0022949	0.038893	4.6379E-05	-1.8856	-0.0022486	1192.98084967781	6736-09-01	0.14398	6736-09-01	5347-09-01	6787-09-01	0					61	31	2	0	0	0	0.036371
GGGGGGYGSGGSSYGSGGGSYGSGGGGGGGR	31	Unmodified	_GGGGGGYGSGGSSYGSGGGSYGSGGGGGGGR_							0	0	0	0	0	CON__P04264	CON__P04264	CON__P04264	MULTI-MSMS	EH10159	1	59	795.657470703125	3	795.322133	2382.94457	-0.080646	-6.4139E-05	-0.23618	-0.00018784	-0.31683	-0.00025198	795.656465041871	5321-09-01	0.30627	5321-09-01	9.346	6523-09-01	0					302	74	6	0	0	0	0.035581
GGGGGGYGSGGSSYGSGGGSYGSGGGGGGGR	31	Unmodified	_GGGGGGYGSGGSSYGSGGGSYGSGGGGGGGR_							0	0	0	0	0	CON__P04264	CON__P04264	CON__P04264	MULTI-MSMS	EH10161	1	61	1192.98193359375	2	1192.47956	2382.94457	0.35637	0.00042496	-0.20886	-0.00024906	0.14751	0.0001759	1192.98220254713	4186-09-01	0.29612	4186-09-01	2867-09-01	5828-09-01	0					231	81	4	0	0	0	2.9855E-23
GGGGGGYGSGGSSYGSGGGSYGSGGGGGGGR	31	Unmodified	_GGGGGGYGSGGSSYGSGGGSYGSGGGGGGGR_							0	0	0	0	0	CON__P04264	CON__P04264	CON__P04264	MULTI-MSMS	EH10161	1	61	795.656677246094	3	795.322133	2382.94457	0.22861	0.00018182	-0.32043	-0.00025484	-0.091816	-7.3023E-05	795.320598353111	4132-09-01	0.24305	4132-09-01	2906-09-01	5337-09-01	0					147	66	3	0	0	0	1.4672E-11
GGGGSFGYSYGGGSGGGFSASSLGGGFGGGSR	32	Unmodified	_GGGGSFGYSYGGGSGGGFSASSLGGGFGGGSR_							0	0	0	0	0	CON__P35527	CON__P35527	CON__P35527	MULTI-MSMS	EH10157	1	57	902.726501464844	3	902.391888	2704.15383	-1.2193	-0.0011003	6457-01-01	0.0014851	0.42637	0.00038475	902.727806899087	29.814	0.3503	29.814	29.669	30.019	0					332	69	6	0	0	0	0.014507
GGGGSFGYSYGGGSGGGFSASSLGGGFGGGSR	32	Unmodified	_GGGGSFGYSYGGGSGGGFSASSLGGGFGGGSR_							0	0	0	0	0	CON__P35527	CON__P35527	CON__P35527	MULTI-MSMS	EH10159	1	59	902.727111816406	3	902.391888	2704.15383	0.094277	8.5075E-05	1.1772	0.0010623	2714-01-01	0.0011473	902.727345144099	29.499	0.38696	29.499	29.344	29.73	0					413	78	7	0	0	0	0.029933
GGGGSFGYSYGGGSGGGFSASSLGGGFGGGSR	32	Unmodified	_GGGGSFGYSYGGGSGGGFSASSLGGGFGGGSR_							0	0	0	0	0	CON__P35527	CON__P35527	CON__P35527	MULTI-MSMS	EH10161	1	61	902.728759765625	3	902.391888	2704.15383	0.83338	0.00075204	0.9812	0.00088543	8146-01-01	0.0016375	902.7271110197	29.375	0.39909	29.375	29.189	29.588	0					383	78	7	0	0	0	0.032881
GGGGSFGYSYGGGSGGGFSASSLGGGFGGGSR	32	Unmodified	_GGGGSFGYSYGGGSGGGFSASSLGGGFGGGSR_							0	0	0	0	0	CON__P35527	CON__P35527	CON__P35527	MULTI-MSMS	EH10161	1	61	1353.58923339844	2	1353.08419	2704.15383	1.0249	0.0013868	2023-06-02	0.0027874	3.085	0.0041742	1353.58828780361	29.378	0.32465	29.378	29.223	29.548	0					301	62	6	0	0	0	0.034312
GGSGGSHGGGSGFGGESGGSYGGGEEASGSGGGYGGGSGK	40	Unmodified	_GGSGGSHGGGSGFGGESGGSYGGGEEASGSGGGYGGGSGK_							0	0	0	0	0	CON__P35527	CON__P35527	CON__P35527	MULTI-MSMS	EH10157	1	57	1075.43090820312	3	1075.09871	3222.2743	-1.6589	-0.0017835	0.51564	0.00055436	-1.1433	-0.0012292	1075.43353733281	11.507	0.61863	11.507	11.372	11.991	0					553	150	5	0	0	0	0.01397
GGSGGSHGGGSGFGGESGGSYGGGEEASGSGGGYGGGSGK	40	Unmodified	_GGSGGSHGGGSGFGGESGGSYGGGEEASGSGGGYGGGSGK_							0	0	0	0	0	CON__P35527	CON__P35527	CON__P35527	MULTI-MSMS	EH10159	1	59	1075.43176269531	3	1075.09871	3222.2743	0.47145	0.00050685	-0.1204	-0.00012945	0.35104	0.00037741	1075.43279732282	11.272	0.85629	11.272	11.118	11.975	0					947	208	6	0	0	0	0.0004719
GGSGGSHGGGSGFGGESGGSYGGGEEASGSGGGYGGGSGK	40	Unmodified	_GGSGGSHGGGSGFGGESGGSYGGGEEASGSGGGYGGGSGK_							0	0	0	0	0	CON__P35527	CON__P35527	CON__P35527	MULTI-MSMS	EH10161	1	61	1075.76843261719	3	1075.09871	3222.2743	0.39394	0.00042352	2938-01-01	0.001391	6878-01-01	0.0018145	1075.43440894243	11.169	0.85603	11.169	10.978	11.834	0					1130	210	7	0	0	0	1.6187E-07
GGSGGSHGGGSGFGGESGGSYGGGEEASGSGGGYGGGSGK	40	Unmodified	_GGSGGSHGGGSGFGGESGGSYGGGEEASGSGGGYGGGSGK_							0	0	0	0	0	CON__P35527	CON__P35527	CON__P35527	MULTI-MSMS	EH10161	1	61	806.578125	4	806.575851	3222.2743	0.32174	0.00025951	0.6097	0.00049177	0.93144	0.00075128	806.827200240733	2019-11-01	0.24116	2019-11-01	11.089	11.331	0					129	58	4	0	0	0	0.035558
GLGSNERLEFIVSTGPYPSESAMTK	25	Unmodified	_GLGSNERLEFIVSTGPYPSESAMTK_							0	0	0	0	1	TG3_human	TG3_human	TG3_human	MULTI-MSMS	EH10159	1	59	891.111389160156	3	890.77417	2669.30068	0.15516	0.00013821	-0.059904	-5.3361E-05	0.095254	8.485E-05	891.108669104746	29.874	0.15373	29.874	29.825	29.979	0					94	33	4	0	0	0	0.015023
GMQDLVEDFK	10	Unmodified	_GMQDLVEDFK_							0	0	0	0	0	CON__P02538	CON__P02538	CON__P02538	MULTI-MSMS	EH10157	1	57	591.278991699219	2	591.278989	1180.54342	-0.80485	-0.00047589	0.44242	0.00026159	-0.36243	-0.0002143	591.279656095808	29.708	0.31669	29.708	29.563	29.88	0					155	61	3	0	0	0	7.43E-05
GPYESGSGHSSGLGHR	16	Unmodified	_GPYESGSGHSSGLGHR_							0	0	0	0	0	CON__Q86YZ3	CON__Q86YZ3	CON__Q86YZ3	MULTI-MSMS	EH10157	1	57	528.909912109375	3	528.909837	1583.70768	-2.0564	-0.0010877	1.0575	0.0005593	-0.99895	-0.00052836	528.910410527429	2828-05-01	0.17115	2828-05-01	2048-05-01	3759-05-01	0					142	41	5	0	0	0	0.018759
GPYESGSGHSSGLGHR	16	Unmodified	_GPYESGSGHSSGLGHR_							0	0	0	0	0	CON__Q86YZ3	CON__Q86YZ3	CON__Q86YZ3	MULTI-MSMS	EH10157	1	57	396.933563232422	4	396.934197	1583.70768	-2.3599	-0.00093672	0.77967	0.00030948	-1.5802	-0.00062724	396.934515722535	5.282	0.19606	5.282	5.1873	3833-05-01	0					181	47	5	0	0	0	0.00036523
GPYESGSGHSSGLGHR	16	Unmodified	_GPYESGSGHSSGLGHR_							0	0	0	0	0	CON__Q86YZ3	CON__Q86YZ3	CON__Q86YZ3	MULTI-MSMS	EH10159	1	59	396.934173583984	4	396.934197	1583.70768	-0.89595	-0.00035563	1.1508	0.00045681	0.25488	0.00010117	396.934667642836	5.181	0.231	5.181	5.0873	3183-05-01	0					221	59	5	0	0	0	0.0018341
GPYESGSGHSSGLGHR	16	Unmodified	_GPYESGSGHSSGLGHR_							0	0	0	0	0	CON__Q86YZ3	CON__Q86YZ3	CON__Q86YZ3	MULTI-MSMS	EH10161	1	61	528.912780761719	3	528.909837	1583.70768	0.45473	0.00024051	1.0706	0.00056625	5253-01-01	0.00080676	528.910489989499	5.1797	0.20424	5.1797	5.1066	3108-05-01	0					180	49	5	0	0	0	0.029927
GPYESGSGHSSGLGHR	16	Unmodified	_GPYESGSGHSSGLGHR_							0	0	0	0	0	CON__Q86YZ3	CON__Q86YZ3	CON__Q86YZ3	MULTI-MSMS	EH10161	1	61	396.934204101562	4	396.934197	1583.70768	-0.16777	-6.6595E-05	0.92874	0.00036865	0.76097	0.00030205	396.93453643647	5.1739	0.25299	5.1739	5.0928	3458-05-01	0					238	61	6	0	0	0	0.019299
GQNFQVLMIMNK	12	2 Oxidation (M)	_GQNFQVLM(Oxidation (M))IM(Oxidation (M))NK_		GQNFQVLM(1)IM(1)NK			GQNFQVLM(170)IM(170)NK		0	0	2	0	0	TG3_human	TG3_human	TG3_human	MULTI-MSMS	EH10157	1	57	727.859375	2	727.860154	1453.70576	-1.27	-0.00092436	-0.36494	-0.00026563	-1.6349	-0.00119	727.860254724915	22.815	1.0683	22.815	22.432	2023-05-23	0					814	247	5	0	0	0	1.7669E-44
GQNFQVLMIMNK	12	2 Oxidation (M)	_GQNFQVLM(Oxidation (M))IM(Oxidation (M))NK_		GQNFQVLM(1)IM(1)NK			GQNFQVLM(140)IM(140)NK		0	0	2	0	0	TG3_human	TG3_human	TG3_human	MULTI-MSMS	EH10159	1	59	727.860046386719	2	727.860154	1453.70576	0.16126	0.00011738	-0.8014	-0.00058331	-0.64014	-0.00046593	727.859865718186	22.403	4214-01-01	22.403	22.039	23.46	0					1037	330	5	0	0	0	2.4974E-33
GQNFQVLMIMNK	12	Oxidation (M)	_GQNFQVLMIM(Oxidation (M))NK_		GQNFQVLM(0.003)IM(0.997)NK			GQNFQVLM(-25)IM(25)NK		0	0	1	0	0	TG3_human	TG3_human	TG3_human	MULTI-MSMS	EH10157	1	57	719.863037109375	2	719.862697	1437.71084	-1.0888	-0.00078376	0.19275	0.00013875	-0.89602	-0.00064501	719.863307817036	26.749	0.92157	26.749	26.457	27.378	0					880	195	7	0	0	0	3.2096E-24
GQNFQVLMIMNK	12	Oxidation (M)	_GQNFQVLM(Oxidation (M))IMNK_		GQNFQVLM(0.954)IM(0.046)NK			GQNFQVLM(13)IM(-13)NK		0	0	1	0	0	TG3_human	TG3_human	TG3_human	MULTI-MSMS	EH10157	1	57	480.243835449219	3	480.244223	1437.71084	-0.91046	-0.00043724	-0.59352	-0.00028503	-1.504	-0.00072228	480.244150251935	29.124	0.40612	29.124	28.927	29.333	0					310	92	5	0	0	0	6.6489E-08
GQNFQVLMIMNK	12	Oxidation (M)	_GQNFQVLM(Oxidation (M))IMNK_		GQNFQVLM(0.997)IM(0.003)NK			GQNFQVLM(26)IM(-26)NK		0	0	1	0	0	TG3_human	TG3_human	TG3_human	MULTI-MSMS	EH10157	1	57	719.862182617188	2	719.862697	1437.71084	-0.98924	-0.00071211	-0.64905	-0.00046723	-1.6383	-0.0011793	719.862660455993	29.127	1.1765	29.127	28.774	29.95	0					966	250	7	0	0	0	1.6225E-33
GQNFQVLMIMNK	12	Oxidation (M)	_GQNFQVLMIM(Oxidation (M))NK_		GQNFQVLM(0.125)IM(0.875)NK			GQNFQVLM(-8.4)IM(8.4)NK		0	0	1	0	0	TG3_human	TG3_human	TG3_human	MULTI-MSMS	EH10157	1	57	719.86279296875	2	719.862697	1437.71084	-1.0753	-0.00077404	5981-01-01	0.0011504	0.52289	0.00037641	719.863039024526	31.742	0.14079	31.742	31.706	31.846	0					43	32	2	0	0	0	3.472E-05
GQNFQVLMIMNK	12	Oxidation (M)	_GQNFQVLMIM(Oxidation (M))NK_		GQNFQVLM(0.004)IM(0.996)NK			GQNFQVLM(-24)IM(24)NK		0	0	1	0	0	TG3_human	TG3_human	TG3_human	MULTI-MSMS	EH10159	1	59	719.863525390625	2	719.862697	1437.71084	0.051183	3.6845E-05	0.1992	0.0001434	0.25039	0.00018024	719.863344569128	26.288	0.88955	26.288	25.996	26.885	0					869	189	7	0	0	0	4.7118E-12
GQNFQVLMIMNK	12	Oxidation (M)	_GQNFQVLM(Oxidation (M))IMNK_		GQNFQVLM(0.958)IM(0.042)NK			GQNFQVLM(14)IM(-14)NK		0	0	1	0	0	TG3_human	TG3_human	TG3_human	MULTI-MSMS	EH10159	1	59	480.244781494141	3	480.244223	1437.71084	-0.17438	-8.3744E-05	-0.37066	-0.00017801	-0.54504	-0.00026175	480.244297537386	28.685	0.43163	28.685	28.459	28.891	0					352	96	6	0	0	0	0.00083676
GQNFQVLMIMNK	12	Oxidation (M)	_GQNFQVLM(Oxidation (M))IMNK_		GQNFQVLM(0.912)IM(0.088)NK			GQNFQVLM(10)IM(-10)NK		0	0	1	0	0	TG3_human	TG3_human	TG3_human	MULTI-MSMS	EH10159	1	59	720.363342285156	2	719.862697	1437.71084	-0.018478	-1.3302E-05	-0.59027	-0.00042491	-0.60875	-0.00043822	719.862718740582	28.685	2155-01-01	28.685	28.345	29.56	0					1056	256	8	0	0	0	8.5223E-08
GQNFQVLMIMNK	12	Oxidation (M)	_GQNFQVLM(Oxidation (M))IMNK_		GQNFQVLM(0.864)IM(0.136)NK			GQNFQVLM(8)IM(-8)NK		0	0	1	0	0	TG3_human	TG3_human	TG3_human	MULTI-MSMS	EH10159	1	59	720.361938476562	2	719.862697	1437.71084	0.11117	8.0027E-05	-2.3532	-0.001694	-2.242	-0.001614	720.361811544023	29.733	0.26027	29.733	29.586	29.847	0					71	56	2	0	0	0	0.0018797
GQNFQVLMIMNK	12	Oxidation (M)	_GQNFQVLMIM(Oxidation (M))NK_		GQNFQVLM(0.002)IM(0.998)NK			GQNFQVLM(-28)IM(28)NK		0	0	1	0	0	TG3_human	TG3_human	TG3_human	MULTI-MSMS	EH10161	1	61	719.863952636719	2	719.862697	1437.71084	0.59264	0.00042662	0.092068	6.6276E-05	0.68471	0.0004929	719.863176195828	26.182	0.95264	26.182	25.877	26.83	0					891	198	7	0	0	0	3.0752E-17
GQNFQVLMIMNK	12	Oxidation (M)	_GQNFQVLM(Oxidation (M))IMNK_		GQNFQVLM(0.955)IM(0.045)NK			GQNFQVLM(13)IM(-13)NK		0	0	1	0	0	TG3_human	TG3_human	TG3_human	MULTI-MSMS	EH10161	1	61	480.244262695312	3	480.244223	1437.71084	1916-01-01	0.00057224	-0.53989	-0.00025928	0.65168	0.00031296	480.244146475436	28.53	0.46459	28.53	28.309	28.774	0					365	97	5	0	0	0	2.0689E-07
GQNFQVLMIMNK	12	Oxidation (M)	_GQNFQVLM(Oxidation (M))IMNK_		GQNFQVLM(0.999)IM(0.001)NK			GQNFQVLM(32)IM(-32)NK		0	0	1	0	0	TG3_human	TG3_human	TG3_human	MULTI-MSMS	EH10161	1	61	719.863586425781	2	719.862697	1437.71084	0.72665	0.00052309	-0.29443	-0.00021195	0.43222	0.00031114	719.862954743245	28.509	3819-01-01	28.509	28.133	29.515	0					1118	286	7	0	0	0	8.3469E-44
GQNFQVLMIMNK	12	Unmodified	_GQNFQVLMIMNK_							0	0	0	0	0	TG3_human	TG3_human	TG3_human	MULTI-MSMS	EH10157	1	57	711.86474609375	2	711.86524	1421.71593	-1.0571	-0.00075254	-0.14424	-0.00010268	-1.2014	-0.00085522	711.865524036776	31.747	6878-01-01	31.747	31.519	33.206	0					1189	372	7	0	0	0	3.3816E-34
GQNFQVLMIMNK	12	Unmodified	_GQNFQVLMIMNK_							0	0	0	0	0	TG3_human	TG3_human	TG3_human	MULTI-MSMS	EH10157	1	57	474.912567138672	3	474.912585	1421.71593	-1.0099	-0.0004796	0.40114	0.00019051	-0.60872	-0.00028909	474.912969670743	31.751	0.47515	31.751	31.581	32.056	0					338	105	5	0	0	0	4.3614E-08
GQNFQVLMIMNK	12	Unmodified	_GQNFQVLMIMNK_							0	0	0	0	0	TG3_human	TG3_human	TG3_human	MULTI-MSMS	EH10157	1	57	712.361389160156	2	711.86524	1421.71593	-0.70091	-0.00049895	-0.12454	-8.8652E-05	-0.82544	-0.00058761	712.366014429197	33.984	0.29943	33.984	33.876	34.175	0					91	61	2	0	0	0	0.0046949
GQNFQVLMIMNK	12	Unmodified	_GQNFQVLMIMNK_							0	0	0	0	0	TG3_human	TG3_human	TG3_human	MSMS	EH10157	1	57	711.864685058594	2	711.86524	1421.71593	NaN	NaN	NaN	NaN	NaN	NaN	NaN	33.387	1	33.387	32.887	33.887	0								0	0	0	0.033055
GQNFQVLMIMNK	12	Unmodified	_GQNFQVLMIMNK_							0	0	0	0	0	TG3_human	TG3_human	TG3_human	MULTI-MSMS	EH10159	1	59	711.865844726562	2	711.86524	1421.71593	0.34785	0.00024762	-0.59366	-0.00042261	-0.24581	-0.00017499	711.865182222117	31.325	0.88922	31.325	31.123	32.012	0					828	193	7	0	0	0	1.9711E-33
GQNFQVLMIMNK	12	Unmodified	_GQNFQVLMIMNK_							0	0	0	0	0	TG3_human	TG3_human	TG3_human	MULTI-MSMS	EH10159	1	59	474.912933349609	3	474.912585	1421.71593	0.16305	7.7436E-05	0.19621	9.3182E-05	0.35926	0.00017062	474.912753455513	31.31	0.34137	31.31	31.194	31.535	0					220	75	4	0	0	0	0.00071989
GQNFQVLMIMNK	12	Unmodified	_GQNFQVLMIMNK_							0	0	0	0	0	TG3_human	TG3_human	TG3_human	MULTI-MSMS	EH10161	1	61	711.866577148438	2	711.86524	1421.71593	0.91725	0.00065296	-0.842	-0.00059939	0.075248	5.3566E-05	711.865098301997	31.02	0.92941	31.02	30.786	31.715	0					1060	211	7	0	0	0	2.5211E-57
GQNFQVLMIMNK	12	Unmodified	_GQNFQVLMIMNK_							0	0	0	0	0	TG3_human	TG3_human	TG3_human	MULTI-MSMS	EH10161	1	61	474.913391113281	3	474.912585	1421.71593	1.354	0.00064304	-0.62941	-0.00029892	0.7246	0.00034412	474.91251178306	31.042	0.58658	31.042	30.844	31.431	0					454	134	5	0	0	0	2.0697E-05
GQNFQVLMIMNK	12	Unmodified	_GQNFQVLMIMNK_							0	0	0	0	0	TG3_human	TG3_human	TG3_human	MULTI-MSMS	EH10161	1	61	711.867309570312	2	711.86524	1421.71593	1.0636	0.00075716	-2.7809	-0.0019797	-1.7173	-0.0012225	711.865630711436	31.915	4162-02-01	31.915	31.621	34.037	0					1083	503	5	0	0	0	1.2317E-24
GQNFQVLMIMNK	12	Unmodified	_GQNFQVLMIMNK_							0	0	0	0	0	TG3_human	TG3_human	TG3_human	MULTI-MSMS	EH10161	1	61	711.867797851562	2	711.86524	1421.71593	1.0797	0.00076863	0.1659	0.0001181	2456-01-01	0.00088672	711.865955210439	34.736	0.62994	34.736	34.67	35.3	0					197	132	2	0	0	0	0.0026829
GQNFQVLMIMNK	12	Unmodified	_GQNFQVLMIMNK_							0	0	0	0	0	TG3_human	TG3_human	TG3_human	MULTI-MSMS	EH10161	1	61	711.865356445312	2	711.86524	1421.71593	1.0265	0.00073072	0.3051	0.00021719	3316-01-01	0.00094791	711.865244852492	35.668	0.94865	35.668	35.045	35.993	0					411	203	3	0	0	0	0.029986
GQNFQVLMIMNK	12	Unmodified	_GQNFQVLMIMNK_							0	0	0	0	0	TG3_human	TG3_human	TG3_human	MULTI-MSMS	EH10161	1	61	712.368041992188	2	711.86524	1421.71593	0.97414	0.00069345	-0.02457	-1.749E-05	0.94957	0.00067596	711.864395104874	36.248	0.52796	36.248	35.993	36.521	0					175	115	2	0	0	0	0.032037
GQNFQVLMIMNK	12	Unmodified	_GQNFQVLMIMNK_							0	0	0	0	0	TG3_human	TG3_human	TG3_human	MULTI-MSMS	EH10161	1	61	711.866943359375	2	711.86524	1421.71593	0.65969	0.00046961	1.501	0.0010685	2.1607	0.0015381	712.367980659148	40.171	0.25866	40.171	40.059	40.317	0					69	54	2	0	0	0	3.9831E-05
GQNFQVLMIMNKGLGSNERLEFIVSTGPYPSESAMTK	37	Unmodified	_GQNFQVLMIMNKGLGSNERLEFIVSTGPYPSESAMTK_							0	0	0	0	2	TG3_human	TG3_human	TG3_human	MULTI-MSMS	EH10161	1	61	1020.01214599609	4	1019.25879	4073.00604	1.047	0.0010672	0.1532	0.00015615	2002-01-01	0.0012234	1019.51012706327	36.755	0.31055	36.755	36.614	36.924	0					247	64	6	0	0	0	0.022752
GQSGLVWR	8	Unmodified	_GQSGLVWR_							0	0	0	0	0	CON__P20930	CON__P20930	CON__P20930	MULTI-MSMS	EH10157	1	57	451.746124267578	2	451.745776	901.477	-1.0708	-0.00048373	0.26991	0.00012193	-0.80088	-0.0003618	451.746478173574	18.16	0.50446	18.16	17.924	18.428	0					425	121	5	0	0	0	0.033532
GQVGGDVNVEMDAAPGVDLSR	21	Unmodified	_GQVGGDVNVEMDAAPGVDLSR_							0	0	0	0	0	CON__P02533	CON__P02533	CON__P02533	MULTI-MSMS	EH10161	1	61	1043.99792480469	2	1043.49712	2084.97968	0.61603	0.00064283	-0.021331	-2.2259E-05	0.5947	0.00062057	1043.99861476614	24.934	0.16732	24.934	24.841	25.009	0					62	40	2	0	0	0	7.8323E-09
GSDSVWNFHVWNEGWFVR	18	Unmodified	_GSDSVWNFHVWNEGWFVR_							0	0	0	0	0	TG3_human	TG3_human	TG3_human	MULTI-MSMS	EH10157	1	57	1112.01550292969	2	1111.51376	2221.01297	-0.75439	-0.00083852	0.072572	8.0665E-05	-0.68182	-0.00075786	1112.01525671604	39.33	0.96563	39.33	39.166	40.131	0					891	230	7	0	0	0	2.2331E-38
GSDSVWNFHVWNEGWFVR	18	Unmodified	_GSDSVWNFHVWNEGWFVR_							0	0	0	0	0	TG3_human	TG3_human	TG3_human	MULTI-MSMS	EH10157	1	57	741.677917480469	3	741.344934	2221.01297	-0.56794	-0.00042104	-0.78941	-0.00058522	-1.3573	-0.0010063	741.678640258998	39.312	1.0211	39.312	39.114	40.135	0					1150	244	7	0	0	0	2.5559E-62
GSDSVWNFHVWNEGWFVR	18	Unmodified	_GSDSVWNFHVWNEGWFVR_							0	0	0	0	0	TG3_human	TG3_human	TG3_human	MULTI-MSMS	EH10157	1	57	741.677185058594	3	741.344934	2221.01297	-0.5933	-0.00043984	-0.31575	-0.00023408	-0.90905	-0.00067392	741.678935941569	40.398	0.63309	40.398	40.262	40.895	0					494	142	5	0	0	0	4.2205E-28
GSDSVWNFHVWNEGWFVR	18	Unmodified	_GSDSVWNFHVWNEGWFVR_							0	0	0	0	0	TG3_human	TG3_human	TG3_human	MULTI-MSMS	EH10159	1	59	741.6796875	3	741.344934	2221.01297	-0.0028347	-2.1015E-06	-0.37054	-0.0002747	-0.37338	-0.0002768	741.678927616726	38.682	4524-01-01	38.682	38.43	39.882	0					1420	342	8	0	0	0	4.096E-38
GSDSVWNFHVWNEGWFVR	18	Unmodified	_GSDSVWNFHVWNEGWFVR_							0	0	0	0	0	TG3_human	TG3_human	TG3_human	MULTI-MSMS	EH10159	1	59	1112.01806640625	2	1111.51376	2221.01297	0.57087	0.00063452	-0.10339	-0.00011492	0.46748	0.00051961	1112.01508289251	38.675	0.79316	38.675	38.48	39.273	0					795	187	6	0	0	0	2.0663E-08
GSDSVWNFHVWNEGWFVR	18	Unmodified	_GSDSVWNFHVWNEGWFVR_							0	0	0	0	0	TG3_human	TG3_human	TG3_human	MULTI-MSMS	EH10159	1	59	741.678649902344	3	741.344934	2221.01297	0.14314	0.00010612	-0.35778	-0.00026524	-0.21464	-0.00015913	741.678892710168	40.09	0.20337	40.09	39.984	40.187	0					108	49	4	0	0	0	1.1449E-08
GSDSVWNFHVWNEGWFVR	18	Unmodified	_GSDSVWNFHVWNEGWFVR_							0	0	0	0	0	TG3_human	TG3_human	TG3_human	MULTI-MSMS	EH10159	1	59	741.345520019531	3	741.344934	2221.01297	0.40606	0.00030103	0.41522	0.00030782	0.82128	0.00060886	741.679462742283	40.272	0.54077	40.272	40.126	40.667	0					389	125	5	0	0	0	1.8436E-05
GSDSVWNFHVWNEGWFVR	18	Unmodified	_GSDSVWNFHVWNEGWFVR_							0	0	0	0	0	TG3_human	TG3_human	TG3_human	MULTI-MSMS	EH10161	1	61	1112.0185546875	2	1111.51376	2221.01297	0.94842	0.0010542	0.35461	0.00039415	1.303	0.0014483	1112.01557242362	38.465	5307-01-01	38.465	38.208	39.738	0					1059	343	7	0	0	0	1.4783E-49
GSDSVWNFHVWNEGWFVR	18	Unmodified	_GSDSVWNFHVWNEGWFVR_							0	0	0	0	0	TG3_human	TG3_human	TG3_human	MULTI-MSMS	EH10161	1	61	741.679077148438	3	741.344934	2221.01297	0.8206	0.00060835	-0.68814	-0.00051015	0.13246	9.8202E-05	741.678756895038	38.472	6532-01-01	38.472	38.222	39.875	0					1469	372	8	0	0	0	1.1413E-50
GSDSVWNFHVWNEGWFVR	18	Unmodified	_GSDSVWNFHVWNEGWFVR_							0	0	0	0	0	TG3_human	TG3_human	TG3_human	MULTI-MSMS	EH10161	1	61	741.679809570312	3	741.344934	2221.01297	0.75409	0.00055904	0.44755	0.00033179	2016-01-01	0.00089083	741.679456422104	40.306	0.99789	40.306	39.837	40.835	0					876	221	5	0	0	0	1.8716E-28
GSDSVWNFHVWNEGWFVR	18	Unmodified	_GSDSVWNFHVWNEGWFVR_							0	0	0	0	0	TG3_human	TG3_human	TG3_human	MULTI-MSMS	EH10161	1	61	741.348388671875	3	741.344934	2221.01297	4014-01-01	0.0010389	7647-02-01	0.0020496	4.166	0.0030885	741.681636602786	41.212	0.19759	41.212	41.076	41.274	0					88	30	4	0	0	0	0.003809
GSDSVWNFHVWNEGWFVRSDLGPSYGGWQVLDATPQER	38	Unmodified	_GSDSVWNFHVWNEGWFVRSDLGPSYGGWQVLDATPQER_							0	0	0	0	1	TG3_human	TG3_human	TG3_human	MULTI-MSMS	EH10159	1	59	1096.01538085938	4	1095.51369	4378.02567	0.80697	0.00088405	-0.07028	-7.6993E-05	0.73669	0.00080705	1096.01437661455	40.217	0.14012	40.217	40.156	40.297	0					146	34	6	0	0	0	0.0017054
GSDSVWNFHVWNEGWFVRSDLGPSYGGWQVLDATPQER	38	Unmodified	_GSDSVWNFHVWNEGWFVRSDLGPSYGGWQVLDATPQER_							0	0	0	0	1	TG3_human	TG3_human	TG3_human	MULTI-MSMS	EH10161	1	61	1096.26745605469	4	1095.51369	4378.02567	0.8145	0.00089229	1.1338	0.0012421	9483-01-01	0.0021344	1096.01664288496	40.172	0.32895	40.172	40.087	40.416	0					282	72	8	0	0	0	6.1504E-08
GSLGGGFSSGGFSGGSFSR	19	Unmodified	_GSLGGGFSSGGFSGGSFSR_							0	0	0	0	0	CON__P13645	CON__P13645	CON__P13645	MULTI-MSMS	EH10157	1	57	854.389892578125	2	854.389707	1706.76486	-1.3276	-0.0011342	0.79218	0.00067683	-0.53537	-0.00045742	854.390400261673	25.728	1.1611	25.728	25.528	26.689	0					843	257	5	0	0	0	1.3649E-05
GSLGGGFSSGGFSGGSFSR	19	Unmodified	_GSLGGGFSSGGFSGGSFSR_							0	0	0	0	0	CON__P13645	CON__P13645	CON__P13645	MULTI-MSMS	EH10159	1	59	854.892944335938	2	854.389707	1706.76486	0.091094	7.783E-05	0.22374	0.00019116	0.31484	0.00026899	854.389885776817	25.331	0.759	25.331	25.14	25.899	0					507	170	4	0	0	0	3.4232E-05
GSLGGGFSSGGFSGGSFSR	19	Unmodified	_GSLGGGFSSGGFSGGSFSR_							0	0	0	0	0	CON__P13645	CON__P13645	CON__P13645	MULTI-MSMS	EH10161	1	61	854.390258789062	2	854.389707	1706.76486	0.59158	0.00050544	0.36967	0.00031585	0.96125	0.00082128	854.389997863527	25.237	1.0588	25.237	25.027	26.086	0					706	244	5	0	0	0	9.512E-09
GSSGGGCFGGSSGGYGGLGGFGGGSFR	27	Carbamidomethyl (C)	_GSSGGGC(Carbamidomethyl (C))FGGSSGGYGGLGGFGGGSFR_	GSSGGGC(1)FGGSSGGYGGLGGFGGGSFR			GSSGGGC(41)FGGSSGGYGGLGGFGGGSFR			0	1	0	0	0	CON__P13645	CON__P13645	CON__P13645	MULTI-MSMS	EH10161	1	61	1172.4970703125	2	1171.9958	2341.97706	0.91549	0.0010729	-0.30371	-0.00035595	0.61178	0.000717	1172.49683002435	28.767	0.19733	28.767	28.666	28.863	0					113	43	3	0	0	0	0.0033209
HGGGGGGFGGGGFGSR	16	Unmodified	_HGGGGGGFGGGGFGSR_							0	0	0	0	0	CON__P35908v2;CON__P35908	CON__P35908v2	CON__P35908v2	MULTI-SECPEP	EH10157	1	57	440.741455078125	3	440.865791	1319.57554	-1.5147	-0.00066779	-0.14518	-6.4003E-05	-1.6599	-0.0007318	440.865682641914	11.056	0.55059	11.056	10.783	11.333	0					398	138	4	0	0	0	0.024048
HGGGGGGFGGGGFGSR	16	Unmodified	_HGGGGGGFGGGGFGSR_							0	0	0	0	0	CON__P35908v2;CON__P35908	CON__P35908v2	CON__P35908v2	MULTI-MSMS	EH10159	1	59	440.865905761719	3	440.865791	1319.57554	-0.39156	-0.00017262	0.10127	4.4647E-05	-0.29029	-0.00012798	440.865794532979	10.799	0.5294	10.799	10.558	11.088	0					387	127	4	0	0	0	0.03464
HGGGGGGFGGGGFGSR	16	Unmodified	_HGGGGGGFGGGGFGSR_							0	0	0	0	0	CON__P35908v2;CON__P35908	CON__P35908v2	CON__P35908v2	MSMS	EH10161	1	61	440.866302490234	3	440.865791	1319.57554	NaN	NaN	NaN	NaN	NaN	NaN	NaN	1937-11-01	1	1937-11-01	1987-10-01	1987-11-01	0								0	0	0	0.035042
HGGGGGGFGGGGFGSR	16	Unmodified	_HGGGGGGFGGGGFGSR_							0	0	0	0	0	CON__P35908v2;CON__P35908	CON__P35908v2	CON__P35908v2	MULTI-SECPEP	EH10161	1	61	440.742431640625	3	440.865791	1319.57554	0.41944	0.00018492	0.080928	3.5678E-05	0.50037	0.00022059	440.865746388999	10.573	0.7063	10.573	10.238	10.944	0					572	173	5	0	0	0	0.03552
HGGGGGGFGGGGFGSR	16	Unmodified	_HGGGGGGFGGGGFGSR_							0	0	0	0	0	CON__P35908v2;CON__P35908	CON__P35908v2	CON__P35908v2	MULTI-SECPEP	EH10161	1	61	440.742431640625	3	440.865791	1319.57554	0.44017	0.00019406	-0.68042	-0.00029997	-0.24025	-0.00010592	440.865107415146	10.946	0.1598	10.946	10.908	11.067	0					67	40	2	0	0	0	0.03552
HGVQELEIELQSQLSK	16	Unmodified	_HGVQELEIELQSQLSK_							0	0	0	0	0	CON__P35527	CON__P35527	CON__P35527	MULTI-MSMS	EH10157	1	57	613.660705566406	3	613.326657	1836.95814	-0.87137	-0.00053444	0.48192	0.00029558	-0.38945	-0.00023886	613.661258004694	31.633	0.5875	31.633	31.407	31.994	0					447	133	5	0	0	0	1.1415E-05
HGVQELEIELQSQLSK	16	Unmodified	_HGVQELEIELQSQLSK_							0	0	0	0	0	CON__P35527	CON__P35527	CON__P35527	MULTI-MSMS	EH10157	1	57	919.48486328125	2	919.486347	1836.95814	-1.2945	-0.0011903	0.90052	0.00082802	-0.394	-0.00036228	919.486501939934	31.615	0.37162	31.615	31.457	31.828	0					269	88	4	0	0	0	8.6933E-105
HGVQELEIELQSQLSK	16	Unmodified	_HGVQELEIELQSQLSK_							0	0	0	0	0	CON__P35527	CON__P35527	CON__P35527	MULTI-MSMS	EH10159	1	59	613.661193847656	3	613.326657	1836.95814	0.30541	0.00018732	0.049348	3.0267E-05	0.35476	0.00021758	613.326672146917	31.211	0.69259	31.211	31.005	31.697	0					605	150	6	0	0	0	1.0652E-05
HGVQELEIELQSQLSK	16	Unmodified	_HGVQELEIELQSQLSK_							0	0	0	0	0	CON__P35527	CON__P35527	CON__P35527	MULTI-MSMS	EH10159	1	59	919.98681640625	2	919.486347	1836.95814	0.3764	0.0003461	0.21377	0.00019656	0.59018	0.00054266	919.486210920751	31.205	0.50723	31.205	31.024	31.531	0					380	112	5	0	0	0	6.4677E-14
HGVQELEIELQSQLSK	16	Unmodified	_HGVQELEIELQSQLSK_							0	0	0	0	0	CON__P35527	CON__P35527	CON__P35527	MULTI-MSMS	EH10161	1	61	613.3271484375	3	613.326657	1836.95814	2023-07-01	0.00065626	0.04797	2.9421E-05	1.118	0.00068568	613.326686970775	31.033	0.75231	31.033	30.771	31.523	0					672	168	5	0	0	0	5.0726E-20
HGVQELEIELQSQLSK	16	Unmodified	_HGVQELEIELQSQLSK_							0	0	0	0	0	CON__P35527	CON__P35527	CON__P35527	MULTI-MSMS	EH10161	1	61	919.488098144531	2	919.486347	1836.95814	1.0026	0.00092188	0.09893	9.0964E-05	1.1015	0.0010128	919.987929076751	31.027	0.57287	31.027	30.805	31.378	0					488	131	5	0	0	0	0.0031765
HGVQELEIELQSQLSK	16	Unmodified	_HGVQELEIELQSQLSK_							0	0	0	0	0	CON__P35527	CON__P35527	CON__P35527	MULTI-MSMS	EH10161	1	61	613.327697753906	3	613.326657	1836.95814	2361-01-01	0.00075813	-1.4615	-0.0008964	-0.22543	-0.00013826	613.660800484762	32.311	0.30657	32.311	32.085	32.391	0					132	62	4	0	0	0	0.0073112
HGVQELEIELQSQLSK	16	Unmodified	_HGVQELEIELQSQLSK_							0	0	0	0	0	CON__P35527	CON__P35527	CON__P35527	MULTI-SECPEP	EH10161	1	61	613.662048339844	3	613.326657	1836.95814	1963-01-01	0.00073371	0.63759	0.00039105	8339-01-01	0.0011248	613.326882397561	31.826	0.51304	31.826	31.726	32.239	0					207	105	3	0	0	0	0.0089769
HQGLPQEVLNENLLR	15	Unmodified	_HQGLPQEVLNENLLR_							0	0	0	0	0	CON__P02662	CON__P02662	CON__P02662	MULTI-MSMS	EH10161	1	61	587.320617675781	3	587.319837	1758.93768	0.93805	0.00055093	0.74245	0.00043606	6805-01-01	0.00098699	587.320091598956	27.118	0.016541	27.118	27.105	27.122	0					5	3	2	0	0	0	2.1347E-09
HQGLPQEVLNENLLR	15	Unmodified	_HQGLPQEVLNENLLR_							0	0	0	0	0	CON__P02662	CON__P02662	CON__P02662	MULTI-MSMS	EH10161	1	61	587.655456542969	3	587.319837	1758.93768	0.95879	0.00056312	-0.20298	-0.00011921	0.75582	0.00044391	587.319895220167	27.447	0.75578	27.447	27.133	27.889	0					408	179	3	0	0	0	3.5349E-14
HQGLPQEVLNENLLR	15	Unmodified	_HQGLPQEVLNENLLR_							0	0	0	0	0	CON__P02662	CON__P02662	CON__P02662	MSMS	EH10161	1	61	880.47705078125	2	880.476117	1758.93768	NaN	NaN	NaN	NaN	NaN	NaN	NaN	27.291	1	27.291	26.791	27.791	0								0	0	0	1.3486E-05
IDVPTLGPK	9	Unmodified	_IDVPTLGPK_							0	0	0	0	0	TG3_human	TG3_human	TG3_human	MULTI-MSMS	EH10157	1	57	470.278747558594	2	470.279118	938.543683	-1.1206	-0.00052698	-0.19425	-9.1351E-05	-1.3148	-0.00061833	470.279296446771	20.617	3.1549	20.617	19.556	22.711	0					2608	715	6	0	0	0	2.6805E-24
IDVPTLGPK	9	Unmodified	_IDVPTLGPK_							0	0	0	0	0	TG3_human	TG3_human	TG3_human	MULTI-MSMS	EH10157	1	57	470.278656005859	2	470.279118	938.543683	-1.1817	-0.00055572	4359-01-01	0.00067526	0.25418	0.00011954	470.279657454287	23.252	0.35041	23.252	23.197	23.547	0					131	76	2	0	0	0	3.2499E-05
IDVPTLGPK	9	Unmodified	_IDVPTLGPK_							0	0	0	0	0	TG3_human	TG3_human	TG3_human	MSMS	EH10157	1	57	470.278076171875	2	470.279118	938.543683	NaN	NaN	NaN	NaN	NaN	NaN	NaN	24.232	1	24.232	23.732	24.732	0								0	0	0	0.0046529
IDVPTLGPK	9	Unmodified	_IDVPTLGPK_							0	0	0	0	0	TG3_human	TG3_human	TG3_human	MULTI-MSMS	EH10159	1	59	470.279205322266	2	470.279118	938.543683	-0.042229	-1.986E-05	-0.28052	-0.00013192	-0.32275	-0.00015178	470.279341373983	20.281	4.1482	20.281	19.209	23.357	0					3128	954	6	0	0	0	2.6805E-24
IDVPTLGPK	9	Unmodified	_IDVPTLGPK_							0	0	0	0	0	TG3_human	TG3_human	TG3_human	MULTI-MSMS	EH10159	1	59	470.279144287109	2	470.279118	938.543683	-0.12379	-5.8214E-05	-0.28816	-0.00013552	-0.41195	-0.00019373	470.278730025471	25.16	0.065603	25.16	25.118	25.184	0					19	14	2	0	0	0	0.00012957
IDVPTLGPK	9	Unmodified	_IDVPTLGPK_							0	0	0	0	0	TG3_human	TG3_human	TG3_human	MULTI-MSMS	EH10159	1	59	470.279327392578	2	470.279118	938.543683	-0.13901	-6.5375E-05	0.97819	0.00046002	0.83917	0.00039465	470.279307957567	25.468	0.86041	25.468	25.219	26.079	0					352	193	3	0	0	0	0.00012957
IDVPTLGPK	9	Unmodified	_IDVPTLGPK_							0	0	0	0	0	TG3_human	TG3_human	TG3_human	MULTI-MSMS	EH10159	1	59	470.279541015625	2	470.279118	938.543683	-0.19992	-9.4018E-05	0.38725	0.00018212	0.18733	8.8097E-05	470.279387241933	27.706	0.12115	27.706	27.668	27.789	0					36	26	2	0	0	0	0.0018314
IDVPTLGPK	9	Unmodified	_IDVPTLGPK_							0	0	0	0	0	TG3_human	TG3_human	TG3_human	MULTI-MSMS	EH10159	1	59	470.279449462891	2	470.279118	938.543683	-0.21525	-0.00010123	0.82771	0.00038925	0.61246	0.00028803	470.279575587286	28.203	0.36324	28.203	28.119	28.482	0					120	73	3	0	0	0	0.018469
IDVPTLGPK	9	Unmodified	_IDVPTLGPK_							0	0	0	0	0	TG3_human	TG3_human	TG3_human	MULTI-MSMS	EH10159	1	59	470.278472900391	2	470.279118	938.543683	-0.16798	-7.8999E-05	0.98152	0.00046159	0.81354	0.00038259	470.279441803591	29.021	0.75555	29.021	28.868	29.624	0					228	155	2	0	0	0	0.0015665
IDVPTLGPK	9	Unmodified	_IDVPTLGPK_							0	0	0	0	0	TG3_human	TG3_human	TG3_human	MULTI-MSMS	EH10159	1	59	470.275360107422	2	470.279118	938.543683	-0.00095968	-4.5132E-07	-2.7112	-0.001275	-2.7122	-0.0012755	470.277880766767	30.43	0.28594	30.43	30.218	30.504	0					107	59	2	0	0	0	0.00012957
IDVPTLGPK	9	Unmodified	_IDVPTLGPK_							0	0	0	0	0	TG3_human	TG3_human	TG3_human	MSMS	EH10159	1	59	470.278961181641	2	470.279118	938.543683	NaN	NaN	NaN	NaN	NaN	NaN	NaN	23.645	1	23.645	23.145	24.145	0								0	0	0	0.0043673
IDVPTLGPK	9	Unmodified	_IDVPTLGPK_							0	0	0	0	0	TG3_human	TG3_human	TG3_human	MSMS	EH10159	1	59	470.279388427734	2	470.279118	938.543683	NaN	NaN	NaN	NaN	NaN	NaN	NaN	24.149	1	24.149	23.649	24.649	0								0	0	0	0.0012912
IDVPTLGPK	9	Unmodified	_IDVPTLGPK_							0	0	0	0	0	TG3_human	TG3_human	TG3_human	MSMS	EH10159	1	59	470.278991699219	2	470.279118	938.543683	NaN	NaN	NaN	NaN	NaN	NaN	NaN	24.656	1	24.656	24.156	25.156	0								0	0	0	0.0043673
IDVPTLGPK	9	Unmodified	_IDVPTLGPK_							0	0	0	0	0	TG3_human	TG3_human	TG3_human	MULTI-MSMS	EH10161	1	61	470.279846191406	2	470.279118	938.543683	0.98579	0.0004636	-0.37349	-0.00017564	0.6123	0.00028795	470.279133506189	20.399	7649-02-01	20.399	19.279	22.044	0					1998	612	5	0	0	0	2.6986E-23
IDVPTLGPK	9	Unmodified	_IDVPTLGPK_							0	0	0	0	0	TG3_human	TG3_human	TG3_human	MULTI-MSMS	EH10161	1	61	470.279113769531	2	470.279118	938.543683	0.68786	0.00032349	0.17343	8.156E-05	0.86129	0.00040505	470.279180466491	22.085	0.47922	22.085	22.044	22.523	0					170	103	2	0	0	0	0.0015665
IEIDPQFQVVR	11	Unmodified	_IEIDPQFQVVR_							0	0	0	0	0	CON__Q8N1N4-2;CON__Q7RTT2	CON__Q8N1N4-2	CON__Q8N1N4-2	MULTI-MSMS	EH10157	1	57	672.36865234375	2	672.369527	1342.7245	-0.94532	-0.00063561	1.1186	0.00075211	0.17327	0.0001165	672.370073157262	27.813	0.2056	27.813	27.676	27.882	0					74	45	2	0	0	0	7.3541E-11
IEIDPQFQVVR	11	Unmodified	_IEIDPQFQVVR_							0	0	0	0	0	CON__Q8N1N4-2;CON__Q7RTT2	CON__Q8N1N4-2	CON__Q8N1N4-2	MULTI-MSMS	EH10159	1	59	672.869812011719	2	672.369527	1342.7245	0.007777	5.229E-06	0.88401	0.00059438	0.89179	0.00059961	672.369841018398	27.45	0.23272	27.45	27.288	27.521	0					98	52	3	0	0	0	8.5673E-05
IEISELNR	8	Unmodified	_IEISELNR_							0	0	0	0	0	CON__P04264;CON__P35908v2;CON__P35908	CON__P04264;CON__P35908v2	CON__P35908v2	MULTI-MSMS	EH10157	1	57	487.269348144531	2	487.269281	972.52401	-0.97028	-0.00047279	0.34047	0.0001659	-0.6298	-0.00030688	487.269431341521	17.707	0.96807	17.707	17.453	18.421	0					800	228	5	0	0	0	1.3505E-17
IEISELNR	8	Unmodified	_IEISELNR_							0	0	0	0	0	CON__P04264;CON__P35908v2;CON__P35908	CON__P04264;CON__P35908v2	CON__P35908v2	MULTI-MSMS	EH10159	1	59	487.27001953125	2	487.269281	972.52401	0.055064	2.6831E-05	0.12717	6.1965E-05	0.18223	8.8797E-05	487.26937179685	17.438	6252-01-01	17.438	17.157	18.782	0					1007	382	5	0	0	0	8.4153E-17
IEISELNR	8	Unmodified	_IEISELNR_							0	0	0	0	0	CON__P04264;CON__P35908v2;CON__P35908	CON__P04264;CON__P35908v2	CON__P35908v2	MULTI-MSMS	EH10161	1	61	487.269805908203	2	487.269281	972.52401	5862-01-01	0.0007729	-0.55485	-0.00027036	1.0313	0.00050254	487.269391087232	17.348	5387-01-01	17.348	17.048	18.587	0					1172	360	6	0	0	0	1.2369E-32
IEWHEMAALGVQSINWQTAFNR	22	Oxidation (M)	_IEWHEM(Oxidation (M))AALGVQSINWQTAFNR_		IEWHEM(1)AALGVQSINWQTAFNR			IEWHEM(48)AALGVQSINWQTAFNR		0	0	1	0	0	TG3_human	TG3_human	TG3_human	MULTI-MSMS	EH10161	1	61	873.426818847656	3	873.092057	2616.25434	2738-01-01	0.0011122	-0.23888	-0.00020857	1.035	0.00090361	873.425641343036	33.561	0.2991	33.561	33.429	33.728	0					215	59	5	0	0	0	2.0262E-05
IEWHEMAALGVQSINWQTAFNR	22	Unmodified	_IEWHEMAALGVQSINWQTAFNR_							0	0	0	0	0	TG3_human	TG3_human	TG3_human	MULTI-MSMS	EH10161	1	61	868.095886230469	3	867.760418	2600.25943	0.93944	0.00081521	0.3615	0.00031369	3009-01-01	0.0011289	868.095300888229	37.658	0.41084	37.658	37.472	37.883	0					396	90	6	0	0	0	0.036878
IGMIGWNFGQFEEDILSICLSILDR	25	Carbamidomethyl (C),Oxidation (M)	_IGM(Oxidation (M))IGWNFGQFEEDILSIC(Carbamidomethyl (C))LSILDR_	IGMIGWNFGQFEEDILSIC(1)LSILDR	IGM(1)IGWNFGQFEEDILSICLSILDR		IGMIGWNFGQFEEDILSIC(150)LSILDR	IGM(150)IGWNFGQFEEDILSICLSILDR		0	1	1	0	0	TG3_human	TG3_human	TG3_human	MULTI-MSMS	EH10157	1	57	1472.22741699219	2	1471.72498	2941.4354	0.49971	0.00073544	3639-02-01	0.003479	8636-02-01	0.0042144	1472.23040381592	41.35	0.17536	41.35	41.311	41.486	0					166	36	7	0	0	0	3.777E-39
IGMIGWNFGQFEEDILSICLSILDR	25	Carbamidomethyl (C),Oxidation (M)	_IGM(Oxidation (M))IGWNFGQFEEDILSIC(Carbamidomethyl (C))LSILDR_	IGMIGWNFGQFEEDILSIC(1)LSILDR	IGM(1)IGWNFGQFEEDILSICLSILDR		IGMIGWNFGQFEEDILSIC(160)LSILDR	IGM(160)IGWNFGQFEEDILSICLSILDR		0	1	1	0	0	TG3_human	TG3_human	TG3_human	MULTI-MSMS	EH10157	1	57	981.821655273438	3	981.485743	2941.4354	0.56806	0.00055755	2202-01-01	0.0011976	7883-01-01	0.0017552	981.821506133433	41.347	0.19016	41.347	41.305	41.496	0					206	39	9	0	0	0	6.3451E-51
IGMIGWNFGQFEEDILSICLSILDR	25	Carbamidomethyl (C),Oxidation (M)	_IGM(Oxidation (M))IGWNFGQFEEDILSIC(Carbamidomethyl (C))LSILDR_	IGMIGWNFGQFEEDILSIC(1)LSILDR	IGM(1)IGWNFGQFEEDILSICLSILDR		IGMIGWNFGQFEEDILSIC(140)LSILDR	IGM(140)IGWNFGQFEEDILSICLSILDR		0	1	1	0	0	TG3_human	TG3_human	TG3_human	MULTI-MSMS	EH10159	1	59	981.82373046875	3	981.485743	2941.4354	7127-01-01	0.001681	2459-01-01	0.0012228	9586-02-01	0.0029038	981.821487808819	41.28	0.22308	41.28	41.203	41.426	0					209	47	8	0	0	0	8.4823E-39
IGMIGWNFGQFEEDILSICLSILDR	25	Carbamidomethyl (C),Oxidation (M)	_IGM(Oxidation (M))IGWNFGQFEEDILSIC(Carbamidomethyl (C))LSILDR_	IGMIGWNFGQFEEDILSIC(1)LSILDR	IGM(1)IGWNFGQFEEDILSICLSILDR		IGMIGWNFGQFEEDILSIC(190)LSILDR	IGM(190)IGWNFGQFEEDILSICLSILDR		0	1	1	0	0	TG3_human	TG3_human	TG3_human	MULTI-MSMS	EH10159	1	59	1472.73413085938	2	1471.72498	2941.4354	3.0536	0.0044941	0.9904	0.0014576	4.044	0.0059517	1472.22835491338	41.28	0.15624	41.28	41.249	41.405	0					137	33	7	0	0	0	2.6748E-78
IGMIGWNFGQFEEDILSICLSILDR	25	Carbamidomethyl (C),Oxidation (M)	_IGM(Oxidation (M))IGWNFGQFEEDILSIC(Carbamidomethyl (C))LSILDR_	IGMIGWNFGQFEEDILSIC(1)LSILDR	IGM(1)IGWNFGQFEEDILSICLSILDR		IGMIGWNFGQFEEDILSIC(210)LSILDR	IGM(210)IGWNFGQFEEDILSICLSILDR		0	1	1	0	0	TG3_human	TG3_human	TG3_human	MULTI-MSMS	EH10161	1	61	1472.23034667969	2	1471.72498	2941.4354	7928-01-01	0.0026385	5032-01-01	0.0022124	2961-03-01	0.0048509	1472.22792264382	41.282	0.30543	41.282	41.243	41.548	0					181	53	7	0	0	0	1.5104E-93
IGMIGWNFGQFEEDILSICLSILDR	25	Carbamidomethyl (C),Oxidation (M)	_IGM(Oxidation (M))IGWNFGQFEEDILSIC(Carbamidomethyl (C))LSILDR_	IGMIGWNFGQFEEDILSIC(1)LSILDR	IGM(1)IGWNFGQFEEDILSICLSILDR		IGMIGWNFGQFEEDILSIC(170)LSILDR	IGM(170)IGWNFGQFEEDILSICLSILDR		0	1	1	0	0	TG3_human	TG3_human	TG3_human	MULTI-MSMS	EH10161	1	61	981.819702148438	3	981.485743	2941.4354	1.562	0.0015331	-2.0058	-0.0019687	-0.44385	-0.00043563	981.819097312687	41.282	0.40414	41.282	41.169	41.573	0					302	72	8	0	0	0	2.4363E-51
IGMIGWNFGQFEEDILSICLSILDR	25	Carbamidomethyl (C)	_IGMIGWNFGQFEEDILSIC(Carbamidomethyl (C))LSILDR_	IGMIGWNFGQFEEDILSIC(1)LSILDR			IGMIGWNFGQFEEDILSIC(190)LSILDR			0	1	0	0	0	TG3_human	TG3_human	TG3_human	MULTI-MSMS	EH10157	1	57	1464.23229980469	2	1463.72752	2925.44049	0.58021	0.00084927	5651-01-01	0.0022909	2.1454	0.0031402	1464.23181646029	41.402	0.18967	41.402	41.372	41.562	0					185	42	8	0	0	0	1.2999E-77
IGMIGWNFGQFEEDILSICLSILDR	25	Carbamidomethyl (C)	_IGMIGWNFGQFEEDILSIC(Carbamidomethyl (C))LSILDR_	IGMIGWNFGQFEEDILSIC(1)LSILDR			IGMIGWNFGQFEEDILSIC(150)LSILDR			0	1	0	0	0	TG3_human	TG3_human	TG3_human	MULTI-MSMS	EH10157	1	57	976.823486328125	3	976.154105	2925.44049	0.65018	0.00063468	0.30761	0.00030027	0.95779	0.00093495	976.488819556274	41.397	0.21204	41.397	41.368	41.58	0					251	47	8	0	0	0	3.9397E-39
IGMIGWNFGQFEEDILSICLSILDR	25	Carbamidomethyl (C)	_IGMIGWNFGQFEEDILSIC(Carbamidomethyl (C))LSILDR_	IGMIGWNFGQFEEDILSIC(1)LSILDR			IGMIGWNFGQFEEDILSIC(59)LSILDR			0	1	0	0	0	TG3_human	TG3_human	TG3_human	MULTI-MSMS	EH10157	1	57	976.487976074219	3	976.154105	2925.44049	3749-01-01	0.0013421	-1.5446	-0.0015078	-0.16973	-0.00016569	976.486606867769	42.099	0.069534	42.099	42.05	42.12	0					47	18	3	0	0	0	2.2313E-06
IGMIGWNFGQFEEDILSICLSILDR	25	Carbamidomethyl (C)	_IGMIGWNFGQFEEDILSIC(Carbamidomethyl (C))LSILDR_	IGMIGWNFGQFEEDILSIC(1)LSILDR			IGMIGWNFGQFEEDILSIC(170)LSILDR			0	1	0	0	0	TG3_human	TG3_human	TG3_human	MULTI-MSMS	EH10159	1	59	1464.23425292969	2	1463.72752	2925.44049	3.0976	0.004534	0.20176	0.00029532	2993-03-01	0.0048293	1464.22958389335	41.34	0.12133	41.34	41.312	41.434	0					131	28	8	0	0	0	3.1504E-51
IGMIGWNFGQFEEDILSICLSILDR	25	Carbamidomethyl (C)	_IGMIGWNFGQFEEDILSIC(Carbamidomethyl (C))LSILDR_	IGMIGWNFGQFEEDILSIC(1)LSILDR			IGMIGWNFGQFEEDILSIC(82)LSILDR			0	1	0	0	0	TG3_human	TG3_human	TG3_human	MULTI-MSMS	EH10159	1	59	976.489562988281	3	976.154105	2925.44049	7591-01-01	0.0017171	0.43071	0.00042043	2.1898	0.0021376	976.488916387127	41.341	0.1573	41.341	41.308	41.465	0					197	37	8	0	0	0	1.5367E-10
IGMIGWNFGQFEEDILSICLSILDR	25	Carbamidomethyl (C)	_IGMIGWNFGQFEEDILSIC(Carbamidomethyl (C))LSILDR_	IGMIGWNFGQFEEDILSIC(1)LSILDR			IGMIGWNFGQFEEDILSIC(190)LSILDR			0	1	0	0	0	TG3_human	TG3_human	TG3_human	MULTI-MSMS	EH10161	1	61	976.490844726562	3	976.154105	2925.44049	6001-01-01	0.001562	0.38295	0.00037382	9831-01-01	0.0019358	976.488899454652	41.333	0.54236	41.333	41.299	41.841	0					381	121	8	0	0	0	3.1745E-78
IGMIGWNFGQFEEDILSICLSILDR	25	Carbamidomethyl (C)	_IGMIGWNFGQFEEDILSIC(Carbamidomethyl (C))LSILDR_	IGMIGWNFGQFEEDILSIC(1)LSILDR			IGMIGWNFGQFEEDILSIC(260)LSILDR			0	1	0	0	0	TG3_human	TG3_human	TG3_human	MULTI-MSMS	EH10161	1	61	1464.23461914062	2	1463.72752	2925.44049	1.831	0.0026801	7348-01-01	0.0025393	5659-03-01	0.0052195	1464.23176170201	41.333	0.26754	41.333	41.299	41.566	0					207	48	7	0	0	0	3.5723E-129
IGMIGWNFGQFEEDILSICLSILDR	25	Carbamidomethyl (C)	_IGMIGWNFGQFEEDILSIC(Carbamidomethyl (C))LSILDR_	IGMIGWNFGQFEEDILSIC(1)LSILDR			IGMIGWNFGQFEEDILSIC(43)LSILDR			0	1	0	0	0	TG3_human	TG3_human	TG3_human	MULTI-MSMS	EH10161	1	61	976.490295410156	3	976.154105	2925.44049	6509-01-01	0.0016116	-0.77777	-0.00075923	0.87315	0.00085233	976.488256559995	42.731	2.0376	42.731	41.963	44	0					1075	559	3	0	0	0	0.00077233
IIAATIENAQPILQIDNAR	19	Unmodified	_IIAATIENAQPILQIDNAR_							0	0	0	0	0	CON__P08779	CON__P08779	CON__P08779	MULTI-MSMS	EH10157	1	57	689.053161621094	3	688.719778	2063.1375	-1.0095	-0.00069524	0.23578	0.00016239	-0.77368	-0.00053285	688.720295661948	31.109	0.21824	31.109	31.016	31.234	0					105	45	3	0	0	0	0.0037795
IIAATIENAQPILQIDNAR	19	Unmodified	_IIAATIENAQPILQIDNAR_							0	0	0	0	0	CON__P08779	CON__P08779	CON__P08779	MULTI-MSMS	EH10159	1	59	689.052673339844	3	688.719778	2063.1375	0.24785	0.0001707	-0.79647	-0.00054854	-0.54862	-0.00037785	689.053286999837	30.664	0.19061	30.664	30.631	30.821	0					75	40	3	0	0	0	3.0864E-05
IIAATIENAQPILQIDNAR	19	Unmodified	_IIAATIENAQPILQIDNAR_							0	0	0	0	0	CON__P08779	CON__P08779	CON__P08779	MULTI-MSMS	EH10161	1	61	689.053955078125	3	688.719778	2063.1375	0.83584	0.00057566	-1.0857	-0.00074771	-0.24982	-0.00017206	689.052660256728	30.567	0.27618	30.567	30.465	30.742	0					141	63	3	0	0	0	8.5295E-06
IILEIDNAR	9	Unmodified	_IILEIDNAR_							0	0	0	0	0	CON__P08730-1	CON__P08730-1	CON__P08730-1	MULTI-MSMS	EH10161	1	61	528.806579589844	2	528.806031	1055.59751	0.79538	0.0004206	0.36928	0.00019528	1.1647	0.00061588	528.806126615361	22.098	0.33055	22.098	21.907	22.238	0					182	73	3	0	0	0	9.0549E-11
IITHPNFNGNTLDNDIMLIK	20	Oxidation (M)	_IITHPNFNGNTLDNDIM(Oxidation (M))LIK_		IITHPNFNGNTLDNDIM(1)LIK			IITHPNFNGNTLDNDIM(100)LIK		0	0	1	0	0	CON__P00761	CON__P00761	CON__P00761	MULTI-MSMS	EH10157	1	57	767.39697265625	3	767.063215	2298.16782	-1.1586	-0.00088871	-0.36476	-0.00027979	-1.5233	-0.0011685	767.397825787322	30.913	0.40192	30.913	30.761	31.163	0					369	98	4	0	0	0	6.1263E-20
IITHPNFNGNTLDNDIMLIK	20	Oxidation (M)	_IITHPNFNGNTLDNDIM(Oxidation (M))LIK_		IITHPNFNGNTLDNDIM(1)LIK			IITHPNFNGNTLDNDIM(65)LIK		0	0	1	0	0	CON__P00761	CON__P00761	CON__P00761	MULTI-MSMS	EH10161	1	61	767.400024414062	3	767.063215	2298.16782	0.85907	0.00065896	-0.16319	-0.00012517	0.69588	0.00053378	767.061310932421	30.207	0.27844	30.207	30.048	30.326	0					192	64	5	0	0	0	8.2543E-07
IITHPNFNGNTLDNDIMLIK	20	Unmodified	_IITHPNFNGNTLDNDIMLIK_							0	0	0	0	0	CON__P00761	CON__P00761	CON__P00761	MULTI-MSMS	EH10157	1	57	762.065185546875	3	761.731577	2282.1729	-1.0727	-0.00081715	0.68658	0.00052299	-0.38617	-0.00029416	762.066351102198	32.28	0.46873	32.28	32.134	32.603	0					348	102	5	0	0	0	8.4287E-09
IITHPNFNGNTLDNDIMLIK	20	Unmodified	_IITHPNFNGNTLDNDIMLIK_							0	0	0	0	0	CON__P00761	CON__P00761	CON__P00761	MULTI-MSMS	EH10159	1	59	762.066101074219	3	761.731577	2282.1729	0.40337	0.00030726	-0.095816	-7.2986E-05	0.30755	0.00023427	762.065716178482	31.692	0.34951	31.692	31.527	31.877	0					273	74	5	0	0	0	6.5379E-20
IITHPNFNGNTLDNDIMLIK	20	Unmodified	_IITHPNFNGNTLDNDIMLIK_							0	0	0	0	0	CON__P00761	CON__P00761	CON__P00761	MULTI-MSMS	EH10161	1	61	762.066650390625	3	761.731577	2282.1729	1.0338	0.00078749	-0.29398	-0.00022393	0.73984	0.00056356	762.065621329843	31.485	0.50232	31.485	31.274	31.776	0					456	115	5	0	0	0	2.3565E-38
IKFEMEQNLR	10	Oxidation (M)	_IKFEM(Oxidation (M))EQNLR_		IKFEM(1)EQNLR			IKFEM(44)EQNLR		0	0	1	0	1	CON__P35527	CON__P35527	CON__P35527	MULTI-MSMS	EH10157	1	57	441.895446777344	3	441.8957	1322.66527	-1.1459	-0.00050636	0.14406	6.3661E-05	-1.0018	-0.0004427	441.895873957587	13.875	0.34756	13.875	13.64	13.987	0					255	78	5	0	0	0	0.00099355
IKFEMEQNLR	10	Oxidation (M)	_IKFEM(Oxidation (M))EQNLR_		IKFEM(1)EQNLR			IKFEM(81)EQNLR		0	0	1	0	1	CON__P35527	CON__P35527	CON__P35527	MULTI-MSMS	EH10159	1	59	441.895629882812	3	441.8957	1322.66527	-0.27353	-0.00012087	-0.7086	-0.00031313	-0.98213	-0.000434	441.895467630172	13.176	0.46832	13.176	12.942	13.41	0					270	112	4	0	0	0	6.7236E-08
IKFEMEQNLR	10	Oxidation (M)	_IKFEM(Oxidation (M))EQNLR_		IKFEM(1)EQNLR			IKFEM(100)EQNLR		0	0	1	0	1	CON__P35527	CON__P35527	CON__P35527	MULTI-MSMS	EH10161	1	61	441.895935058594	3	441.8957	1322.66527	0.55934	0.00024717	-0.76403	-0.00033762	-0.20469	-9.045E-05	441.895437361873	13.035	0.54393	13.035	12.757	13.301	0					315	133	4	0	0	0	4.646E-16
IKFEMEQNLR	10	Oxidation (M)	_IKFEM(Oxidation (M))EQNLR_		IKFEM(1)EQNLR			IKFEM(73)EQNLR		0	0	1	0	1	CON__P35527	CON__P35527	CON__P35527	MULTI-MSMS	EH10161	1	61	441.896240234375	3	441.8957	1322.66527	0.60461	0.00026718	-0.24695	-0.00010912	0.35767	0.00015805	441.895791870489	13.434	0.53241	13.434	13.171	13.703	0					438	128	5	0	0	0	4.7125E-07
IKFEMEQNLR	10	Unmodified	_IKFEMEQNLR_							0	0	0	0	1	CON__P35527	CON__P35527	CON__P35527	MULTI-MSMS	EH10157	1	57	436.56396484375	3	436.564062	1306.67036	-1.1896	-0.00051932	0.012869	5.6181E-06	-1.1767	-0.0005137	436.564165538183	20.334	0.70433	20.334	19.862	20.566	0					431	160	4	0	0	0	0.011507
IKFEMEQNLR	10	Unmodified	_IKFEMEQNLR_							0	0	0	0	1	CON__P35527	CON__P35527	CON__P35527	MSMS	EH10157	1	57	654.345031738281	2	654.342455	1306.67036	NaN	NaN	NaN	NaN	NaN	NaN	NaN	20.442	1	20.442	19.942	20.942	0								0	0	0	0.00038628
IKFEMEQNLR	10	Unmodified	_IKFEMEQNLR_							0	0	0	0	1	CON__P35527	CON__P35527	CON__P35527	MULTI-MSMS	EH10159	1	59	654.345092773438	2	654.342455	1306.67036	0.15229	9.965E-05	1.1213	0.00073374	2736-01-01	0.00083339	654.34413725601	19.881	0.4117	19.881	19.684	20.096	0					261	91	5	0	0	0	9.5912E-07
IKFEMEQNLR	10	Unmodified	_IKFEMEQNLR_							0	0	0	0	1	CON__P35527	CON__P35527	CON__P35527	MULTI-MSMS	EH10159	1	59	436.564056396484	3	436.564062	1306.67036	-0.21997	-9.6032E-05	0.5943	0.00025945	0.37433	0.00016342	436.564437257285	19.878	0.60838	19.878	19.606	20.214	0					571	138	6	0	0	0	0.011507
IKFEMEQNLR	10	Unmodified	_IKFEMEQNLR_							0	0	0	0	1	CON__P35527	CON__P35527	CON__P35527	MULTI-MSMS	EH10161	1	61	436.564788818359	3	436.564062	1306.67036	0.8394	0.00036645	0.28508	0.00012446	1.1245	0.00049091	436.564594061563	19.892	0.91671	19.892	19.421	20.338	0					704	198	7	0	0	0	0.0032957
ILTATVDNANILLQIDNAR	19	Unmodified	_ILTATVDNANILLQIDNAR_							0	0	0	0	0	CON__Q04695	CON__Q04695	CON__Q04695	MULTI-MSMS	EH10157	1	57	690.388671875	3	690.051416	2067.13242	-0.55695	-0.00038432	0.7775	0.00053652	0.22055	0.00015219	690.386699916783	34.613	0.16466	34.613	34.55	34.715	0					76	34	3	0	0	0	0.027216
ILTATVDNANILLQIDNAR	19	Unmodified	_ILTATVDNANILLQIDNAR_							0	0	0	0	0	CON__Q04695	CON__Q04695	CON__Q04695	MULTI-MSMS	EH10161	1	61	690.387939453125	3	690.051416	2067.13242	1.1453	0.00079028	0.020741	1.4313E-05	1.166	0.0008046	690.385849913812	33.916	0.26662	33.916	33.766	34.033	0					149	58	3	0	0	0	0.010815
ILTATVDNANVLLQIDNAR	19	Unmodified	_ILTATVDNANVLLQIDNAR_							0	0	0	0	0	CON__P02533	CON__P02533	CON__P02533	MULTI-MSMS	EH10157	1	57	685.713806152344	3	685.379532	2053.11677	-0.81856	-0.00056102	0.76567	0.00052477	-0.052892	-3.6251E-05	685.379720766496	32.924	0.29336	32.924	32.774	33.067	0					188	60	4	0	0	0	0.0017834
ILTATVDNANVLLQIDNAR	19	Unmodified	_ILTATVDNANVLLQIDNAR_							0	0	0	0	0	CON__P02533	CON__P02533	CON__P02533	MULTI-MSMS	EH10159	1	59	685.714599609375	3	685.379532	2053.11677	0.50185	0.00034396	0.42104	0.00028857	0.92289	0.00063253	685.713961753495	32.425	0.28781	32.425	32.309	32.597	0					166	60	4	0	0	0	0.003278
ILTATVDNANVLLQIDNAR	19	Unmodified	_ILTATVDNANVLLQIDNAR_							0	0	0	0	0	CON__P02533	CON__P02533	CON__P02533	MULTI-MSMS	EH10161	1	61	685.715148925781	3	685.379532	2053.11677	1.0822	0.00074173	0.74942	0.00051364	8316-01-01	0.0012554	685.714203133137	32.343	0.42482	32.343	32.179	32.604	0					318	88	5	0	0	0	1.5618E-05
ILTATVDNANVLLQIDNAR	19	Unmodified	_ILTATVDNANVLLQIDNAR_							0	0	0	0	0	CON__P02533	CON__P02533	CON__P02533	MULTI-MSMS	EH10161	1	61	1028.06945800781	2	1027.56566	2053.11677	2165-01-01	0.0012501	0.91207	0.00093721	2.1286	0.0021873	1028.06819225671	32.348	0.34406	32.348	32.214	32.558	0					217	71	4	0	0	0	2.3451E-05
IQDWYDK	7	Unmodified	_IQDWYDK_							0	0	0	0	0	CON__P35527	CON__P35527	CON__P35527	MULTI-MSMS	EH10157	1	57	484.228332519531	2	484.229625	966.444697	-0.91425	-0.00044271	0.60459	0.00029276	-0.30966	-0.00014995	484.229837665551	16.055	0.77576	16.055	15.741	16.516	0					635	185	5	0	0	0	4.4555E-08
IQDWYDK	7	Unmodified	_IQDWYDK_							0	0	0	0	0	CON__P35527	CON__P35527	CON__P35527	MULTI-MSMS	EH10159	1	59	484.229797363281	2	484.229625	966.444697	0.043212	2.0925E-05	0.52194	0.00025274	0.56516	0.00027366	484.229878005557	15.749	0.98779	15.749	15.46	16.448	0					871	232	5	0	0	0	4.4555E-08
IQDWYDK	7	Unmodified	_IQDWYDK_							0	0	0	0	0	CON__P35527	CON__P35527	CON__P35527	MULTI-MSMS	EH10161	1	61	484.230163574219	2	484.229625	966.444697	1.298	0.00062853	-0.3198	-0.00015486	0.97819	0.00047367	484.229442651565	15.77	0.8566	15.77	15.465	16.321	0					673	197	5	0	0	0	1.5249E-11
IQLVEEELDR	10	Unmodified	_IQLVEEELDR_							0	0	0	0	0	CON__Q3SX28	CON__Q3SX28	CON__Q3SX28	MULTI-MSMS	EH10161	1	61	622.330627441406	2	622.330067	1242.64558	0.41828	0.00026031	0.91822	0.00057144	3365-01-01	0.00083175	622.330924166041	22.587	0.072536	22.587	22.547	22.619	0					25	15	2	0	0	0	0.0021039
ISIGGGSCAISGGYGSR	17	Carbamidomethyl (C)	_ISIGGGSC(Carbamidomethyl (C))AISGGYGSR_	ISIGGGSC(1)AISGGYGSR			ISIGGGSC(73)AISGGYGSR			0	1	0	0	0	CON__P02538;CON__P04259;CON__P48668	CON__P02538;CON__P04259;CON__P48668	CON__P04259	MULTI-MSMS	EH10157	1	57	799.883056640625	2	799.883204	1597.75185	-1.2874	-0.0010298	0.32289	0.00025827	-0.96456	-0.00077153	799.883681044103	19.361	0.32432	19.361	19.215	19.54	0					260	69	5	0	0	0	3.9966E-08
ISISTSGGSFR	11	Unmodified	_ISISTSGGSFR_							0	0	0	0	0	CON__P13647	CON__P13647	CON__P13647	MULTI-MSMS	EH10157	1	57	556.291015625	2	556.290745	1110.56694	-0.88305	-0.00049123	1.1713	0.00065156	0.2882	0.00016032	556.291423016342	17.985	0.54245	17.985	17.763	18.305	0					478	130	5	0	0	0	0.00081809
ISISTSGGSFR	11	Unmodified	_ISISTSGGSFR_							0	0	0	0	0	CON__P13647	CON__P13647	CON__P13647	MULTI-MSMS	EH10159	1	59	556.291809082031	2	556.290745	1110.56694	0.20044	0.00011151	1.0215	0.00056828	1.222	0.00067978	556.291334301501	17.657	0.45182	17.657	17.48	17.932	0					346	107	4	0	0	0	6.0381E-05
ISISTSGGSFR	11	Unmodified	_ISISTSGGSFR_							0	0	0	0	0	CON__P13647	CON__P13647	CON__P13647	MULTI-MSMS	EH10161	1	61	556.291442871094	2	556.290745	1110.56694	4922-01-01	0.00083011	0.25513	0.00014193	7474-01-01	0.00097203	556.29088300378	17.66	0.60029	17.66	17.421	18.021	0					455	142	4	0	0	0	1.3356E-55
ISSVLAGGSCR	11	Carbamidomethyl (C)	_ISSVLAGGSC(Carbamidomethyl (C))R_	ISSVLAGGSC(1)R			ISSVLAGGSC(45)R			0	1	0	0	0	CON__P08779;CON__P02533	CON__P08779;CON__P02533	CON__P02533	MULTI-MSMS	EH10157	1	57	553.784484863281	2	553.784773	1105.55499	-1.2686	-0.00070253	4807-01-01	0.00082001	0.21213	0.00011747	553.785535195577	11.306	0.35963	11.306	11.163	11.523	0					127	90	2	0	0	0	0.0024922
ISYAQYEK	8	Unmodified	_ISYAQYEK_							0	0	0	0	0	TG3_human	TG3_human	TG3_human	MSMS	EH10157	1	57	501.250335693359	2	501.250557	1000.48656	NaN	NaN	NaN	NaN	NaN	NaN	NaN	13.317	1	13.317	12.817	13.817	0								0	0	0	0.013924
ISYAQYEK	8	Unmodified	_ISYAQYEK_							0	0	0	0	0	TG3_human	TG3_human	TG3_human	MSMS	EH10157	1	57	501.250427246094	2	501.250557	1000.48656	NaN	NaN	NaN	NaN	NaN	NaN	NaN	13.818	1	13.818	13.318	14.318	0								0	0	0	2.6692E-22
ISYAQYEK	8	Unmodified	_ISYAQYEK_							0	0	0	0	0	TG3_human	TG3_human	TG3_human	MSMS	EH10157	1	57	501.249786376953	2	501.250557	1000.48656	NaN	NaN	NaN	NaN	NaN	NaN	NaN	14.321	1	14.321	13.821	14.821	0								0	0	0	1.9054E-05
ISYAQYEK	8	Unmodified	_ISYAQYEK_							0	0	0	0	0	TG3_human	TG3_human	TG3_human	MSMS	EH10157	1	57	501.249664306641	2	501.250557	1000.48656	NaN	NaN	NaN	NaN	NaN	NaN	NaN	14.826	1	14.826	14.326	15.326	0								0	0	0	0.0091735
ISYAQYEK	8	Unmodified	_ISYAQYEK_							0	0	0	0	0	TG3_human	TG3_human	TG3_human	MSMS	EH10157	1	57	501.2509765625	2	501.250557	1000.48656	NaN	NaN	NaN	NaN	NaN	NaN	NaN	15.329	1	15.329	14.829	15.829	0								0	0	0	0.027209
ISYAQYEK	8	Unmodified	_ISYAQYEK_							0	0	0	0	0	TG3_human	TG3_human	TG3_human	MULTI-MSMS	EH10159	1	59	501.2509765625	2	501.250557	1000.48656	0.04524	2.2677E-05	-0.64382	-0.00032272	-0.59858	-0.00030004	501.250565230635	13.219	3078-03-01	13.219	12.973	16.281	0					1599	794	6	0	0	0	1.329E-23
ISYAQYEK	8	Unmodified	_ISYAQYEK_							0	0	0	0	0	TG3_human	TG3_human	TG3_human	MULTI-MSMS	EH10159	1	59	501.250122070312	2	501.250557	1000.48656	0.12829	6.4306E-05	4567-01-01	0.00073018	1.585	0.00079449	501.250495599281	17.764	1.049	17.764	17.484	18.533	0					569	250	3	0	0	0	0.033937
ISYAQYEK	8	Unmodified	_ISYAQYEK_							0	0	0	0	0	TG3_human	TG3_human	TG3_human	MULTI-MSMS	EH10161	1	61	501.251495361328	2	501.250557	1000.48656	0.97205	0.00048724	-0.86901	-0.00043559	0.10304	5.165E-05	501.250464895253	13.067	2692-02-01	13.067	12.788	15.058	0					1648	552	6	0	0	0	2.1461E-16
ISYAQYEK	8	Unmodified	_ISYAQYEK_							0	0	0	0	0	TG3_human	TG3_human	TG3_human	MULTI-MSMS	EH10161	1	61	501.251525878906	2	501.250557	1000.48656	3646-01-01	0.00068402	0.43634	0.00021871	1.801	0.00090273	501.250773805179	15.276	2725-01-01	15.276	15.049	16.321	0					559	297	3	0	0	0	0.0016433
ISYAQYEK	8	Unmodified	_ISYAQYEK_							0	0	0	0	0	TG3_human	TG3_human	TG3_human	MULTI-MSMS	EH10161	1	61	501.249847412109	2	501.250557	1000.48656	1.593	0.00079849	-2.8059	-0.0014065	-1.2129	-0.00060798	501.248615174489	16.82	0.41415	16.82	16.625	17.039	0					145	94	2	0	0	0	0.029728
ISYAQYEK	8	Unmodified	_ISYAQYEK_							0	0	0	0	0	TG3_human	TG3_human	TG3_human	MULTI-SECPEP	EH10161	1	61	501.284484863281	2	501.250557	1000.48656	0.824	0.00041303	0.28713	0.00014392	1.1111	0.00055696	501.250434679009	10.459	0.54277	10.459	10.068	10.611	0					317	133	4	0	0	0	0.01554
ITWLYDNTTGK	11	Unmodified	_ITWLYDNTTGK_							0	0	0	0	0	TG3_human	TG3_human	TG3_human	MULTI-MSMS	EH10157	1	57	656.332153320312	2	656.33261	1310.65067	-1.0174	-0.00066774	-0.38558	-0.00025307	-1.403	-0.00092081	656.33260310742	25.23	2679-03-01	25.23	24.685	27.953	0					2123	737	6	0	0	0	4.9573E-56
ITWLYDNTTGK	11	Unmodified	_ITWLYDNTTGK_							0	0	0	0	0	TG3_human	TG3_human	TG3_human	MULTI-MSMS	EH10157	1	57	656.332824707031	2	656.33261	1310.65067	-0.88024	-0.00057773	0.80935	0.0005312	-0.070893	-4.653E-05	656.332924810294	2023-07-28	2584-01-01	2023-07-28	27.953	29.212	0					466	281	2	0	0	0	5.3749E-06
ITWLYDNTTGK	11	Unmodified	_ITWLYDNTTGK_							0	0	0	0	0	TG3_human	TG3_human	TG3_human	MULTI-MSMS	EH10157	1	57	656.332702636719	2	656.33261	1310.65067	-0.87438	-0.00057388	8372-01-01	0.0012058	0.96283	0.00063194	656.332900648996	29.37	0.81189	29.37	29.212	30.023	0					259	169	2	0	0	0	4.9149E-05
ITWLYDNTTGK	11	Unmodified	_ITWLYDNTTGK_							0	0	0	0	0	TG3_human	TG3_human	TG3_human	MULTI-MSMS	EH10157	1	57	656.328796386719	2	656.33261	1310.65067	-0.90114	-0.00059145	-0.37405	-0.0002455	-1.2752	-0.00083695	656.332484923938	30.222	0.15277	30.222	30.145	30.298	0					55	33	2	0	0	0	0.022316
ITWLYDNTTGK	11	Unmodified	_ITWLYDNTTGK_							0	0	0	0	0	TG3_human	TG3_human	TG3_human	MULTI-MSMS	EH10157	1	57	656.332336425781	2	656.33261	1310.65067	-0.66387	-0.00043572	-1.4517	-0.00095281	-2.1156	-0.0013885	656.331478859658	33.52	0.086647	33.52	33.465	33.552	0					32	19	2	0	0	0	0.014195
ITWLYDNTTGK	11	Unmodified	_ITWLYDNTTGK_							0	0	0	0	0	TG3_human	TG3_human	TG3_human	MULTI-MSMS	EH10157	1	57	656.331726074219	2	656.33261	1310.65067	-0.60929	-0.0003999	-0.34263	-0.00022488	-0.95192	-0.00062478	656.332206968308	34.046	0.61079	34.046	33.533	34.143	0					213	126	2	0	0	0	0.012981
ITWLYDNTTGK	11	Unmodified	_ITWLYDNTTGK_							0	0	0	0	0	TG3_human	TG3_human	TG3_human	MULTI-MSMS	EH10157	1	57	656.33154296875	2	656.33261	1310.65067	-0.26753	-0.00017559	-0.28216	-0.00018519	-0.54969	-0.00036078	656.331960205839	35.949	0.5692	35.949	35.713	36.282	0					193	126	2	0	0	0	0.0035574
ITWLYDNTTGK	11	Unmodified	_ITWLYDNTTGK_							0	0	0	0	0	TG3_human	TG3_human	TG3_human	MULTI-MSMS	EH10157	1	57	656.331604003906	2	656.33261	1310.65067	-0.24369	-0.00015994	-0.66797	-0.00043841	-0.91166	-0.00059836	656.331271779497	38.496	0.48275	38.496	38.341	38.824	0					206	113	2	0	0	0	0.023628
ITWLYDNTTGK	11	Unmodified	_ITWLYDNTTGK_							0	0	0	0	0	TG3_human	TG3_human	TG3_human	MSMS	EH10157	1	57	656.333374023438	2	656.33261	1310.65067	NaN	NaN	NaN	NaN	NaN	NaN	NaN	31.017	1	31.017	30.517	31.517	0								0	0	0	0.036875
ITWLYDNTTGK	11	Unmodified	_ITWLYDNTTGK_							0	0	0	0	0	TG3_human	TG3_human	TG3_human	MSMS	EH10157	1	57	656.33251953125	2	656.33261	1310.65067	NaN	NaN	NaN	NaN	NaN	NaN	NaN	31.732	1	31.732	31.232	32.232	0								0	0	0	0.028784
ITWLYDNTTGK	11	Unmodified	_ITWLYDNTTGK_							0	0	0	0	0	TG3_human	TG3_human	TG3_human	MULTI-MSMS	EH10159	1	59	656.332580566406	2	656.33261	1310.65067	0.071935	4.7213E-05	-0.68145	-0.00044726	-0.60952	-0.00040005	656.332481571651	25.026	3195-03-01	25.026	24.475	27.794	0					2009	746	6	0	0	0	1.9518E-56
ITWLYDNTTGK	11	Unmodified	_ITWLYDNTTGK_							0	0	0	0	0	TG3_human	TG3_human	TG3_human	MULTI-MSMS	EH10159	1	59	656.333679199219	2	656.33261	1310.65067	-0.016517	-1.0841E-05	2.023	0.0013277	2.0065	0.0013169	656.333823674853	27.813	1.1148	27.813	27.529	28.643	0					571	243	3	0	0	0	2.0814E-07
ITWLYDNTTGK	11	Unmodified	_ITWLYDNTTGK_							0	0	0	0	0	TG3_human	TG3_human	TG3_human	MULTI-MSMS	EH10159	1	59	656.333801269531	2	656.33261	1310.65067	0.0044556	2.9244E-06	5901-01-01	0.0010436	5945-01-01	0.0010465	656.33319219189	28.778	0.93332	28.778	28.643	29.577	0					329	197	2	0	0	0	2.3979E-07
ITWLYDNTTGK	11	Unmodified	_ITWLYDNTTGK_							0	0	0	0	0	TG3_human	TG3_human	TG3_human	MULTI-MSMS	EH10159	1	59	656.3349609375	2	656.33261	1310.65067	0.17544	0.00011515	1.0245	0.00067242	1999-01-01	0.00078757	656.333313586504	30.086	0.49979	30.086	30.023	30.522	0					266	105	3	0	0	0	0.0012726
ITWLYDNTTGK	11	Unmodified	_ITWLYDNTTGK_							0	0	0	0	0	TG3_human	TG3_human	TG3_human	MULTI-MSMS	EH10159	1	59	656.331420898438	2	656.33261	1310.65067	0.25487	0.00016728	0.74122	0.00048649	0.99609	0.00065376	656.3328509599	30.855	0.36713	30.855	30.638	31.005	0					134	75	3	0	0	0	0.0034699
ITWLYDNTTGK	11	Unmodified	_ITWLYDNTTGK_							0	0	0	0	0	TG3_human	TG3_human	TG3_human	MULTI-MSMS	EH10159	1	59	656.333068847656	2	656.33261	1310.65067	0.34922	0.0002292	0.68823	0.00045171	1.0375	0.00068092	656.333085769403	31.447	0.45938	31.447	31.215	31.675	0					155	98	2	0	0	0	0.00034113
ITWLYDNTTGK	11	Unmodified	_ITWLYDNTTGK_							0	0	0	0	0	TG3_human	TG3_human	TG3_human	MULTI-MSMS	EH10159	1	59	656.332092285156	2	656.33261	1310.65067	0.59803	0.0003925	3662-01-01	0.00089666	9642-01-01	0.0012892	656.333145844372	32.983	0.94991	32.983	32.685	33.634	0					428	205	3	0	0	0	0.003359
ITWLYDNTTGK	11	Unmodified	_ITWLYDNTTGK_							0	0	0	0	0	TG3_human	TG3_human	TG3_human	MULTI-MSMS	EH10159	1	59	656.334289550781	2	656.33261	1310.65067	0.69144	0.00045382	7073-01-01	0.0011205	3987-02-01	0.0015744	656.333160965723	33.743	0.29596	33.743	33.634	33.93	0					116	59	3	0	0	0	0.0010529
ITWLYDNTTGK	11	Unmodified	_ITWLYDNTTGK_							0	0	0	0	0	TG3_human	TG3_human	TG3_human	MULTI-MSMS	EH10159	1	59	656.333251953125	2	656.33261	1310.65067	0.75569	0.00049599	-0.2289	-0.00015023	0.5268	0.00034575	656.332182044912	34.515	0.65194	34.515	34.082	34.734	0					224	137	2	0	0	0	0.0083166
ITWLYDNTTGK	11	Unmodified	_ITWLYDNTTGK_							0	0	0	0	0	TG3_human	TG3_human	TG3_human	MULTI-MSMS	EH10159	1	59	656.835693359375	2	656.33261	1310.65067	0.09316	6.1144E-05	-0.13256	-8.7002E-05	-0.039398	-2.5858E-05	656.834508307886	38.557	1.517	38.557	37.113	38.63	0					502	353	2	0	0	0	0.0031523
ITWLYDNTTGK	11	Unmodified	_ITWLYDNTTGK_							0	0	0	0	0	TG3_human	TG3_human	TG3_human	MSMS	EH10159	1	59	656.333374023438	2	656.33261	1310.65067	NaN	NaN	NaN	NaN	NaN	NaN	NaN	36.476	1	36.476	35.976	36.976	0								0	0	0	0.0085687
ITWLYDNTTGK	11	Unmodified	_ITWLYDNTTGK_							0	0	0	0	0	TG3_human	TG3_human	TG3_human	MSMS	EH10159	1	59	656.331726074219	2	656.33261	1310.65067	NaN	NaN	NaN	NaN	NaN	NaN	NaN	37.482	1	37.482	36.982	37.982	0								0	0	0	0.033014
ITWLYDNTTGK	11	Unmodified	_ITWLYDNTTGK_							0	0	0	0	0	TG3_human	TG3_human	TG3_human	MULTI-MSMS	EH10161	1	61	656.333435058594	2	656.33261	1310.65067	0.50128	0.000329	-0.29516	-0.00019372	0.20611	0.00013528	656.332715160031	24.519	3.0747	24.519	24.091	27.165	0					2472	714	6	0	0	0	1.0608E-69
ITWLYDNTTGK	11	Unmodified	_ITWLYDNTTGK_							0	0	0	0	0	TG3_human	TG3_human	TG3_human	MULTI-MSMS	EH10161	1	61	656.333251953125	2	656.33261	1310.65067	0.73197	0.00048042	0.74222	0.00048714	4742-01-01	0.00096756	656.33312795654	27.433	4592-02-01	27.433	27.165	29.625	0					917	538	2	0	0	0	1.3367E-32
ITWLYDNTTGK	11	Unmodified	_ITWLYDNTTGK_							0	0	0	0	0	TG3_human	TG3_human	TG3_human	MULTI-MSMS	EH10161	1	61	656.3330078125	2	656.33261	1310.65067	0.93678	0.00061484	-0.085886	-5.637E-05	0.85089	0.00055847	656.332724900598	31.04	0.088385	31.04	30.969	31.057	0					34	22	2	0	0	0	5.3749E-06
ITWLYDNTTGK	11	Unmodified	_ITWLYDNTTGK_							0	0	0	0	0	TG3_human	TG3_human	TG3_human	MULTI-MSMS	EH10161	1	61	656.334655761719	2	656.33261	1310.65067	2184-01-01	0.00079966	0.55466	0.00036404	1.773	0.0011637	656.33311286106	33.451	0.93125	33.451	33.043	33.974	0					378	188	3	0	0	0	2.7043E-07
ITWLYDNTTGK	11	Unmodified	_ITWLYDNTTGK_							0	0	0	0	0	TG3_human	TG3_human	TG3_human	MULTI-MSMS	EH10161	1	61	656.334045410156	2	656.33261	1310.65067	1.0776	0.00070726	0.7328	0.00048096	8104-01-01	0.0011882	656.332800621189	34.907	5136-01-01	34.907	34.642	36.155	0					684	327	3	0	0	0	4.9238E-05
ITWLYDNTTGK	11	Unmodified	_ITWLYDNTTGK_							0	0	0	0	0	TG3_human	TG3_human	TG3_human	MULTI-MSMS	EH10161	1	61	656.334228515625	2	656.33261	1310.65067	0.99112	0.0006505	0.97285	0.00063851	1.964	0.001289	656.332995159675	36.545	2009-01-01	36.545	35.586	36.787	0					439	261	3	0	0	0	2.9801E-05
ITWLYDNTTGK	11	Unmodified	_ITWLYDNTTGK_							0	0	0	0	0	TG3_human	TG3_human	TG3_human	MULTI-MSMS	EH10161	1	61	656.333740234375	2	656.33261	1310.65067	0.87469	0.00057409	0.41875	0.00027484	2934-01-01	0.00084893	656.332951507264	37.67	3866-01-01	37.67	37.067	38.453	0					519	299	2	0	0	0	4.9149E-05
ITWLYDNTTGK	11	Unmodified	_ITWLYDNTTGK_							0	0	0	0	0	TG3_human	TG3_human	TG3_human	MULTI-MSMS	EH10161	1	61	656.33251953125	2	656.33261	1310.65067	0.746	0.00048962	0.58651	0.00038494	3325-01-01	0.00087457	656.333152193502	39.785	0.98474	39.785	38.823	39.808	0					365	216	2	0	0	0	0.002973
ITWLYDNTTGK	11	Unmodified	_ITWLYDNTTGK_							0	0	0	0	0	TG3_human	TG3_human	TG3_human	MULTI-MSMS	EH10161	1	61	656.333374023438	2	656.33261	1310.65067	0.6881	0.00045163	0.51031	0.00033493	1984-01-01	0.00078656	656.3329229205	40.053	0.31715	40.053	39.992	40.309	0					113	68	2	0	0	0	0.0012726
ITWLYDNTTGK	11	Unmodified	_ITWLYDNTTGK_							0	0	0	0	0	TG3_human	TG3_human	TG3_human	MULTI-MSMS	EH10161	1	61	656.332885742188	2	656.33261	1310.65067	3297-01-01	0.00087271	-0.38625	-0.00025351	0.94342	0.0006192	656.33231063423	41.089	0.11006	41.089	41.045	41.155	0					24	17	2	0	0	0	0.030273
ITWLYDNTTGK	11	Unmodified	_ITWLYDNTTGK_							0	0	0	0	0	TG3_human	TG3_human	TG3_human	MSMS	EH10161	1	61	656.333923339844	2	656.33261	1310.65067	NaN	NaN	NaN	NaN	NaN	NaN	NaN	30.512	1	30.512	30.012	31.012	0								0	0	0	0.0018765
ITWLYDNTTGK	11	Unmodified	_ITWLYDNTTGK_							0	0	0	0	0	TG3_human	TG3_human	TG3_human	MSMS	EH10161	1	61	656.333068847656	2	656.33261	1310.65067	NaN	NaN	NaN	NaN	NaN	NaN	NaN	36.792	1	36.792	36.292	37.292	0								0	0	0	0.01298
ITWLYDNTTGK	11	Unmodified	_ITWLYDNTTGK_							0	0	0	0	0	TG3_human	TG3_human	TG3_human	MULTI-SECPEP	EH10161	1	61	437.555114746094	3	437.890832	1310.65067	0.66948	0.00029316	-2.8018	-0.0012269	-2.1323	-0.00093373	437.889575099997	24.858	0.73094	24.858	24.701	25.432	0					235	178	2	0	0	0	1.1323E-06
KDAEAWFNEK	10	Unmodified	_KDAEAWFNEK_							0	0	0	0	1	CON__P13645;CON__Q7Z3Y7	CON__P13645	CON__P13645	MULTI-SECPEP	EH10157	1	57	413.485992431641	3	413.199777	1236.5775	-1.1552	-0.00047732	1.1391	0.00047067	-0.016101	-6.653E-06	413.200372152157	17.913	0.52256	17.913	17.752	18.275	0					375	125	4	0	0	0	1.4236E-06
KDAEAWFNEK	10	Unmodified	_KDAEAWFNEK_							0	0	0	0	1	CON__P13645;CON__Q7Z3Y7	CON__P13645	CON__P13645	MULTI-MSMS	EH10159	1	59	413.200042724609	3	413.199777	1236.5775	-0.3386	-0.00013991	0.54781	0.00022636	0.20921	8.6447E-05	413.200181829699	17.617	0.34887	17.617	17.48	17.829	0					194	81	3	0	0	0	0.035831
KDAEEWFFTK	10	Unmodified	_KDAEEWFFTK_							0	0	0	0	1	CON__P02533	CON__P02533	CON__P02533	MULTI-MSMS	EH10161	1	61	434.212249755859	3	434.211794	1299.61355	0.78901	0.0003426	0.67933	0.00029497	4683-01-01	0.00063757	434.21208782641	2023-08-26	0.21535	2023-08-26	26.692	26.907	0					112	43	3	0	0	0	0.024513
KDIENQYETQITQIEHEVSSSGQEVQSSAK	30	Unmodified	_KDIENQYETQITQIEHEVSSSGQEVQSSAK_							0	0	0	0	1	CON__P35527	CON__P35527	CON__P35527	MULTI-MSMS	EH10157	1	57	849.158325195312	4	848.907664	3391.60155	-1.1164	-0.0009477	7418-01-01	0.0014786	0.62543	0.00053093	849.159774650559	32.725	0.39452	32.725	32.538	32.933	0					351	83	5	0	0	0	0.012008
KDIENQYETQITQIEHEVSSSGQEVQSSAK	30	Unmodified	_KDIENQYETQITQIEHEVSSSGQEVQSSAK_							0	0	0	0	1	CON__P35527	CON__P35527	CON__P35527	MULTI-MSMS	EH10159	1	59	849.411499023438	4	848.907664	3391.60155	0.48255	0.00040964	0.9449	0.00080213	4274-01-01	0.0012118	849.409795343819	32.163	0.38345	32.163	32.001	32.384	0					348	80	5	0	0	0	0.031434
KDIENQYETQITQIEHEVSSSGQEVQSSAK	30	Unmodified	_KDIENQYETQITQIEHEVSSSGQEVQSSAK_							0	0	0	0	1	CON__P35527	CON__P35527	CON__P35527	MULTI-MSMS	EH10159	1	59	1132.21301269531	3	1131.54113	3391.60155	1.0994	0.0012441	1.1467	0.0012976	2462-02-01	0.0025416	1131.87693186533	32.164	0.28768	32.164	32.032	32.32	0					215	60	5	0	0	0	0.035166
KDIENQYETQITQIEHEVSSSGQEVQSSAK	30	Unmodified	_KDIENQYETQITQIEHEVSSSGQEVQSSAK_							0	0	0	0	1	CON__P35527	CON__P35527	CON__P35527	MULTI-MSMS	EH10161	1	61	849.410705566406	4	848.907664	3391.60155	1.1353	0.00096377	1.1077	0.00094031	2.243	0.0019041	849.159142696769	32.055	0.46825	32.055	31.864	32.332	0					496	93	7	0	0	0	0.0064112
KDIENQYETQITQIEHEVSSSGQEVQSSAK	30	Unmodified	_KDIENQYETQITQIEHEVSSSGQEVQSSAK_							0	0	0	0	1	CON__P35527	CON__P35527	CON__P35527	MULTI-MSMS	EH10161	1	61	1132.2119140625	3	1131.54113	3391.60155	2266-01-01	0.001388	1.885	0.0021329	3.1116	0.0035209	1131.87749549976	32.064	0.33231	32.064	31.906	32.239	0					289	66	6	0	0	0	0.035814
KDVDGAYMTK	10	Unmodified	_KDVDGAYMTK_							0	0	0	0	1	CON__P04264	CON__P04264	CON__P04264	MULTI-MSMS	EH10161	1	61	376.518341064453	3	376.51823	1126.53286	-0.23776	-8.9523E-05	0.91154	0.00034321	0.67378	0.00025369	376.51862912726	5292-06-01	0.39335	5292-06-01	3504-06-01	7438-06-01	0					298	99	4	0	0	0	0.031844
KNHEEEMLALR	11	Unmodified	_KNHEEEMLALR_							0	0	0	0	1	CON__P08779;CON__Q9Z2K1;CON__Q3ZAW8	CON__P08779;CON__Q9Z2K1	CON__P08779	MULTI-MSMS	EH10161	1	61	457.234771728516	3	457.234604	1368.68198	0.7451	0.00034069	-0.12715	-5.8136E-05	0.61795	0.00028255	457.234619957197	13.686	0.30196	13.686	13.436	13.738	0					194	69	3	0	0	0	0.031623
KPVNVQMLFSNPLDEPVR	18	Oxidation (M)	_KPVNVQM(Oxidation (M))LFSNPLDEPVR_		KPVNVQM(1)LFSNPLDEPVR			KPVNVQM(44)LFSNPLDEPVR		0	0	1	0	1	TG3_human	TG3_human	TG3_human	MULTI-MSMS	EH10157	1	57	1050.05346679688	2	1050.05133	2098.08811	-1.3084	-0.0013739	0.99326	0.001043	-0.31511	-0.00033088	1050.554140858	31.407	0.45773	31.407	31.182	31.64	0					435	99	6	0	0	0	0.0011357
KPVNVQMLFSNPLDEPVR	18	Oxidation (M)	_KPVNVQM(Oxidation (M))LFSNPLDEPVR_		KPVNVQM(1)LFSNPLDEPVR			KPVNVQM(100)LFSNPLDEPVR		0	0	1	0	1	TG3_human	TG3_human	TG3_human	MULTI-MSMS	EH10157	1	57	700.704467773438	3	700.36998	2098.08811	-1.0464	-0.00073284	0.2522	0.00017663	-0.79416	-0.00055621	700.704543976088	31.412	0.90277	31.412	31.116	32.019	0					876	197	8	0	0	0	8.6047E-20
KPVNVQMLFSNPLDEPVR	18	Oxidation (M)	_KPVNVQM(Oxidation (M))LFSNPLDEPVR_		KPVNVQM(1)LFSNPLDEPVR			KPVNVQM(79)LFSNPLDEPVR		0	0	1	0	1	TG3_human	TG3_human	TG3_human	MULTI-MSMS	EH10159	1	59	700.705078125	3	700.36998	2098.08811	0.2797	0.00019589	-0.024461	-1.7131E-05	0.25524	0.00017876	700.704410187449	30.867	1.0729	30.867	30.638	31.711	0					1033	229	8	0	0	0	5.2336E-09
KPVNVQMLFSNPLDEPVR	18	Oxidation (M)	_KPVNVQM(Oxidation (M))LFSNPLDEPVR_		KPVNVQM(1)LFSNPLDEPVR			KPVNVQM(74)LFSNPLDEPVR		0	0	1	0	1	TG3_human	TG3_human	TG3_human	MULTI-MSMS	EH10159	1	59	1050.0517578125	2	1050.05133	2098.08811	0.68769	0.00072211	0.52504	0.00055132	2127-01-01	0.0012734	1050.55356716957	30.883	0.43034	30.883	30.689	31.119	0					397	87	6	0	0	0	1.653E-08
KPVNVQMLFSNPLDEPVR	18	Oxidation (M)	_KPVNVQM(Oxidation (M))LFSNPLDEPVR_		KPVNVQM(1)LFSNPLDEPVR			KPVNVQM(120)LFSNPLDEPVR		0	0	1	0	1	TG3_human	TG3_human	TG3_human	MULTI-MSMS	EH10161	1	61	700.705261230469	3	700.36998	2098.08811	0.83946	0.00058793	0.22345	0.00015649	1.0629	0.00074443	700.704784471307	30.582	0.71397	30.582	30.272	30.986	0					712	165	5	0	0	0	2.8821E-28
KPVNVQMLFSNPLDEPVR	18	Unmodified	_KPVNVQMLFSNPLDEPVR_							0	0	0	0	1	TG3_human	TG3_human	TG3_human	MULTI-MSMS	EH10157	1	57	695.370666503906	3	695.038342	2082.0932	-0.98816	-0.00068681	0.81483	0.00056634	-0.17333	-0.00012047	695.373175946393	31.986	0.12271	31.986	31.921	32.044	0					62	24	3	0	0	0	2.0745E-05
KPVNVQMLFSNPLDEPVR	18	Unmodified	_KPVNVQMLFSNPLDEPVR_							0	0	0	0	1	TG3_human	TG3_human	TG3_human	MULTI-MSMS	EH10157	1	57	695.372619628906	3	695.038342	2082.0932	-0.80175	-0.00055725	-0.30893	-0.00021472	-1.1107	-0.00077196	695.372603569291	33.13	4494-01-01	33.13	32.706	34.155	0					1358	308	8	0	0	0	3.1169E-63
KPVNVQMLFSNPLDEPVR	18	Unmodified	_KPVNVQMLFSNPLDEPVR_							0	0	0	0	1	TG3_human	TG3_human	TG3_human	MULTI-MSMS	EH10157	1	57	1042.55700683594	2	1042.05387	2082.0932	-1.0744	-0.0011196	0.76336	0.00079546	-0.31102	-0.0003241	1042.55641892694	33.129	0.5736	33.129	32.922	33.496	0					584	123	6	0	0	0	0.0049526
KPVNVQMLFSNPLDEPVR	18	Unmodified	_KPVNVQMLFSNPLDEPVR_							0	0	0	0	1	TG3_human	TG3_human	TG3_human	MULTI-MSMS	EH10159	1	59	695.038757324219	3	695.038342	2082.0932	0.51949	0.00036106	-0.10824	-7.5232E-05	0.41125	0.00028583	695.372673360905	32.52	0.91024	32.52	32.269	33.18	0					1011	194	8	0	0	0	2.2779E-13
KPVNVQMLFSNPLDEPVR	18	Unmodified	_KPVNVQMLFSNPLDEPVR_							0	0	0	0	1	TG3_human	TG3_human	TG3_human	MULTI-MSMS	EH10159	1	59	1042.55834960938	2	1042.05387	2082.0932	0.90638	0.0009445	0.80393	0.00083774	7103-01-01	0.0017822	1042.55643938047	32.526	0.4753	32.526	32.349	32.825	0					451	100	6	0	0	0	4.0051E-29
KPVNVQMLFSNPLDEPVR	18	Unmodified	_KPVNVQMLFSNPLDEPVR_							0	0	0	0	1	TG3_human	TG3_human	TG3_human	MULTI-MSMS	EH10161	1	61	695.373291015625	3	695.038342	2082.0932	1.0833	0.00075295	-0.072819	-5.0612E-05	1.0105	0.00070234	695.372728248727	32.402	4877-01-01	32.402	32.113	33.601	0					1128	305	8	0	0	0	4.5685E-28
KPVNVQMLFSNPLDEPVR	18	Unmodified	_KPVNVQMLFSNPLDEPVR_							0	0	0	0	1	TG3_human	TG3_human	TG3_human	MULTI-MSMS	EH10161	1	61	1042.55847167969	2	1042.05387	2082.0932	2306-01-01	0.0012824	0.96619	0.0010068	1968-02-01	0.0022892	1042.55660218907	32.405	0.51934	32.405	32.204	32.723	0					479	110	6	0	0	0	7.2041E-28
KPVNVQMLFSNPLDEPVRDCVLMVEGSGLLLGNLK	35	Carbamidomethyl (C),2 Oxidation (M)	_KPVNVQM(Oxidation (M))LFSNPLDEPVRDC(Carbamidomethyl (C))VLM(Oxidation (M))VEGSGLLLGNLK_	KPVNVQMLFSNPLDEPVRDC(1)VLMVEGSGLLLGNLK	KPVNVQM(1)LFSNPLDEPVRDCVLM(1)VEGSGLLLGNLK		KPVNVQMLFSNPLDEPVRDC(140)VLMVEGSGLLLGNLK	KPVNVQM(140)LFSNPLDEPVRDCVLM(140)VEGSGLLLGNLK		0	1	2	0	2	TG3_human	TG3_human	TG3_human	MULTI-MSMS	EH10157	1	57	979.759582519531	4	979.261064	3913.01515	-0.90913	-0.00089028	-0.39168	-0.00038356	-1.3008	-0.0012738	979.762142099007	40.355	0.15523	40.355	40.301	40.456	0					206	38	7	0	0	0	1.3148E-44
KPVNVQMLFSNPLDEPVRDCVLMVEGSGLLLGNLK	35	Carbamidomethyl (C),2 Oxidation (M)	_KPVNVQM(Oxidation (M))LFSNPLDEPVRDC(Carbamidomethyl (C))VLM(Oxidation (M))VEGSGLLLGNLK_	KPVNVQMLFSNPLDEPVRDC(1)VLMVEGSGLLLGNLK	KPVNVQM(1)LFSNPLDEPVRDCVLM(1)VEGSGLLLGNLK		KPVNVQMLFSNPLDEPVRDC(110)VLMVEGSGLLLGNLK	KPVNVQM(110)LFSNPLDEPVRDCVLM(110)VEGSGLLLGNLK		0	1	2	0	2	TG3_human	TG3_human	TG3_human	MULTI-MSMS	EH10159	1	59	979.76171875	4	979.261064	3913.01515	0.31667	0.0003101	-0.77886	-0.00076271	-0.46219	-0.00045261	979.761790283103	40.068	0.28917	40.068	39.961	40.25	0					413	71	8	0	0	0	2.5216E-26
KPVNVQMLFSNPLDEPVRDCVLMVEGSGLLLGNLK	35	Carbamidomethyl (C),Oxidation (M)	_KPVNVQMLFSNPLDEPVRDC(Carbamidomethyl (C))VLM(Oxidation (M))VEGSGLLLGNLK_	KPVNVQMLFSNPLDEPVRDC(1)VLMVEGSGLLLGNLK	KPVNVQMLFSNPLDEPVRDCVLM(1)VEGSGLLLGNLK		KPVNVQMLFSNPLDEPVRDC(130)VLMVEGSGLLLGNLK	KPVNVQM(-88)LFSNPLDEPVRDCVLM(88)VEGSGLLLGNLK		0	1	1	0	2	TG3_human	TG3_human	TG3_human	MULTI-MSMS	EH10157	1	57	975.762756347656	4	975.262336	3897.02024	-0.66811	-0.00065159	-0.70234	-0.00068496	-1.3704	-0.0013365	975.763193565261	40.526	0.18872	40.526	40.46	40.649	0					295	42	10	0	0	0	2.034E-35
KPVNVQMLFSNPLDEPVRDCVLMVEGSGLLLGNLK	35	Carbamidomethyl (C),Oxidation (M)	_KPVNVQMLFSNPLDEPVRDC(Carbamidomethyl (C))VLM(Oxidation (M))VEGSGLLLGNLK_	KPVNVQMLFSNPLDEPVRDC(1)VLMVEGSGLLLGNLK	KPVNVQMLFSNPLDEPVRDCVLM(1)VEGSGLLLGNLK		KPVNVQMLFSNPLDEPVRDC(150)VLMVEGSGLLLGNLK	KPVNVQM(-95)LFSNPLDEPVRDCVLM(95)VEGSGLLLGNLK		0	1	1	0	2	TG3_human	TG3_human	TG3_human	MULTI-MSMS	EH10157	1	57	1300.6826171875	3	1300.01402	3897.02024	-0.71637	-0.0009313	0.43453	0.0005649	-0.28184	-0.0003664	1300.68376043777	40.525	0.16954	40.525	40.475	40.644	0					199	38	7	0	0	0	3.7498E-56
KPVNVQMLFSNPLDEPVRDCVLMVEGSGLLLGNLK	35	Carbamidomethyl (C),Oxidation (M)	_KPVNVQMLFSNPLDEPVRDC(Carbamidomethyl (C))VLM(Oxidation (M))VEGSGLLLGNLK_	KPVNVQMLFSNPLDEPVRDC(1)VLMVEGSGLLLGNLK	KPVNVQMLFSNPLDEPVRDCVLM(1)VEGSGLLLGNLK		KPVNVQMLFSNPLDEPVRDC(120)VLMVEGSGLLLGNLK	KPVNVQM(-83)LFSNPLDEPVRDCVLM(83)VEGSGLLLGNLK		0	1	1	0	2	TG3_human	TG3_human	TG3_human	MULTI-MSMS	EH10157	1	57	780.812194824219	5	780.411324	3897.02024	-0.57817	-0.00045121	-0.72912	-0.00056901	-1.3073	-0.0010202	780.811739601885	40.528	0.17031	40.528	40.484	40.654	0					185	38	7	0	0	0	4.4187E-27
KPVNVQMLFSNPLDEPVRDCVLMVEGSGLLLGNLK	35	Carbamidomethyl (C),Oxidation (M)	_KPVNVQMLFSNPLDEPVRDC(Carbamidomethyl (C))VLM(Oxidation (M))VEGSGLLLGNLK_	KPVNVQMLFSNPLDEPVRDC(1)VLMVEGSGLLLGNLK	KPVNVQMLFSNPLDEPVRDCVLM(1)VEGSGLLLGNLK		KPVNVQMLFSNPLDEPVRDC(170)VLMVEGSGLLLGNLK	KPVNVQM(-120)LFSNPLDEPVRDCVLM(120)VEGSGLLLGNLK		0	1	1	0	2	TG3_human	TG3_human	TG3_human	MULTI-MSMS	EH10159	1	59	975.764587402344	4	975.262336	3897.02024	0.65636	0.00064012	0.41592	0.00040563	1.0723	0.0010457	975.764366809715	40.375	0.2669	40.375	40.264	40.531	0					288	61	10	0	0	0	1.0129E-56
KPVNVQMLFSNPLDEPVRDCVLMVEGSGLLLGNLK	35	Carbamidomethyl (C),Oxidation (M)	_KPVNVQMLFSNPLDEPVRDC(Carbamidomethyl (C))VLM(Oxidation (M))VEGSGLLLGNLK_	KPVNVQMLFSNPLDEPVRDC(1)VLMVEGSGLLLGNLK	KPVNVQM(0.006)LFSNPLDEPVRDCVLM(0.994)VEGSGLLLGNLK		KPVNVQMLFSNPLDEPVRDC(57)VLMVEGSGLLLGNLK	KPVNVQM(-22)LFSNPLDEPVRDCVLM(22)VEGSGLLLGNLK		0	1	1	0	2	TG3_human	TG3_human	TG3_human	MULTI-MSMS	EH10159	1	59	1300.68212890625	3	1300.01402	3897.02024	5598-01-01	0.0020278	0.71189	0.00092547	2717-02-01	0.0029532	1300.6843212648	40.383	0.1409	40.383	40.306	40.447	0					170	32	8	0	0	0	2.4152E-07
KPVNVQMLFSNPLDEPVRDCVLMVEGSGLLLGNLK	35	Carbamidomethyl (C),Oxidation (M)	_KPVNVQMLFSNPLDEPVRDC(Carbamidomethyl (C))VLM(Oxidation (M))VEGSGLLLGNLK_	KPVNVQMLFSNPLDEPVRDC(1)VLMVEGSGLLLGNLK	KPVNVQM(0.007)LFSNPLDEPVRDCVLM(0.993)VEGSGLLLGNLK		KPVNVQMLFSNPLDEPVRDC(42)VLMVEGSGLLLGNLK	KPVNVQM(-21)LFSNPLDEPVRDCVLM(21)VEGSGLLLGNLK		0	1	1	0	2	TG3_human	TG3_human	TG3_human	MULTI-MSMS	EH10159	1	59	780.812744140625	5	780.411324	3897.02024	0.46438	0.00036241	0.49189	0.00038387	0.95627	0.00074628	780.812216610047	40.371	0.14549	40.371	40.302	40.447	0					174	33	8	0	0	0	0.00051709
KPVNVQMLFSNPLDEPVRDCVLMVEGSGLLLGNLK	35	Carbamidomethyl (C),Oxidation (M)	_KPVNVQMLFSNPLDEPVRDC(Carbamidomethyl (C))VLM(Oxidation (M))VEGSGLLLGNLK_	KPVNVQMLFSNPLDEPVRDC(1)VLMVEGSGLLLGNLK	KPVNVQMLFSNPLDEPVRDCVLM(1)VEGSGLLLGNLK		KPVNVQMLFSNPLDEPVRDC(120)VLMVEGSGLLLGNLK	KPVNVQM(-79)LFSNPLDEPVRDCVLM(79)VEGSGLLLGNLK		0	1	1	0	2	TG3_human	TG3_human	TG3_human	MULTI-MSMS	EH10161	1	61	975.7666015625	4	975.262336	3897.02024	0.81633	0.00079614	0.9759	0.00095176	7922-01-01	0.0017479	975.765259516952	40.358	0.21333	40.358	40.259	40.472	0					248	48	6	0	0	0	3.4987E-28
KPVNVQMLFSNPLDEPVRDCVLMVEGSGLLLGNLK	35	Carbamidomethyl (C),Oxidation (M)	_KPVNVQM(Oxidation (M))LFSNPLDEPVRDC(Carbamidomethyl (C))VLMVEGSGLLLGNLK_	KPVNVQMLFSNPLDEPVRDC(1)VLMVEGSGLLLGNLK	KPVNVQM(1)LFSNPLDEPVRDCVLMVEGSGLLLGNLK		KPVNVQMLFSNPLDEPVRDC(71)VLMVEGSGLLLGNLK	KPVNVQM(42)LFSNPLDEPVRDCVLM(-42)VEGSGLLLGNLK		0	1	1	0	2	TG3_human	TG3_human	TG3_human	MULTI-MSMS	EH10161	1	61	1300.68786621094	3	1300.01402	3897.02024	1.1528	0.0014987	1.1092	0.001442	2621-02-01	0.0029408	1300.68588914834	40.584	0.11584	40.584	40.53	40.646	0					117	22	7	0	0	0	3.1431E-12
KPVNVQMLFSNPLDEPVRDCVLMVEGSGLLLGNLK	35	Carbamidomethyl (C),Oxidation (M)	_KPVNVQM(Oxidation (M))LFSNPLDEPVRDC(Carbamidomethyl (C))VLMVEGSGLLLGNLK_	KPVNVQMLFSNPLDEPVRDC(1)VLMVEGSGLLLGNLK	KPVNVQM(1)LFSNPLDEPVRDCVLMVEGSGLLLGNLK		KPVNVQMLFSNPLDEPVRDC(55)VLMVEGSGLLLGNLK	KPVNVQM(37)LFSNPLDEPVRDCVLM(-37)VEGSGLLLGNLK		0	1	1	0	2	TG3_human	TG3_human	TG3_human	MULTI-MSMS	EH10161	1	61	780.813293457031	5	780.411324	3897.02024	0.97285	0.00075922	-0.14564	-0.00011366	0.82721	0.00064556	780.81207820909	40.585	0.13904	40.585	40.526	40.665	0					118	27	8	0	0	0	3.3492E-07
KPVNVQMLFSNPLDEPVRDCVLMVEGSGLLLGNLK	35	Carbamidomethyl (C)	_KPVNVQMLFSNPLDEPVRDC(Carbamidomethyl (C))VLMVEGSGLLLGNLK_	KPVNVQMLFSNPLDEPVRDC(1)VLMVEGSGLLLGNLK			KPVNVQMLFSNPLDEPVRDC(110)VLMVEGSGLLLGNLK			0	1	0	0	2	TG3_human	TG3_human	TG3_human	MULTI-MSMS	EH10157	1	57	1295.68579101562	3	1294.68238	3881.02532	-0.35579	-0.00046063	0.034728	4.4961E-05	-0.32106	-0.00041567	1295.35111413472	40.765	0.20546	40.765	40.693	40.899	0					255	41	8	0	0	0	2.0182E-26
KPVNVQMLFSNPLDEPVRDCVLMVEGSGLLLGNLK	35	Carbamidomethyl (C)	_KPVNVQMLFSNPLDEPVRDC(Carbamidomethyl (C))VLMVEGSGLLLGNLK_	KPVNVQMLFSNPLDEPVRDC(1)VLMVEGSGLLLGNLK			KPVNVQMLFSNPLDEPVRDC(240)VLMVEGSGLLLGNLK			0	1	0	0	2	TG3_human	TG3_human	TG3_human	MULTI-MSMS	EH10157	1	57	971.764282226562	4	971.263607	3881.02532	-0.29407	-0.00028561	-1.7695	-0.0017186	-2.0636	-0.0020043	971.76345068317	40.764	0.8553	40.764	40.649	41.504	0					835	173	11	0	0	0	1.0049E-133
KPVNVQMLFSNPLDEPVRDCVLMVEGSGLLLGNLK	35	Carbamidomethyl (C)	_KPVNVQMLFSNPLDEPVRDC(Carbamidomethyl (C))VLMVEGSGLLLGNLK_	KPVNVQMLFSNPLDEPVRDC(1)VLMVEGSGLLLGNLK			KPVNVQMLFSNPLDEPVRDC(110)VLMVEGSGLLLGNLK			0	1	0	0	2	TG3_human	TG3_human	TG3_human	MULTI-MSMS	EH10157	1	57	777.612915039062	5	777.212341	3881.02532	-0.21271	-0.00016532	-1.171	-0.0009101	-1.3837	-0.0010754	777.612622479924	40.768	0.21461	40.768	40.688	40.902	0					264	43	9	0	0	0	8.9543E-27
KPVNVQMLFSNPLDEPVRDCVLMVEGSGLLLGNLK	35	Carbamidomethyl (C)	_KPVNVQMLFSNPLDEPVRDC(Carbamidomethyl (C))VLMVEGSGLLLGNLK_	KPVNVQMLFSNPLDEPVRDC(1)VLMVEGSGLLLGNLK			KPVNVQMLFSNPLDEPVRDC(120)VLMVEGSGLLLGNLK			0	1	0	0	2	TG3_human	TG3_human	TG3_human	MULTI-MSMS	EH10159	1	59	1295.68591308594	3	1294.68238	3881.02532	8995-01-01	0.0024592	-2.4156	-0.0031274	-0.51608	-0.00066816	1295.34804471384	40.677	0.27122	40.677	40.595	40.866	0					377	59	9	0	0	0	7.4676E-35
KPVNVQMLFSNPLDEPVRDCVLMVEGSGLLLGNLK	35	Carbamidomethyl (C)	_KPVNVQMLFSNPLDEPVRDC(Carbamidomethyl (C))VLMVEGSGLLLGNLK_	KPVNVQMLFSNPLDEPVRDC(1)VLMVEGSGLLLGNLK			KPVNVQMLFSNPLDEPVRDC(140)VLMVEGSGLLLGNLK			0	1	0	0	2	TG3_human	TG3_human	TG3_human	MULTI-MSMS	EH10159	1	59	777.614074707031	5	777.212341	3881.02532	0.81757	0.00063543	-2.5721	-0.0019991	-1.7546	-0.0013637	777.611675660089	40.679	0.22633	40.679	40.595	40.821	0					320	49	9	0	0	0	8.243E-45
KPVNVQMLFSNPLDEPVRDCVLMVEGSGLLLGNLK	35	Carbamidomethyl (C)	_KPVNVQMLFSNPLDEPVRDC(Carbamidomethyl (C))VLMVEGSGLLLGNLK_	KPVNVQMLFSNPLDEPVRDC(1)VLMVEGSGLLLGNLK			KPVNVQMLFSNPLDEPVRDC(180)VLMVEGSGLLLGNLK			0	1	0	0	2	TG3_human	TG3_human	TG3_human	MULTI-MSMS	EH10161	1	61	971.764953613281	4	971.263607	3881.02532	1.0585	0.0010281	-1.0233	-0.00099388	0.035218	3.4206E-05	971.764150878243	40.662	0.46811	40.662	40.561	41.029	0					443	90	11	0	0	0	9.1192E-70
KPVNVQMLFSNPLDEPVRDCVLMVEGSGLLLGNLK	35	Carbamidomethyl (C)	_KPVNVQMLFSNPLDEPVRDC(Carbamidomethyl (C))VLMVEGSGLLLGNLK_	KPVNVQMLFSNPLDEPVRDC(1)VLMVEGSGLLLGNLK			KPVNVQMLFSNPLDEPVRDC(170)VLMVEGSGLLLGNLK			0	1	0	0	2	TG3_human	TG3_human	TG3_human	MULTI-MSMS	EH10161	1	61	1295.35083007812	3	1294.68238	3881.02532	2112-01-01	0.0015682	0.41391	0.00053589	6251-01-01	0.002104	1295.35162620024	40.66	0.22976	40.66	40.59	40.819	0					263	43	8	0	0	0	2.8393E-69
KPVNVQMLFSNPLDEPVRDCVLMVEGSGLLLGNLK	35	Carbamidomethyl (C)	_KPVNVQMLFSNPLDEPVRDC(Carbamidomethyl (C))VLMVEGSGLLLGNLK_	KPVNVQMLFSNPLDEPVRDC(1)VLMVEGSGLLLGNLK			KPVNVQMLFSNPLDEPVRDC(130)VLMVEGSGLLLGNLK			0	1	0	0	2	TG3_human	TG3_human	TG3_human	MULTI-MSMS	EH10161	1	61	777.614318847656	5	777.212341	3881.02532	1.0331	0.00080297	-0.51844	-0.00040294	0.51471	0.00040004	777.613125515997	40.659	0.21625	40.659	40.59	40.806	0					238	40	9	0	0	0	2.0811E-35
KPVNVQMLFSNPLDEPVRDCVLMVEGSGLLLGNLK	35	2 Oxidation (M)	_KPVNVQM(Oxidation (M))LFSNPLDEPVRDCVLM(Oxidation (M))VEGSGLLLGNLK_		KPVNVQM(1)LFSNPLDEPVRDCVLM(1)VEGSGLLLGNLK			KPVNVQM(50)LFSNPLDEPVRDCVLM(50)VEGSGLLLGNLK		0	0	2	0	2	TG3_human	TG3_human	TG3_human	MULTI-MSMS	EH10157	1	57	965.506713867188	4	965.005698	3855.99369	-0.27196	-0.00026244	-0.94507	-0.000912	-1.217	-0.0011744	965.506305076306	40.791	0.14334	40.791	40.735	40.879	0					125	27	7	0	0	0	3.9189E-07
KPVNVQMLFSNPLDEPVRDCVLMVEGSGLLLGNLK	35	2 Oxidation (M)	_KPVNVQM(Oxidation (M))LFSNPLDEPVRDCVLM(Oxidation (M))VEGSGLLLGNLK_		KPVNVQM(1)LFSNPLDEPVRDCVLM(1)VEGSGLLLGNLK			KPVNVQM(45)LFSNPLDEPVRDCVLM(45)VEGSGLLLGNLK		0	0	2	0	2	TG3_human	TG3_human	TG3_human	MULTI-MSMS	EH10161	1	61	965.508056640625	4	965.005698	3855.99369	1.0687	0.0010313	0.24436	0.00023581	1.313	0.0012671	965.257554023165	40.682	0.10114	40.682	40.63	40.732	0					78	19	7	0	0	0	0.00019321
KQISNLQQSISDAEQR	16	Unmodified	_KQISNLQQSISDAEQR_							0	0	0	0	1	CON__P04264	CON__P04264	CON__P04264	MULTI-MSMS	EH10161	1	61	615.989074707031	3	615.653544	1843.9388	1.0757	0.00066226	0.16156	9.9465E-05	2373-01-01	0.00076173	615.65364955854	18.441	0.44656	18.441	18.244	18.691	0					410	103	5	0	0	0	0.021173
KSDLEANVEALIQEIDFLR	19	Unmodified	_KSDLEANVEALIQEIDFLR_							0	0	0	0	1	CON__O43790;CON__Q14533;CON__Q6NT21;CON__P78385	CON__O43790;CON__Q6NT21	CON__O43790	MULTI-MSMS	EH10159	1	59	735.395568847656	3	735.058347	2202.15321	1.1669	0.00085771	0.19664	0.00014454	3635-01-01	0.0010023	735.392662642903	40.995	0.15948	40.995	40.952	41.111	0					88	29	4	0	0	0	5.9399E-20
KSDLEANVEALVEESSFLR	19	Unmodified	_KSDLEANVEALVEESSFLR_							0	0	0	0	1	CON__P78386	CON__P78386	CON__P78386	MULTI-MSMS	EH10159	1	59	713.034423828125	3	712.698819	2135.07463	0.47495	0.0003385	1.277	0.00091013	1.752	0.0012486	713.034064629428	40.398	0.11835	40.398	40.338	40.457	0					71	27	4	0	0	0	9.0682E-06
KVPQVSTPTLVEVSR	15	Unmodified	_KVPQVSTPTLVEVSR_							0	0	0	0	1	CON__P02768-1;CON__P02769	CON__P02768-1;CON__P02769	CON__P02769	MULTI-MSMS	EH10161	1	61	547.317260742188	3	547.317433	1638.93047	1.0511	0.00057527	-0.057597	-3.1524E-05	0.99348	0.00054375	547.316608824391	20.338	0.38967	20.338	20.035	20.425	0					246	81	4	0	0	0	0.028192
KYEDEINK	8	Unmodified	_KYEDEINK_							0	0	0	0	1	CON__P35908v2;CON__P35908	CON__P35908v2	CON__P35908v2	MULTI-MSMS	EH10159	1	59	519.757934570312	2	519.758746	1037.50294	-0.22114	-0.00011494	0.47083	0.00024472	0.24969	0.00012978	519.758464835159	5145-05-01	0.37324	5145-05-01	4318-05-01	5.805	0					215	96	3	0	0	0	0.019971
KYEDEINK	8	Unmodified	_KYEDEINK_							0	0	0	0	1	CON__P35908v2;CON__P35908	CON__P35908v2	CON__P35908v2	MULTI-MSMS	EH10161	1	61	519.758544921875	2	519.758746	1037.50294	0.50511	0.00026254	0.47722	0.00024804	0.98233	0.00051057	519.758521497064	5.526	0.45442	5.526	4165-05-01	5.871	0					310	116	3	0	0	0	0.003953
KYEEEVALR	9	Unmodified	_KYEEEVALR_							0	0	0	0	1	CON__P78386;CON__Q6NT21;CON__P78385	CON__P78386;CON__Q6NT21	CON__Q6NT21	MULTI-SECPEP	EH10159	1	59	568.268188476562	2	568.800946	1135.58734	-0.015274	-8.688E-06	0.54447	0.0003097	0.5292	0.00030101	568.801735931588	10.764	0.2728	10.764	10.582	10.855	0					122	64	3	0	0	0	0.030118
KYEEEVSLR	9	Unmodified	_KYEEEVSLR_							0	0	0	0	1	CON__O43790;CON__Q14533	CON__O43790	CON__O43790	MULTI-MSMS	EH10159	1	59	576.798706054688	2	576.798403	1151.58225	-0.0219	-1.2632E-05	0.62681	0.00036155	0.60491	0.00034891	576.798225424602	10.761	0.3044	10.761	10.574	10.878	0					158	72	3	0	0	0	0.0055404
KYEEEVSLR	9	Unmodified	_KYEEEVSLR_							0	0	0	0	1	CON__O43790;CON__Q14533	CON__O43790	CON__O43790	MULTI-MSMS	EH10161	1	61	576.797546386719	2	576.798403	1151.58225	0.55212	0.00031846	-0.76416	-0.00044077	-0.21205	-0.00012231	576.797645361155	10.554	0.17085	10.554	10.477	10.647	0					63	39	2	0	0	0	0.025791
LAADDFR	7	Unmodified	_LAADDFR_							0	0	0	0	0	CON__Q04695;CON__P19001;CON__P05784;CON__Q92764;CON__A2AB72;CON__O76014;CON__P08779;CON__P19012;CON__A2A4G1;CON__P13645;CON__P02535-1;CON__Q7Z3Y7;CON__Q148H6;CON__Q2M2I5;CON__P02533;CON__Q9Z2K1;CON__Q3ZAW8;CON__P08730-1;CON__Q14525;CON__Q497I4;CON__O76015;CON__O76013;CON__Q9UE12;CON__Q15323;CON__A2A5Y0;CON__Q14532;CON__REFSEQ:XP_986630	CON__Q04695;CON__P08779;CON__P13645;CON__P02533;CON__Q9Z2K1;CON__P08730-1;CON__Q14525;CON__Q9UE12;CON__REFSEQ:XP_986630	CON__P13645	MULTI-MSMS	EH10157	1	57	404.203247070312	2	404.20341	806.392267	-1.3537	-0.00054717	0.65155	0.00026336	-0.70215	-0.00028381	404.203639723302	12.875	0.88315	12.875	12.528	13.411	0					684	211	4	0	0	0	1.7191E-17
LAADDFR	7	Unmodified	_LAADDFR_							0	0	0	0	0	CON__Q04695;CON__P19001;CON__P05784;CON__Q92764;CON__A2AB72;CON__O76014;CON__P08779;CON__P19012;CON__A2A4G1;CON__P13645;CON__P02535-1;CON__Q7Z3Y7;CON__Q148H6;CON__Q2M2I5;CON__P02533;CON__Q9Z2K1;CON__Q3ZAW8;CON__P08730-1;CON__Q14525;CON__Q497I4;CON__O76015;CON__O76013;CON__Q9UE12;CON__Q15323;CON__A2A5Y0;CON__Q14532;CON__REFSEQ:XP_986630	CON__Q04695;CON__P08779;CON__P13645;CON__P02533;CON__Q9Z2K1;CON__P08730-1;CON__Q14525;CON__Q9UE12;CON__REFSEQ:XP_986630	CON__P13645	MULTI-MSMS	EH10159	1	59	404.203735351562	2	404.20341	806.392267	-0.49508	-0.00020011	0.90847	0.00036721	0.41339	0.00016709	404.203758509334	12.762	0.79938	12.762	12.371	13.17	0					737	195	5	0	0	0	2.0323E-11
LAADDFR	7	Unmodified	_LAADDFR_							0	0	0	0	0	CON__Q04695;CON__P19001;CON__P05784;CON__Q92764;CON__A2AB72;CON__O76014;CON__P08779;CON__P19012;CON__A2A4G1;CON__P13645;CON__P02535-1;CON__Q7Z3Y7;CON__Q148H6;CON__Q2M2I5;CON__P02533;CON__Q9Z2K1;CON__Q3ZAW8;CON__P08730-1;CON__Q14525;CON__Q497I4;CON__O76015;CON__O76013;CON__Q9UE12;CON__Q15323;CON__A2A5Y0;CON__Q14532;CON__REFSEQ:XP_986630	CON__Q04695;CON__P08779;CON__P13645;CON__P02533;CON__Q9Z2K1;CON__P08730-1;CON__Q14525;CON__Q9UE12;CON__REFSEQ:XP_986630	CON__P13645	MULTI-MSMS	EH10161	1	61	404.204193115234	2	404.20341	806.392267	0.27669	0.00011184	0.8914	0.00036031	1.1681	0.00047214	404.204078990506	12.669	5386-01-01	12.669	12.195	13.734	0					1106	377	5	0	0	0	1.4847E-33
LAELEEALQK	10	Unmodified	_LAELEEALQK_							0	0	0	0	0	CON__P13647	CON__P13647	CON__P13647	MULTI-MSMS	EH10157	1	57	572.31640625	2	572.316428	1142.6183	-1.0232	-0.00058557	0.42863	0.00024531	-0.59453	-0.00034026	572.316645378791	21.899	0.47041	21.899	21.703	22.174	0					312	104	4	0	0	0	7.2346E-07
LAELEEALQK	10	Unmodified	_LAELEEALQK_							0	0	0	0	0	CON__P13647	CON__P13647	CON__P13647	MULTI-MSMS	EH10161	1	61	572.316833496094	2	572.316428	1142.6183	0.74425	0.00042594	0.47971	0.00027455	1.224	0.00070049	572.316603114592	21.459	0.73475	21.459	21.201	21.935	0					483	163	5	0	0	0	9.6674E-11
LAELEGALQK	10	Unmodified	_LAELEGALQK_							0	0	0	0	0	CON__O43790;CON__Q14533;CON__P78386;CON__Q6NT21;CON__P78385	CON__O43790;CON__P78386;CON__Q6NT21	CON__O43790	MULTI-MSMS	EH10159	1	59	536.306335449219	2	536.305864	1070.59717	0.21824	0.00011704	1.0843	0.00058153	3026-01-01	0.00069857	536.306337598397	18.028	0.75368	18.028	17.771	18.525	0					463	181	5	0	0	0	0.0018444
LAELEGALQK	10	Unmodified	_LAELEGALQK_							0	0	0	0	0	CON__O43790;CON__Q14533;CON__P78386;CON__Q6NT21;CON__P78385	CON__O43790;CON__P78386;CON__Q6NT21	CON__O43790	MULTI-SECPEP	EH10161	1	61	535.745971679688	2	536.305864	1070.59717	5073-01-01	0.00080836	0.38258	0.00020518	8898-01-01	0.0010135	536.305946240624	17.967	0.48564	17.967	17.754	18.24	0					374	118	4	0	0	0	0.035267
LALDLEIATYR	11	Unmodified	_LALDLEIATYR_							0	0	0	0	0	CON__P04264	CON__P04264	CON__P04264	MULTI-MSMS	EH10157	1	57	639.359130859375	2	639.358628	1276.7027	-0.84406	-0.00053966	0.24615	0.00015738	-0.59792	-0.00038228	639.358755017577	32.119	1.0273	32.119	31.867	32.894	0					724	224	4	0	0	0	1.4148E-11
LALDLEIATYR	11	Unmodified	_LALDLEIATYR_							0	0	0	0	0	CON__P04264	CON__P04264	CON__P04264	MULTI-MSMS	EH10159	1	59	639.359558105469	2	639.358628	1276.7027	0.38352	0.0002452	0.32377	0.000207	0.70728	0.00045221	639.35878251899	31.677	1.0587	31.677	31.448	32.506	0					755	223	5	0	0	0	5.806E-11
LALDLEIATYR	11	Unmodified	_LALDLEIATYR_							0	0	0	0	0	CON__P04264	CON__P04264	CON__P04264	MSMS	EH10159	1	59	639.360595703125	2	639.358628	1276.7027	NaN	NaN	NaN	NaN	NaN	NaN	NaN	32.498	1	32.498	31.998	32.998	0								0	0	0	0.036875
LALDLEIATYR	11	Unmodified	_LALDLEIATYR_							0	0	0	0	0	CON__P04264	CON__P04264	CON__P04264	MULTI-MSMS	EH10161	1	61	639.359069824219	2	639.358628	1276.7027	1.0302	0.00065869	0.24612	0.00015736	2764-01-01	0.00081605	639.358711546953	31.494	1.0586	31.494	31.21	32.268	0					777	230	5	0	0	0	3.8742E-43
LALDVEIATYR	11	Unmodified	_LALDVEIATYR_							0	0	0	0	0	CON__P35908v2;CON__P35908;CON__P13647;CON__P02538;CON__O95678;CON__P04259;CON__P48668;CON__Q5XKE5;CON__REFSEQ:XP_932229	CON__P35908v2;CON__P13647;CON__P02538;CON__P04259;CON__P48668;CON__Q5XKE5;CON__REFSEQ:XP_932229	CON__P35908v2	MULTI-MSMS	EH10157	1	57	632.351379394531	2	632.350803	1262.68705	-0.83269	-0.00052655	1.0593	0.00066982	0.22657	0.00014327	632.351440085976	29.766	0.51577	29.766	29.573	30.089	0					365	105	5	0	0	0	1.754E-07
LALDVEIATYR	11	Unmodified	_LALDVEIATYR_							0	0	0	0	0	CON__P35908v2;CON__P35908;CON__P13647;CON__P02538;CON__O95678;CON__P04259;CON__P48668;CON__Q5XKE5;CON__REFSEQ:XP_932229	CON__P35908v2;CON__P13647;CON__P02538;CON__P04259;CON__P48668;CON__Q5XKE5;CON__REFSEQ:XP_932229	CON__P35908v2	MULTI-MSMS	EH10159	1	59	632.351623535156	2	632.350803	1262.68705	0.039315	2.4861E-05	1.132	0.00071582	1.1713	0.00074068	632.351545818963	29.363	0.53805	29.363	29.169	29.707	0					337	108	4	0	0	0	0.0027684
LALDVEIATYR	11	Unmodified	_LALDVEIATYR_							0	0	0	0	0	CON__P35908v2;CON__P35908;CON__P13647;CON__P02538;CON__O95678;CON__P04259;CON__P48668;CON__Q5XKE5;CON__REFSEQ:XP_932229	CON__P35908v2;CON__P13647;CON__P02538;CON__P04259;CON__P48668;CON__Q5XKE5;CON__REFSEQ:XP_932229	CON__P35908v2	MULTI-MSMS	EH10161	1	61	633.35400390625	2	632.350803	1262.68705	0.80422	0.00050855	0.91856	0.00058085	7228-01-01	0.0010894	632.351415911814	29.261	0.55816	29.261	29.056	29.614	0					431	112	6	0	0	0	3.0026E-11
LALDVEIATYR	11	Unmodified	_LALDVEIATYR_							0	0	0	0	0	CON__P35908v2;CON__P35908;CON__P13647;CON__P02538;CON__O95678;CON__P04259;CON__P48668;CON__Q5XKE5;CON__REFSEQ:XP_932229	CON__P35908v2;CON__P13647;CON__P02538;CON__P04259;CON__P48668;CON__Q5XKE5;CON__REFSEQ:XP_932229	CON__P35908v2	MULTI-MSMS	EH10161	1	61	632.351257324219	2	632.350803	1262.68705	0.83994	0.00053114	-0.7719	-0.00048811	0.06804	4.3025E-05	632.349922683162	2023-05-30	0.15462	2023-05-30	29.993	30.148	0					48	29	2	0	0	0	0.0030151
LASDDFR	7	Unmodified	_LASDDFR_							0	0	0	0	0	CON__O76011;CON__O76009;CON__Q6NTB9	CON__O76011;CON__O76009	CON__O76009	MULTI-MSMS	EH10159	1	59	412.200744628906	2	412.200867	822.387182	-0.58492	-0.00024111	0.46062	0.00018987	-0.12431	-5.124E-05	412.200936300393	9309-09-01	0.3939	9309-09-01	7964-09-01	2019-10-01	0					170	96	3	0	0	0	0.0049139
LASDDFR	7	Unmodified	_LASDDFR_							0	0	0	0	0	CON__O76011;CON__O76009;CON__Q6NTB9	CON__O76011;CON__O76009	CON__O76009	MULTI-MSMS	EH10161	1	61	412.201293945312	2	412.200867	822.387182	0.18128	7.4723E-05	1.0712	0.00044157	2525-01-01	0.00051629	412.201065813183	7776-09-01	0.21181	7776-09-01	6731-09-01	8849-09-01	0					64	47	2	0	0	0	0.022094
LASELNHVQEVLEGYK	16	Unmodified	_LASELNHVQEVLEGYK_							0	0	0	0	0	CON__O43790;CON__Q14533;CON__P78386;CON__Q6NT21;CON__P78385	CON__O43790;CON__P78386;CON__Q6NT21	CON__O43790	MULTI-MSMS	EH10159	1	59	610.654174804688	3	610.319502	1827.93668	0.19868	0.00012126	0.44012	0.00026861	0.6388	0.00038987	610.653523970562	30.495	0.36995	30.495	30.274	30.644	0					265	84	4	0	0	0	0.0022363
LASELNHVQEVLEGYK	16	Unmodified	_LASELNHVQEVLEGYK_							0	0	0	0	0	CON__O43790;CON__Q14533;CON__P78386;CON__Q6NT21;CON__P78385	CON__O43790;CON__P78386;CON__Q6NT21	CON__O43790	MULTI-MSMS	EH10161	1	61	610.654113769531	3	610.319502	1827.93668	0.95241	0.00058127	0.42261	0.00025792	1.375	0.0008392	610.65370889427	30.077	0.16693	30.077	30	30.167	0					85	31	3	0	0	0	0.0028292
LASYLDK	7	Unmodified	_LASYLDK_							0	0	0	0	0	CON__Q04695;CON__P19001;CON__P05784;CON__Q99456;CON__P35527;CON__P08779;CON__P19012;CON__A2A4G1;CON__P13645;CON__P02533;CON__P08730-1	CON__Q04695;CON__P35527;CON__P08779;CON__P13645;CON__P02533;CON__P08730-1	CON__P35527	MULTI-MSMS	EH10157	1	57	405.223358154297	2	405.223811	808.433069	-1.5384	-0.00062338	0.2247	9.1054E-05	-1.3137	-0.00053232	405.223878235778	11.502	1.0291	11.502	11.163	12.192	0					826	249	5	0	0	0	1.2965E-12
LASYLDK	7	Unmodified	_LASYLDK_							0	0	0	0	0	CON__Q04695;CON__P19001;CON__P05784;CON__Q99456;CON__P35527;CON__P08779;CON__P19012;CON__A2A4G1;CON__P13645;CON__P02533;CON__P08730-1	CON__Q04695;CON__P35527;CON__P08779;CON__P13645;CON__P02533;CON__P08730-1	CON__P35527	MULTI-MSMS	EH10159	1	59	405.224182128906	2	405.223811	808.433069	-0.55663	-0.00022556	0.29025	0.00011762	-0.26638	-0.00010794	405.223923015223	11.349	0.9817	11.349	10.979	1996-11-01	0					755	238	5	0	0	0	1.4913E-11
LASYLDK	7	Unmodified	_LASYLDK_							0	0	0	0	0	CON__Q04695;CON__P19001;CON__P05784;CON__Q99456;CON__P35527;CON__P08779;CON__P19012;CON__A2A4G1;CON__P13645;CON__P02533;CON__P08730-1	CON__Q04695;CON__P35527;CON__P08779;CON__P13645;CON__P02533;CON__P08730-1	CON__P35527	MSMS	EH10159	1	59	405.225524902344	2	405.223811	808.433069	NaN	NaN	NaN	NaN	NaN	NaN	NaN	12.046	1	12.046	11.546	12.546	0								0	0	0	0.029798
LASYLDK	7	Unmodified	_LASYLDK_							0	0	0	0	0	CON__Q04695;CON__P19001;CON__P05784;CON__Q99456;CON__P35527;CON__P08779;CON__P19012;CON__A2A4G1;CON__P13645;CON__P02533;CON__P08730-1	CON__Q04695;CON__P35527;CON__P08779;CON__P13645;CON__P02533;CON__P08730-1	CON__P35527	MULTI-MSMS	EH10161	1	61	405.224487304688	2	405.223811	808.433069	0.20661	8.3724E-05	0.53068	0.00021505	0.7373	0.00029877	405.224195481083	2018-11-01	1.1177	2018-11-01	10.784	11.901	0					850	275	5	0	0	0	2.8013E-24
LASYLDK	7	Unmodified	_LASYLDK_							0	0	0	0	0	CON__Q04695;CON__P19001;CON__P05784;CON__Q99456;CON__P35527;CON__P08779;CON__P19012;CON__A2A4G1;CON__P13645;CON__P02533;CON__P08730-1	CON__Q04695;CON__P35527;CON__P08779;CON__P13645;CON__P02533;CON__P08730-1	CON__P35527	MSMS	EH10161	1	61	405.223419189453	2	405.223811	808.433069	NaN	NaN	NaN	NaN	NaN	NaN	NaN	1986-11-01	1	1986-11-01	1936-11-01	1936-12-01	0								0	0	0	0.029798
LASYLDKVQALEEANNDLENK	21	Unmodified	_LASYLDKVQALEEANNDLENK_							0	0	0	0	1	CON__P35527	CON__P35527	CON__P35527	MULTI-MSMS	EH10161	1	61	793.40380859375	3	793.067571	2376.18088	0.83187	0.00065973	1.0272	0.00081465	8591-01-01	0.0014744	793.40266963974	29.719	0.26928	29.719	29.588	29.858	0					205	65	4	0	0	0	9.254E-14
LATYLDK	7	Unmodified	_LATYLDK_							0	0	0	0	0	CON__Q9Z2K1;CON__Q3ZAW8	CON__Q9Z2K1	CON__Q9Z2K1	MULTI-SECPEP	EH10159	1	59	412.458160400391	2	412.231636	822.448719	-0.50637	-0.00020874	4532-01-01	0.00059905	0.94683	0.00039031	412.232179920322	1962-11-01	0.57569	1962-11-01	11.363	11.939	0					395	141	4	0	0	0	0.016661
LATYLDK	7	Unmodified	_LATYLDK_							0	0	0	0	0	CON__Q9Z2K1;CON__Q3ZAW8	CON__Q9Z2K1	CON__Q9Z2K1	MULTI-MSMS	EH10161	1	61	412.232208251953	2	412.231636	822.448719	0.26975	0.0001112	3577-01-01	0.00055969	6274-01-01	0.00067088	412.232186838397	11.468	0.46699	11.468	11.248	11.715	0					319	116	4	0	0	0	0.019436
LDNLQQEIDFLTALYQAELSQMQTQISETNVILSMDNNR	39	2 Oxidation (M)	_LDNLQQEIDFLTALYQAELSQM(Oxidation (M))QTQISETNVILSM(Oxidation (M))DNNR_		LDNLQQEIDFLTALYQAELSQM(1)QTQISETNVILSM(1)DNNR			LDNLQQEIDFLTALYQAELSQM(55)QTQISETNVILSM(55)DNNR		0	0	2	0	0	CON__P04264	CON__P04264	CON__P04264	MULTI-MSMS	EH10157	1	57	1141.30651855469	4	1140.55336	4558.18434	0.21769	0.00024829	0.31348	0.00035754	0.53118	0.00060584	1141.30592873307	41.138	0.08931	41.138	41.104	41.193	0					81	15	7	0	0	0	1.1492E-07
LDNLQQEIDFLTALYQAELSQMQTQISETNVILSMDNNR	39	2 Oxidation (M)	_LDNLQQEIDFLTALYQAELSQM(Oxidation (M))QTQISETNVILSM(Oxidation (M))DNNR_		LDNLQQEIDFLTALYQAELSQM(1)QTQISETNVILSM(1)DNNR			LDNLQQEIDFLTALYQAELSQM(130)QTQISETNVILSM(130)DNNR		0	0	2	0	0	CON__P04264	CON__P04264	CON__P04264	MULTI-MSMS	EH10161	1	61	1141.30786132812	4	1140.55336	4558.18434	4659-01-01	0.001672	0.013432	1.5319E-05	4794-01-01	0.0016873	1141.05532012641	41.074	0.16559	41.074	41.024	41.19	0					190	26	9	0	0	0	7.8684E-39
LDNLQQEIDFLTALYQAELSQMQTQISETNVILSMDNNR	39	Unmodified	_LDNLQQEIDFLTALYQAELSQMQTQISETNVILSMDNNR_							0	0	0	0	0	CON__P04264	CON__P04264	CON__P04264	MULTI-MSMS	EH10157	1	57	1133.0595703125	4	1132.5559	4526.19451	0.49609	0.00056185	4396-01-01	0.0016304	9357-01-01	0.0021923	1133.30978846645	41.319	0.091415	41.319	41.288	41.38	0					91	18	8	0	0	0	5.301E-39
LDNLQQEIDFLTALYQAELSQMQTQISETNVILSMDNNR	39	Unmodified	_LDNLQQEIDFLTALYQAELSQMQTQISETNVILSMDNNR_							0	0	0	0	0	CON__P04264	CON__P04264	CON__P04264	MULTI-MSMS	EH10159	1	59	1133.06164550781	4	1132.5559	4526.19451	2.1077	0.002387	0.67447	0.00076388	7821-02-01	0.0031509	1133.05818822449	41.269	0.11533	41.269	41.238	41.354	0					116	23	8	0	0	0	0.00016796
LDNLQQEIDFLTALYQAELSQMQTQISETNVILSMDNNR	39	Unmodified	_LDNLQQEIDFLTALYQAELSQMQTQISETNVILSMDNNR_							0	0	0	0	0	CON__P04264	CON__P04264	CON__P04264	MULTI-MSMS	EH10161	1	61	1133.060546875	4	1132.5559	4526.19451	6236-01-01	0.0018388	-0.42085	-0.00047663	2028-01-01	0.0013622	1133.05719745181	41.272	0.23131	41.272	41.213	41.444	0					213	37	9	0	0	0	4.8301E-50
LDNLQQEIDFLTALYQAELSQMQTQISETNVILSMDNNR	39	Unmodified	_LDNLQQEIDFLTALYQAELSQMQTQISETNVILSMDNNR_							0	0	0	0	0	CON__P04264	CON__P04264	CON__P04264	MULTI-MSMS	EH10161	1	61	906.8486328125	5	906.246178	4526.19451	5344-01-01	0.0013905	-1.3884	-0.0012582	0.14597	0.00013229	906.847624830975	41.279	0.090584	41.279	41.243	41.333	0					68	14	6	0	0	0	0.00068251
LDNLQQEIDFLTALYQAELSQMQTQISETNVILSMDNNR	39	Oxidation (M)	_LDNLQQEIDFLTALYQAELSQMQTQISETNVILSM(Oxidation (M))DNNR_		LDNLQQEIDFLTALYQAELSQM(0.001)QTQISETNVILSM(0.999)DNNR			LDNLQQEIDFLTALYQAELSQM(-30)QTQISETNVILSM(30)DNNR		0	0	1	0	0	CON__P04264	CON__P04264	CON__P04264	MULTI-MSMS	EH10159	1	59	1137.06115722656	4	1136.55463	4542.18942	2.091	0.0023766	5325-01-01	0.0017418	6236-03-01	0.0041184	1137.05845876141	41.25	0.094334	41.25	41.218	41.312	0					72	17	7	0	0	0	7.7638E-08
LDNLQQEIDFLTALYQAELSQMQTQISETNVILSMDNNR	39	Oxidation (M)	_LDNLQQEIDFLTALYQAELSQM(Oxidation (M))QTQISETNVILSMDNNR_		LDNLQQEIDFLTALYQAELSQM(1)QTQISETNVILSMDNNR			LDNLQQEIDFLTALYQAELSQM(71)QTQISETNVILSM(-71)DNNR		0	0	1	0	0	CON__P04264	CON__P04264	CON__P04264	MULTI-MSMS	EH10161	1	61	1137.05920410156	4	1136.55463	4542.18942	4961-01-01	0.0017004	0.84507	0.00096047	3412-02-01	0.0026609	1137.05818761625	41.113	0.15459	41.113	41.053	41.208	0					140	23	8	0	0	0	3.7594E-51
LEAAVAQSEQQGEAALSDAR	20	Unmodified	_LEAAVAQSEQQGEAALSDAR_							0	0	0	0	0	CON__O43790;CON__Q14533;CON__Q6NT21;CON__P78385	CON__O43790;CON__Q6NT21	CON__O43790	MULTI-MSMS	EH10159	1	59	682.336303710938	3	682.002902	2042.98688	0.14882	0.0001015	-0.65878	-0.00044929	-0.50995	-0.00034779	682.336922635498	22.73	0.21584	22.73	22.621	22.837	0					111	54	3	0	0	0	0.0090109
LEAAVAQSEQQGEAALSDAR	20	Unmodified	_LEAAVAQSEQQGEAALSDAR_							0	0	0	0	0	CON__O43790;CON__Q14533;CON__Q6NT21;CON__P78385	CON__O43790;CON__Q6NT21	CON__O43790	MULTI-MSMS	EH10159	1	59	1023.00360107422	2	1022.50071	2042.98688	0.48606	0.000497	-0.15084	-0.00015423	0.33523	0.00034277	1022.50025302755	22.707	0.18071	22.707	22.618	22.798	0					89	45	3	0	0	0	0.00014718
LEAAVAQSEQQGEAALSDAR	20	Unmodified	_LEAAVAQSEQQGEAALSDAR_							0	0	0	0	0	CON__O43790;CON__Q14533;CON__Q6NT21;CON__P78385	CON__O43790;CON__Q6NT21	CON__O43790	MULTI-MSMS	EH10161	1	61	682.338073730469	3	682.002902	2042.98688	0.29485	0.00020109	0.40239	0.00027443	0.69724	0.00047552	682.337797920805	22.539	0.22789	22.539	22.386	22.614	0					131	51	3	0	0	0	0.0025486
LEFIVSTGPYPSESAMTK	18	Oxidation (M)	_LEFIVSTGPYPSESAM(Oxidation (M))TK_		LEFIVSTGPYPSESAM(1)TK			LEFIVSTGPYPSESAM(150)TK		0	0	1	0	0	TG3_human	TG3_human	TG3_human	MULTI-MSMS	EH10157	1	57	987.483703613281	2	986.982249	1971.94994	-1.227	-0.001211	0.55043	0.00054327	-0.67659	-0.00066778	987.484287321598	28.473	9329-01-01	28.473	28.103	30.036	0					1595	415	7	0	0	0	1.1887E-49
LEFIVSTGPYPSESAMTK	18	Oxidation (M)	_LEFIVSTGPYPSESAM(Oxidation (M))TK_		LEFIVSTGPYPSESAM(1)TK			LEFIVSTGPYPSESAM(53)TK		0	0	1	0	0	TG3_human	TG3_human	TG3_human	MULTI-MSMS	EH10157	1	57	658.658325195312	3	658.323925	1971.94994	-0.88588	-0.0005832	0.2418	0.00015918	-0.64408	-0.00042401	658.658466403899	28.443	0.86869	28.443	28.179	29.047	0					846	184	6	0	0	0	3.1448E-05
LEFIVSTGPYPSESAMTK	18	Oxidation (M)	_LEFIVSTGPYPSESAM(Oxidation (M))TK_		LEFIVSTGPYPSESAM(1)TK			LEFIVSTGPYPSESAM(53)TK		0	0	1	0	0	TG3_human	TG3_human	TG3_human	MULTI-MSMS	EH10157	1	57	987.48583984375	2	986.982249	1971.94994	-1.2521	-0.0012358	0.28229	0.00027862	-0.9698	-0.00095717	986.982441527346	30.28	0.50652	30.28	30.173	30.68	0					162	111	3	0	0	0	2.4989E-05
LEFIVSTGPYPSESAMTK	18	Oxidation (M)	_LEFIVSTGPYPSESAM(Oxidation (M))TK_		LEFIVSTGPYPSESAM(1)TK			LEFIVSTGPYPSESAM(150)TK		0	0	1	0	0	TG3_human	TG3_human	TG3_human	MULTI-MSMS	EH10159	1	59	987.484252929688	2	986.982249	1971.94994	0.2305	0.0002275	-0.10549	-0.00010412	0.12501	0.00012338	987.483610179673	28.085	8493-01-01	28.085	27.681	29.531	0					1651	394	8	0	0	0	1.2411E-39
LEFIVSTGPYPSESAMTK	18	Oxidation (M)	_LEFIVSTGPYPSESAM(Oxidation (M))TK_		LEFIVSTGPYPSESAM(1)TK			LEFIVSTGPYPSESAM(47)TK		0	0	1	0	0	TG3_human	TG3_human	TG3_human	MULTI-MSMS	EH10159	1	59	658.658996582031	3	658.323925	1971.94994	-0.015639	-1.0296E-05	0.37593	0.00024748	0.36029	0.00023719	658.658563441404	28.102	0.82433	28.102	27.78	28.604	0					867	174	7	0	0	0	0.00018472
LEFIVSTGPYPSESAMTK	18	Oxidation (M)	_LEFIVSTGPYPSESAM(Oxidation (M))TK_		LEFIVSTGPYPSESAM(1)TK			LEFIVSTGPYPSESAM(54)TK		0	0	1	0	0	TG3_human	TG3_human	TG3_human	MULTI-MSMS	EH10159	1	59	987.483154296875	2	986.982249	1971.94994	0.39192	0.00038682	0.20279	0.00020015	0.59471	0.00058697	987.484515451129	29.996	0.70055	29.996	29.789	30.489	0					308	150	3	0	0	0	2.482E-05
LEFIVSTGPYPSESAMTK	18	Oxidation (M)	_LEFIVSTGPYPSESAM(Oxidation (M))TK_		LEFIVSTGPYPSESAM(1)TK			LEFIVSTGPYPSESAM(41)TK		0	0	1	0	0	TG3_human	TG3_human	TG3_human	MULTI-MSMS	EH10161	1	61	987.484680175781	2	986.982249	1971.94994	0.78556	0.00077534	0.51227	0.0005056	2978-01-01	0.0012809	987.483861661853	27.607	0.066761	27.607	27.559	27.626	0					36	15	3	0	0	0	0.0014744
LEFIVSTGPYPSESAMTK	18	Oxidation (M)	_LEFIVSTGPYPSESAM(Oxidation (M))TK_		LEFIVSTGPYPSESAM(1)TK			LEFIVSTGPYPSESAM(160)TK		0	0	1	0	0	TG3_human	TG3_human	TG3_human	MULTI-MSMS	EH10161	1	61	987.484191894531	2	986.982249	1971.94994	0.8035	0.00079304	-0.064273	-6.3436E-05	0.73923	0.0007296	987.483683627162	2023-01-28	9959-01-01	2023-01-28	27.621	29.617	0					2046	421	8	0	0	0	5.6402E-50
LEFIVSTGPYPSESAMTK	18	Oxidation (M)	_LEFIVSTGPYPSESAM(Oxidation (M))TK_		LEFIVSTGPYPSESAM(1)TK			LEFIVSTGPYPSESAM(67)TK		0	0	1	0	0	TG3_human	TG3_human	TG3_human	MULTI-MSMS	EH10161	1	61	658.659484863281	3	658.323925	1971.94994	0.72297	0.00047595	0.32468	0.00021375	1.0477	0.0006897	658.658531793328	28.022	1.048	28.022	27.693	28.741	0					1068	223	7	0	0	0	2.6067E-08
LEFIVSTGPYPSESAMTK	18	Oxidation (M)	_LEFIVSTGPYPSESAM(Oxidation (M))TK_		LEFIVSTGPYPSESAM(1)TK			LEFIVSTGPYPSESAM(54)TK		0	0	1	0	0	TG3_human	TG3_human	TG3_human	MULTI-SECPEP	EH10161	1	61	987.487976074219	2	986.982249	1971.94994	0.86731	0.00085602	-0.039707	-3.919E-05	0.8276	0.00081683	986.981987559677	29.751	0.57021	29.751	29.597	30.167	0					199	130	2	0	0	0	0.00011042
LEFIVSTGPYPSESAMTK	18	Unmodified	_LEFIVSTGPYPSESAMTK_							0	0	0	0	0	TG3_human	TG3_human	TG3_human	MULTI-MSMS	EH10157	1	57	653.326538085938	3	652.992287	1955.95503	-0.90161	-0.00058874	0.033925	2.2153E-05	-0.86768	-0.00056659	652.992454223917	30.355	0.60779	30.355	30.134	30.742	0					708	136	6	0	0	0	5.8692E-20
LEFIVSTGPYPSESAMTK	18	Unmodified	_LEFIVSTGPYPSESAMTK_							0	0	0	0	0	TG3_human	TG3_human	TG3_human	MULTI-MSMS	EH10157	1	57	979.487854003906	2	978.984792	1955.95503	-1.2532	-0.0012269	-0.17244	-0.00016881	-1.4256	-0.0013957	979.486156859761	30.349	0.80611	30.349	29.98	30.786	0					1062	185	8	0	0	0	2.2908E-76
LEFIVSTGPYPSESAMTK	18	Unmodified	_LEFIVSTGPYPSESAMTK_							0	0	0	0	0	TG3_human	TG3_human	TG3_human	MSMS	EH10157	1	57	978.98388671875	2	978.984792	1955.95503	NaN	NaN	NaN	NaN	NaN	NaN	NaN	30.135	1	30.135	29.635	30.635	0								0	0	0	7.1537E-16
LEFIVSTGPYPSESAMTK	18	Unmodified	_LEFIVSTGPYPSESAMTK_							0	0	0	0	0	TG3_human	TG3_human	TG3_human	MSMS	EH10157	1	57	978.98291015625	2	978.984792	1955.95503	NaN	NaN	NaN	NaN	NaN	NaN	NaN	31.679	1	31.679	31.179	32.179	0								0	0	0	1.0688E-05
LEFIVSTGPYPSESAMTK	18	Unmodified	_LEFIVSTGPYPSESAMTK_							0	0	0	0	0	TG3_human	TG3_human	TG3_human	MULTI-SECPEP	EH10157	1	57	978.954528808594	2	978.984792	1955.95503	-1.0553	-0.0010332	7777-02-01	0.0027193	7223-01-01	0.0016862	978.989076043274	33.211	0.022781	33.211	33.202	33.225	0					7	4	2	0	0	0	0.029896
LEFIVSTGPYPSESAMTK	18	Unmodified	_LEFIVSTGPYPSESAMTK_							0	0	0	0	0	TG3_human	TG3_human	TG3_human	MULTI-MSMS	EH10159	1	59	653.328369140625	3	652.992287	1955.95503	0.14075	9.1912E-05	0.15129	9.8789E-05	0.29204	0.0001907	653.326838051096	29.998	0.68891	29.998	29.812	30.501	0					692	147	6	0	0	0	2.6873E-05
LEFIVSTGPYPSESAMTK	18	Unmodified	_LEFIVSTGPYPSESAMTK_							0	0	0	0	0	TG3_human	TG3_human	TG3_human	MULTI-MSMS	EH10159	1	59	979.491821289062	2	978.984792	1955.95503	0.36561	0.00035793	-0.42726	-0.00041829	-0.061652	-6.0356E-05	979.485888910006	30.005	0.72308	30.005	29.785	30.508	0					987	156	8	0	0	0	3.815E-38
LEFIVSTGPYPSESAMTK	18	Unmodified	_LEFIVSTGPYPSESAMTK_							0	0	0	0	0	TG3_human	TG3_human	TG3_human	MULTI-MSMS	EH10161	1	61	978.988708496094	2	978.984792	1955.95503	0.80769	0.00079071	-0.20703	-0.00020268	0.60065	0.00058803	978.9858396781	28.345	0.20874	28.345	28.225	28.433	0					102	44	3	0	0	0	0.0041456
LEFIVSTGPYPSESAMTK	18	Unmodified	_LEFIVSTGPYPSESAMTK_							0	0	0	0	0	TG3_human	TG3_human	TG3_human	MULTI-MSMS	EH10161	1	61	653.326904296875	3	652.992287	1955.95503	0.79422	0.00051862	-0.33648	-0.00021972	0.45774	0.0002989	653.326463466619	29.805	0.78649	29.805	29.445	30.232	0					882	180	7	0	0	0	6.3382E-21
LEFIVSTGPYPSESAMTK	18	Unmodified	_LEFIVSTGPYPSESAMTK_							0	0	0	0	0	TG3_human	TG3_human	TG3_human	MULTI-MSMS	EH10161	1	61	979.486694335938	2	978.984792	1955.95503	0.86466	0.00084649	-1.0596	-0.0010373	-0.19493	-0.00019083	979.485373895569	29.807	2.0138	29.807	29.471	31.484	0					2055	468	8	0	0	0	2.804E-76
LEFIVSTGPYPSESAMTK	18	Unmodified	_LEFIVSTGPYPSESAMTK_							0	0	0	0	0	TG3_human	TG3_human	TG3_human	MULTI-MSMS	EH10161	1	61	653.32763671875	3	652.992287	1955.95503	0.86968	0.00056789	4814-01-01	0.00096735	3511-02-01	0.0015352	653.328170621516	30.486	0.069195	30.486	30.469	30.538	0					25	16	2	0	0	0	1.9785E-05
LEFIVSTGPYPSESAMTK	18	Unmodified	_LEFIVSTGPYPSESAMTK_							0	0	0	0	0	TG3_human	TG3_human	TG3_human	MULTI-MSMS	EH10161	1	61	978.982177734375	2	978.984792	1955.95503	1.0917	0.0010688	-2.9482	-0.0028862	-1.8565	-0.0018175	979.483641080713	31.611	0.064796	31.611	31.585	31.65	0					24	14	2	0	0	0	1.5644E-05
LEFIVSTGPYPSESAMTK	18	Unmodified	_LEFIVSTGPYPSESAMTK_							0	0	0	0	0	TG3_human	TG3_human	TG3_human	MULTI-MSMS	EH10161	1	61	979.487609863281	2	978.984792	1955.95503	0.98785	0.00096709	2.0385	0.0019956	3.0263	0.0029627	979.487808888619	37.242	0.55473	37.242	37.072	37.627	0					234	119	4	0	0	0	6.0524E-06
LEFIVSTGPYPSESAMTK	18	Unmodified	_LEFIVSTGPYPSESAMTK_							0	0	0	0	0	TG3_human	TG3_human	TG3_human	MULTI-MSMS	EH10161	1	61	978.991271972656	2	978.984792	1955.95503	0.85101	0.00083313	2791-02-01	0.0022312	3.1301	0.0030643	978.988403668534	38.951	0.20348	38.951	38.851	39.055	0					87	40	3	0	0	0	0.00081596
LEFIVSTGPYPSESAMTK	18	Unmodified	_LEFIVSTGPYPSESAMTK_							0	0	0	0	0	TG3_human	TG3_human	TG3_human	MULTI-MSMS	EH10161	1	61	979.492065429688	2	978.984792	1955.95503	6517-01-01	0.001617	1.0936	0.0010706	7452-02-01	0.0026875	979.487071636892	41.498	0.14248	41.498	41.4	41.543	0					34	27	2	0	0	0	0.0016765
LEFIVSTGPYPSESAMTK	18	Unmodified	_LEFIVSTGPYPSESAMTK_							0	0	0	0	0	TG3_human	TG3_human	TG3_human	MSMS	EH10161	1	61	652.994323730469	3	652.992287	1955.95503	NaN	NaN	NaN	NaN	NaN	NaN	NaN	31.141	1	31.141	30.641	31.641	0								0	0	0	0.00793
LEFIVSTGPYPSESAMTK	18	Unmodified	_LEFIVSTGPYPSESAMTK_							0	0	0	0	0	TG3_human	TG3_human	TG3_human	MSMS	EH10161	1	61	652.990844726562	3	652.992287	1955.95503	NaN	NaN	NaN	NaN	NaN	NaN	NaN	32.02	1	32.02	31.52	32.52	0								0	0	0	0.035569
LEFIVSTGPYPSESAMTK	18	Unmodified	_LEFIVSTGPYPSESAMTK_							0	0	0	0	0	TG3_human	TG3_human	TG3_human	MSMS	EH10161	1	61	978.99169921875	2	978.984792	1955.95503	NaN	NaN	NaN	NaN	NaN	NaN	NaN	32.144	1	32.144	31.644	32.644	0								0	0	0	5.7483E-11
LEFIVSTGPYPSESAMTK	18	Unmodified	_LEFIVSTGPYPSESAMTK_							0	0	0	0	0	TG3_human	TG3_human	TG3_human	MULTI-SECPEP	EH10161	1	61	979.487731933594	2	978.984792	1955.95503	1.0314	0.0010097	6673-02-01	0.0026113	6987-03-01	0.003621	978.984660317412	36.719	0.16635	36.719	36.667	36.833	0					43	32	2	0	0	0	0.0029078
LEGLEDALQK	10	Unmodified	_LEGLEDALQK_							0	0	0	0	0	CON__P02538;CON__P04259;CON__P48668	CON__P02538;CON__P04259;CON__P48668	CON__P04259	MULTI-MSMS	EH10157	1	57	558.302856445312	2	558.300778	1114.587	-1.0157	-0.00056706	4841-01-01	0.00082855	0.46837	0.00026149	558.301727956008	21.559	0.23226	21.559	21.413	21.645	0					120	51	3	0	0	0	0.018901
LEGLEDALQK	10	Unmodified	_LEGLEDALQK_							0	0	0	0	0	CON__P02538;CON__P04259;CON__P48668	CON__P02538;CON__P04259;CON__P48668	CON__P04259	MULTI-MSMS	EH10161	1	61	558.303100585938	2	558.300778	1114.587	0.85264	0.00047603	0.81861	0.00045703	6712-01-01	0.00093306	558.301403006696	21.158	0.35599	21.158	20.967	21.323	0					211	78	4	0	0	0	0.017393
LENEIQTYR	9	Unmodified	_LENEIQTYR_							0	0	0	0	0	CON__P13645;CON__P02535-1	CON__P13645	CON__P13645	MULTI-MSMS	EH10157	1	57	583.294738769531	2	583.296027	1164.5775	-0.95884	-0.00055929	-0.21782	-0.00012705	-1.1767	-0.00068634	583.295935622351	13.541	0.61583	13.541	13.411	14.027	0					498	144	4	0	0	0	1.4832E-23
LENEIQTYR	9	Unmodified	_LENEIQTYR_							0	0	0	0	0	CON__P13645;CON__P02535-1	CON__P13645	CON__P13645	MULTI-MSMS	EH10159	1	59	583.296020507812	2	583.296027	1164.5775	0.09393	5.4789E-05	-0.30786	-0.00017958	-0.21393	-0.00012479	583.295917786135	13.331	0.52472	13.331	13.177	13.702	0					398	128	4	0	0	0	1.9212E-07
LENEIQTYR	9	Unmodified	_LENEIQTYR_							0	0	0	0	0	CON__P13645;CON__P02535-1	CON__P13645	CON__P13645	MULTI-MSMS	EH10161	1	61	583.296325683594	2	583.296027	1164.5775	0.66755	0.00038938	-0.28588	-0.00016675	0.38166	0.00022262	583.295869234885	13.158	0.82702	13.158	12.907	13.734	0					732	199	5	0	0	0	5.5341E-69
LEQEIATYR	9	Unmodified	_LEQEIATYR_							0	0	0	0	0	CON__Q04695;CON__P19001;CON__P08779;CON__P19012;CON__A2A4G1;CON__P02533;CON__Q9Z2K1;CON__Q3ZAW8;CON__P08730-1	CON__Q04695;CON__P08779;CON__P02533;CON__Q9Z2K1;CON__P08730-1	CON__P02533	MULTI-MSMS	EH10157	1	57	561.793273925781	2	561.793121	1121.57169	-0.90757	-0.00050986	-0.8698	-0.00048865	-1.7774	-0.00099851	561.792789419761	14.064	0.34227	14.064	13.827	14.17	0					198	79	3	0	0	0	0.0040622
LEQEIATYR	9	Unmodified	_LEQEIATYR_							0	0	0	0	0	CON__Q04695;CON__P19001;CON__P08779;CON__P19012;CON__A2A4G1;CON__P02533;CON__Q9Z2K1;CON__Q3ZAW8;CON__P08730-1	CON__Q04695;CON__P08779;CON__P02533;CON__Q9Z2K1;CON__P08730-1	CON__P02533	MULTI-MSMS	EH10159	1	59	561.792724609375	2	561.793121	1121.57169	0.13458	7.5607E-05	-0.9874	-0.00055471	-0.85282	-0.00047911	561.792740990052	13.793	0.27005	13.793	13.61	13.88	0					178	64	4	0	0	0	0.0020834
LEQEIATYR	9	Unmodified	_LEQEIATYR_							0	0	0	0	0	CON__Q04695;CON__P19001;CON__P08779;CON__P19012;CON__A2A4G1;CON__P02533;CON__Q9Z2K1;CON__Q3ZAW8;CON__P08730-1	CON__Q04695;CON__P08779;CON__P02533;CON__Q9Z2K1;CON__P08730-1	CON__P02533	MULTI-MSMS	EH10161	1	61	561.793701171875	2	561.793121	1121.57169	0.84519	0.00047482	-0.12515	-7.0308E-05	0.72004	0.00040451	561.793079821722	13.728	0.40914	13.728	13.46	13.869	0					302	96	4	0	0	0	0.0040622
LGEHNIDVLEGNEQFINAAK	20	Unmodified	_LGEHNIDVLEGNEQFINAAK_							0	0	0	0	0	CON__P00761	CON__P00761	CON__P00761	MULTI-MSMS	EH10157	1	57	738.0380859375	3	737.706197	2210.09676	-1.0661	-0.00078648	0.074752	5.5145E-05	-0.99136	-0.00073133	738.040509603276	28.114	0.7873	28.114	2023-08-27	28.587	0					735	182	7	0	0	0	1.0944E-13
LGEHNIDVLEGNEQFINAAK	20	Unmodified	_LGEHNIDVLEGNEQFINAAK_							0	0	0	0	0	CON__P00761	CON__P00761	CON__P00761	MULTI-MSMS	EH10157	1	57	1106.55541992188	2	1106.05566	2210.09676	-1.2609	-0.0013947	0.64679	0.00071539	-0.61415	-0.00067929	1106.55779654617	28.107	0.348	28.107	27.957	28.305	0					281	84	4	0	0	0	3.3042E-93
LGEHNIDVLEGNEQFINAAK	20	Unmodified	_LGEHNIDVLEGNEQFINAAK_							0	0	0	0	0	CON__P00761	CON__P00761	CON__P00761	MULTI-MSMS	EH10159	1	59	738.039978027344	3	737.706197	2210.09676	0.010575	7.8011E-06	-0.016852	-1.2432E-05	-0.0062776	-4.631E-06	738.040433685339	27.722	0.77514	27.722	2023-05-27	28.275	0					796	174	7	0	0	0	5.3003E-09
LGEHNIDVLEGNEQFINAAK	20	Unmodified	_LGEHNIDVLEGNEQFINAAK_							0	0	0	0	0	CON__P00761	CON__P00761	CON__P00761	MULTI-MSMS	EH10159	1	59	1106.55908203125	2	1106.05566	2210.09676	0.56811	0.00062836	-0.057416	-6.3505E-05	0.5107	0.00056486	1106.55718950754	27.716	0.35629	27.716	27.568	27.925	0					331	80	5	0	0	0	4.1139E-28
LGEHNIDVLEGNEQFINAAK	20	Unmodified	_LGEHNIDVLEGNEQFINAAK_							0	0	0	0	0	CON__P00761	CON__P00761	CON__P00761	MULTI-MSMS	EH10161	1	61	738.041442871094	3	737.706197	2210.09676	0.71631	0.00052842	-0.11781	-8.6909E-05	0.5985	0.00044152	738.040385356163	27.674	0.70429	27.674	27.48	28.184	0					801	159	8	0	0	0	1.2649E-13
LGEHNIDVLEGNEQFINAAK	20	Unmodified	_LGEHNIDVLEGNEQFINAAK_							0	0	0	0	0	CON__P00761	CON__P00761	CON__P00761	MULTI-MSMS	EH10161	1	61	1106.05676269531	2	1106.05566	2210.09676	0.84532	0.00093498	0.55377	0.0006125	3991-01-01	0.0015475	1106.55768386637	27.675	0.39098	27.675	27.519	27.91	0					352	86	5	0	0	0	3.5094E-93
LGEYGFQNALIVR	13	Unmodified	_LGEYGFQNALIVR_							0	0	0	0	0	CON__P02769	CON__P02769	CON__P02769	MULTI-MSMS	EH10161	1	61	740.401977539062	2	740.401358	1478.78816	0.8046	0.00059573	0.4106	0.00030401	2152-01-01	0.00089974	740.401529934653	30.004	0.21612	30.004	29.898	30.114	0					85	45	2	0	0	0	1.6786E-05
LGLDIEIATYR	11	Unmodified	_LGLDIEIATYR_							0	0	0	0	0	CON__O43790;CON__Q14533;CON__P78386;CON__Q6NT21;CON__P78385	CON__O43790;CON__P78386;CON__Q6NT21	CON__O43790	MULTI-MSMS	EH10159	1	59	632.351440429688	2	632.350803	1262.68705	0.27379	0.00017313	0.28198	0.00017831	0.55576	0.00035144	632.350997076344	30.95	0.50966	30.95	30.783	31.293	0					255	108	4	0	0	0	2.0555E-17
LGLDIEIATYR	11	Unmodified	_LGLDIEIATYR_							0	0	0	0	0	CON__O43790;CON__Q14533;CON__P78386;CON__Q6NT21;CON__P78385	CON__O43790;CON__P78386;CON__Q6NT21	CON__O43790	MULTI-MSMS	EH10161	1	61	632.351684570312	2	632.350803	1262.68705	0.9247	0.00058474	0.28047	0.00017735	2052-01-01	0.00076209	632.351458057655	30.639	0.40129	30.639	30.535	30.936	0					120	85	2	0	0	0	1.0459E-05
LGTFILLFNPWLNVDSVFMGNHAER	25	Oxidation (M)	_LGTFILLFNPWLNVDSVFM(Oxidation (M))GNHAER_		LGTFILLFNPWLNVDSVFM(1)GNHAER			LGTFILLFNPWLNVDSVFM(130)GNHAER		0	0	1	0	0	TG3_human	TG3_human	TG3_human	MULTI-MSMS	EH10157	1	57	969.827819824219	3	969.49345	2905.45852	0.14916	0.0001446	-0.08402	-8.1456E-05	0.065135	6.3148E-05	969.827696339592	41.065	0.22643	41.065	41.023	41.249	0					179	42	6	0	0	0	5.1317E-29
LGTFILLFNPWLNVDSVFMGNHAER	25	Oxidation (M)	_LGTFILLFNPWLNVDSVFM(Oxidation (M))GNHAER_		LGTFILLFNPWLNVDSVFM(1)GNHAER			LGTFILLFNPWLNVDSVFM(71)GNHAER		0	0	1	0	0	TG3_human	TG3_human	TG3_human	MULTI-MSMS	EH10157	1	57	727.622924804688	4	727.371906	2905.45852	0.33831	0.00024608	-0.81583	-0.00059341	-0.47752	-0.00034734	727.622353464216	41.075	0.094116	41.075	41.037	41.131	0					80	17	6	0	0	0	2.1317E-09
LGTFILLFNPWLNVDSVFMGNHAER	25	Oxidation (M)	_LGTFILLFNPWLNVDSVFM(Oxidation (M))GNHAER_		LGTFILLFNPWLNVDSVFM(1)GNHAER			LGTFILLFNPWLNVDSVFM(120)GNHAER		0	0	1	0	0	TG3_human	TG3_human	TG3_human	MULTI-MSMS	EH10159	1	59	969.828918457031	3	969.49345	2905.45852	3473-01-01	0.0013062	-0.055527	-5.3833E-05	2918-01-01	0.0012524	969.827805301208	40.988	0.24207	40.988	40.947	41.189	0					196	44	6	0	0	0	1.0764E-28
LGTFILLFNPWLNVDSVFMGNHAER	25	Oxidation (M)	_LGTFILLFNPWLNVDSVFM(Oxidation (M))GNHAER_		LGTFILLFNPWLNVDSVFM(1)GNHAER			LGTFILLFNPWLNVDSVFM(59)GNHAER		0	0	1	0	0	TG3_human	TG3_human	TG3_human	MULTI-MSMS	EH10159	1	59	727.623352050781	4	727.371906	2905.45852	1.1582	0.00084247	-0.17577	-0.00012785	0.98247	0.00071462	727.622568073553	40.988	0.11052	40.988	40.952	41.062	0					93	20	6	0	0	0	2.1768E-06
LGTFILLFNPWLNVDSVFMGNHAER	25	Oxidation (M)	_LGTFILLFNPWLNVDSVFM(Oxidation (M))GNHAER_		LGTFILLFNPWLNVDSVFM(1)GNHAER			LGTFILLFNPWLNVDSVFM(140)GNHAER		0	0	1	0	0	TG3_human	TG3_human	TG3_human	MULTI-MSMS	EH10161	1	61	969.828796386719	3	969.49345	2905.45852	3102-01-01	0.0012702	-0.05492	-5.3245E-05	2553-01-01	0.001217	969.827520660457	40.974	0.30515	40.974	40.878	41.183	0					175	50	6	0	0	0	7.5795E-39
LGTFILLFNPWLNVDSVFMGNHAER	25	Oxidation (M)	_LGTFILLFNPWLNVDSVFM(Oxidation (M))GNHAER_		LGTFILLFNPWLNVDSVFM(1)GNHAER			LGTFILLFNPWLNVDSVFM(80)GNHAER		0	0	1	0	0	TG3_human	TG3_human	TG3_human	MULTI-MSMS	EH10161	1	61	727.874633789062	4	727.371906	2905.45852	2319-01-01	0.00089606	-0.47761	-0.0003474	0.7543	0.00054866	727.87301712301	40.976	0.09874	40.976	40.95	41.049	0					56	17	5	0	0	0	4.8791E-10
LGTFILLFNPWLNVDSVFMGNHAER	25	Unmodified	_LGTFILLFNPWLNVDSVFMGNHAER_							0	0	0	0	0	TG3_human	TG3_human	TG3_human	MULTI-MSMS	EH10157	1	57	964.496459960938	3	964.161811	2889.46361	0.23038	0.00022212	-0.21438	-0.0002067	0.015996	1.5423E-05	964.49616879226	41.123	0.25552	41.123	41.078	41.333	0					266	47	8	0	0	0	5.4852E-29
LGTFILLFNPWLNVDSVFMGNHAER	25	Unmodified	_LGTFILLFNPWLNVDSVFMGNHAER_							0	0	0	0	0	TG3_human	TG3_human	TG3_human	MULTI-MSMS	EH10157	1	57	723.624206542969	4	723.373178	2889.46361	0.42875	0.00031015	-0.26789	-0.00019379	0.16086	0.00011636	723.623757152119	41.122	0.18888	41.122	41.078	41.267	0					130	34	7	0	0	0	7.1638E-29
LGTFILLFNPWLNVDSVFMGNHAER	25	Unmodified	_LGTFILLFNPWLNVDSVFMGNHAER_							0	0	0	0	0	TG3_human	TG3_human	TG3_human	MULTI-MSMS	EH10157	1	57	1446.7451171875	2	1445.73908	2889.46361	0.14612	0.00021126	0.79693	0.0011521	0.94305	0.0013634	1446.74420164174	41.12	0.06617	41.12	41.092	41.158	0					32	11	4	0	0	0	0.0029892
LGTFILLFNPWLNVDSVFMGNHAER	25	Unmodified	_LGTFILLFNPWLNVDSVFMGNHAER_							0	0	0	0	0	TG3_human	TG3_human	TG3_human	MULTI-MSMS	EH10159	1	59	964.499572753906	3	964.161811	2889.46361	3911-01-01	0.0013412	0.076329	7.3594E-05	4674-01-01	0.0014148	964.49649155528	41.036	0.2579	41.036	40.985	41.243	0					240	48	8	0	0	0	6.91E-29
LGTFILLFNPWLNVDSVFMGNHAER	25	Unmodified	_LGTFILLFNPWLNVDSVFMGNHAER_							0	0	0	0	0	TG3_human	TG3_human	TG3_human	MULTI-MSMS	EH10159	1	59	723.876098632812	4	723.373178	2889.46361	2189-01-01	0.00088172	0.096296	6.9658E-05	3152-01-01	0.00095138	723.623919774332	41.041	0.12203	41.041	41.001	41.123	0					106	22	6	0	0	0	2.1932E-09
LGTFILLFNPWLNVDSVFMGNHAER	25	Unmodified	_LGTFILLFNPWLNVDSVFMGNHAER_							0	0	0	0	0	TG3_human	TG3_human	TG3_human	MULTI-MSMS	EH10159	1	59	1446.24145507812	2	1445.73908	2889.46361	6957-02-01	0.0038973	0.79636	0.0011513	4921-03-01	0.0050486	1446.24137912171	41.036	0.06675	41.036	41.017	41.084	0					27	12	3	0	0	0	0.0033311
LGTFILLFNPWLNVDSVFMGNHAER	25	Unmodified	_LGTFILLFNPWLNVDSVFMGNHAER_							0	0	0	0	0	TG3_human	TG3_human	TG3_human	MULTI-MSMS	EH10161	1	61	964.832153320312	3	964.161811	2889.46361	3508-01-01	0.0013024	-0.74838	-0.00072156	0.60245	0.00058086	964.495907684957	41.021	0.21089	41.021	40.979	41.19	0					215	34	8	0	0	0	1.9191E-50
LGTFILLFNPWLNVDSVFMGNHAER	25	Unmodified	_LGTFILLFNPWLNVDSVFMGNHAER_							0	0	0	0	0	TG3_human	TG3_human	TG3_human	MULTI-MSMS	EH10161	1	61	723.62451171875	4	723.373178	2889.46361	2687-01-01	0.00091771	-1.227	-0.00088759	0.041643	3.0124E-05	723.623244995486	41.015	0.17939	41.015	40.99	41.169	0					129	29	6	0	0	0	4.6697E-21
LGTFILLFNPWLNVDSVFMGNHAER	25	Unmodified	_LGTFILLFNPWLNVDSVFMGNHAER_							0	0	0	0	0	TG3_human	TG3_human	TG3_human	MULTI-MSMS	EH10161	1	61	1446.24536132812	2	1445.73908	2889.46361	5765-01-01	0.0022792	0.45193	0.00065338	2.0285	0.0029326	1446.24160760854	41.032	0.093052	41.032	41.002	41.095	0					55	16	4	0	0	0	2.1967E-14
LKGTEDEVEK	10	Unmodified	_LKGTEDEVEK_							0	0	0	0	1	CON__Q3SX28	CON__Q3SX28	CON__Q3SX28	MSMS	EH10161	1	61	383.19873046875	3	383.199554	1146.57683	NaN	NaN	NaN	NaN	NaN	NaN	NaN	23.568	1	23.568	23.068	24.068	0								0	0	0	0.036713
LKVAGMLAVGK	11	Unmodified	_LKVAGMLAVGK_							0	0	0	0	1	TG3_human	TG3_human	TG3_human	MULTI-MSMS	EH10161	1	61	543.839172363281	2	543.83882	1085.66309	1.0886	0.00059201	-0.1408	-7.6572E-05	0.94777	0.00051543	543.838724331929	20.141	0.29897	20.141	20.001	2023-03-20	0					174	60	4	0	0	0	4.9002E-05
LKVAGMLAVGKEVNLVLLLK	20	Unmodified	_LKVAGMLAVGKEVNLVLLLK_							0	0	0	0	2	TG3_human	TG3_human	TG3_human	MULTI-MSMS	EH10159	1	59	528.088256835938	4	527.83644	2107.31665	0.169	8.9203E-05	4327-01-01	0.00075625	6017-01-01	0.00084546	528.08801236751	38.058	0.37416	38.058	37.895	38.269	0					307	86	5	0	0	0	0.0024021
LKYENEVALR	10	Unmodified	_LKYENEVALR_							0	0	0	0	1	CON__P13645	CON__P13645	CON__P13645	MULTI-MSMS	EH10157	1	57	617.840881347656	2	617.843145	1233.67174	-0.75712	-0.00046778	-0.19994	-0.00012353	-0.95706	-0.00059131	617.84297588818	15.077	0.39895	15.077	14.875	15.274	0					244	92	4	0	0	0	0.00020294
LKYENEVALR	10	Unmodified	_LKYENEVALR_							0	0	0	0	1	CON__P13645	CON__P13645	CON__P13645	MULTI-MSMS	EH10157	1	57	412.230987548828	3	412.231189	1233.67174	-1.0569	-0.00043569	0.63275	0.00026084	-0.42415	-0.00017485	412.231446220879	15.044	0.52769	15.044	14.845	15.373	0					404	123	5	0	0	0	4.085E-24
LKYENEVALR	10	Unmodified	_LKYENEVALR_							0	0	0	0	1	CON__P13645	CON__P13645	CON__P13645	MULTI-SECPEP	EH10159	1	59	412.753570556641	3	412.231189	1233.67174	-0.36308	-0.00014967	0.8421	0.00034714	0.47902	0.00019747	412.231539823017	14.661	0.45028	14.661	14.496	14.947	0					297	105	4	0	0	0	0.029653
LKYENEVALR	10	Unmodified	_LKYENEVALR_							0	0	0	0	1	CON__P13645	CON__P13645	CON__P13645	MULTI-MSMS	EH10161	1	61	412.231536865234	3	412.231189	1233.67174	0.60952	0.00025126	0.43873	0.00018086	1.0482	0.00043212	412.231394515076	14.652	0.92957	14.652	14.396	15.326	0					656	223	6	0	0	0	6.2794E-24
LKYENEVALR	10	Unmodified	_LKYENEVALR_							0	0	0	0	1	CON__P13645	CON__P13645	CON__P13645	MULTI-SECPEP	EH10161	1	61	618.317321777344	2	617.843145	1233.67174	0.73253	0.00045259	0.06642	4.1037E-05	0.79895	0.00049363	617.843288346438	14.652	0.44811	14.652	14.448	14.896	0					366	106	4	0	0	0	0.027291
LLEGEDAHLSSSQFSSGSQSSR	22	Unmodified	_LLEGEDAHLSSSQFSSGSQSSR_							0	0	0	0	0	CON__P02533	CON__P02533	CON__P02533	MULTI-MSMS	EH10157	1	57	770.693664550781	3	770.359525	2308.05675	-1.1721	-0.00090292	2538-01-01	0.00096585	0.081685	6.2927E-05	770.694549307435	17.882	0.3787	17.882	17.73	18.109	0					328	89	5	0	0	0	0.027248
LLEGEDAHLSSSQFSSGSQSSR	22	Unmodified	_LLEGEDAHLSSSQFSSGSQSSR_							0	0	0	0	0	CON__P02533	CON__P02533	CON__P02533	MULTI-MSMS	EH10159	1	59	770.693725585938	3	770.359525	2308.05675	0.1775	0.00013674	2788-01-01	0.00098512	4563-01-01	0.0011219	770.360377668584	17.635	0.33987	17.635	17.484	17.824	0					254	79	4	0	0	0	0.0015758
LLEGEDAHLTQYK	13	Unmodified	_LLEGEDAHLTQYK_							0	0	0	0	0	CON__Q04695	CON__Q04695	CON__Q04695	MULTI-MSMS	EH10161	1	61	506.261383056641	3	506.259584	1515.75692	5481-01-01	0.00078373	5923-01-01	0.0008061	3.1404	0.0015898	506.59455780894	16.689	0.28451	16.689	16.583	16.868	0					172	66	3	0	0	0	6.8832E-13
LLEGEEQR	8	Unmodified	_LLEGEEQR_							0	0	0	0	0	CON__O43790;CON__Q14533;CON__Q6NT21;CON__P78385	CON__O43790;CON__Q6NT21	CON__O43790	MULTI-MSMS	EH10159	1	59	487.250762939453	2	487.251089	972.487624	-0.32822	-0.00015992	9.0744E-05	4.4215E-08	-0.32813	-0.00015988	487.251151564622	9229-06-01	0.4465	9229-06-01	7167-06-01	7.1632	0					287	111	4	0	0	0	9.6322E-11
LLVESDINSIR	11	Unmodified	_LLVESDINSIR_							0	0	0	0	0	CON__O76011	CON__O76011	CON__O76011	MULTI-MSMS	EH10159	1	59	629.854370117188	2	629.853709	1257.69287	0.11196	7.052E-05	-0.041389	-2.6069E-05	0.070574	4.4451E-05	629.853554308199	23.507	0.38495	23.507	23.307	23.692	0					271	90	4	0	0	0	4.4156E-05
LLVESDINSIR	11	Unmodified	_LLVESDINSIR_							0	0	0	0	0	CON__O76011	CON__O76011	CON__O76011	MSMS	EH10161	1	61	629.853515625	2	629.853709	1257.69287	NaN	NaN	NaN	NaN	NaN	NaN	NaN	23.241	1	23.241	22.741	23.741	0								0	0	0	1.8603E-05
LNDLEDALQQAK	12	Unmodified	_LNDLEDALQQAK_							0	0	0	0	0	CON__P04264	CON__P04264	CON__P04264	MULTI-MSMS	EH10157	1	57	679.350708007812	2	679.351531	1356.68851	-1.0827	-0.00073553	0.1883	0.00012792	-0.8944	-0.00060761	679.351588313604	25.041	0.67335	25.041	24.648	25.321	0					599	161	6	0	0	0	4.4741E-47
LNDLEDALQQAK	12	Unmodified	_LNDLEDALQQAK_							0	0	0	0	0	CON__P04264	CON__P04264	CON__P04264	MULTI-MSMS	EH10159	1	59	679.350891113281	2	679.351531	1356.68851	0.091187	6.1948E-05	0.12954	8.8005E-05	0.22073	0.00014995	679.351494054609	24.664	0.62526	24.664	24.338	24.963	0					547	144	5	0	0	0	2.6667E-24
LNDLEDALQQAK	12	Unmodified	_LNDLEDALQQAK_							0	0	0	0	0	CON__P04264	CON__P04264	CON__P04264	MULTI-MSMS	EH10159	1	59	453.570220947266	3	453.236779	1356.68851	-0.19962	-9.0476E-05	-1.0935	-0.0004956	-1.2931	-0.00058607	453.235799534944	24.666	0.18525	24.666	24.563	24.748	0					96	42	3	0	0	0	0.020252
LNDLEDALQQAK	12	Unmodified	_LNDLEDALQQAK_							0	0	0	0	0	CON__P04264	CON__P04264	CON__P04264	MULTI-MSMS	EH10161	1	61	679.351501464844	2	679.351531	1356.68851	0.44885	0.00030493	-0.37488	-0.00025467	0.073973	5.0254E-05	679.351235436808	24.525	1.0522	24.525	23.971	25.023	0					887	264	4	0	0	0	2.7804E-56
LNDLEDALQQAK	12	Unmodified	_LNDLEDALQQAK_							0	0	0	0	0	CON__P04264	CON__P04264	CON__P04264	MULTI-MSMS	EH10161	1	61	453.236480712891	3	453.236779	1356.68851	0.73416	0.00033275	-1.4711	-0.00066675	-0.73694	-0.00033401	453.570393978998	24.41	0.1095	24.41	24.331	24.441	0					45	24	2	0	0	0	0.0035997
LNDLEDALQQAKEDLAR	17	Unmodified	_LNDLEDALQQAKEDLAR_							0	0	0	0	1	CON__P04264	CON__P04264	CON__P04264	MULTI-MSMS	EH10161	1	61	648.334838867188	3	648.000721	1940.98033	1.1273	0.0007305	-0.60483	-0.00039193	0.52248	0.00033857	648.000445025459	34.819	0.24506	34.819	34.705	34.95	0					109	53	3	0	0	0	2.7126E-05
LNDLEEALQQAK	12	Unmodified	_LNDLEEALQQAK_							0	0	0	0	0	CON__P35908v2;CON__P35908	CON__P35908v2	CON__P35908v2	MULTI-MSMS	EH10159	1	59	686.8623046875	2	686.359356	1370.70416	0.019566	1.3429E-05	0.96747	0.00066403	0.98704	0.00067746	686.360069054717	27.128	0.45395	27.128	26.92	27.374	0					353	99	4	0	0	0	0.0035048
LNDLEEALQQAK	12	Unmodified	_LNDLEEALQQAK_							0	0	0	0	0	CON__P35908v2;CON__P35908	CON__P35908v2	CON__P35908v2	MULTI-MSMS	EH10161	1	61	686.360778808594	2	686.359356	1370.70416	0.62441	0.00042857	0.030516	2.0945E-05	0.65493	0.00044951	686.35931133319	26.908	0.37853	26.908	26.743	27.122	0					331	86	6	0	0	0	1.9096E-24
LNDLEEALQQAK	12	Unmodified	_LNDLEEALQQAK_							0	0	0	0	0	CON__P35908v2;CON__P35908	CON__P35908v2	CON__P35908v2	MULTI-MSMS	EH10161	1	61	457.908721923828	3	457.908663	1370.70416	0.95906	0.00043916	-0.36943	-0.00016917	0.58963	0.00027	457.908423420746	26.909	0.23317	26.909	26.781	27.014	0					160	50	4	0	0	0	4.0916E-05
LNVEVDAAPAVDLNQVLNETR	21	Unmodified	_LNVEVDAAPAVDLNQVLNETR_							0	0	0	0	0	CON__Q14525	CON__Q14525	CON__Q14525	MULTI-MSMS	EH10159	1	59	761.065307617188	3	760.732523	2279.17574	0.70303	0.00053481	-1.2087	-0.00091952	-0.5057	-0.0003847	761.065814452541	34.882	0.18623	34.882	34.825	35.011	0					69	41	3	0	0	0	0.02246
LNVEVDAAPTVDLNR	15	Unmodified	_LNVEVDAAPTVDLNR_							0	0	0	0	0	CON__Q9UE12;CON__Q15323;CON__A2A5Y0;CON__REFSEQ:XP_986630	CON__Q9UE12;CON__REFSEQ:XP_986630	CON__Q9UE12	MULTI-MSMS	EH10159	1	59	813.929870605469	2	813.428301	1624.84205	0.12414	0.00010098	0.55421	0.00045081	0.67835	0.00055179	813.429026725819	2023-12-24	0.35111	2023-12-24	23.949	2023-03-24	0					234	76	4	0	0	0	1.3362E-13
LNVEVDTAPTVDLNQVLNETR	21	Unmodified	_LNVEVDTAPTVDLNQVLNETR_							0	0	0	0	0	CON__O76011	CON__O76011	CON__O76011	MULTI-MSMS	EH10159	1	59	781.075439453125	3	780.739566	2339.19687	0.71478	0.00055806	0.73446	0.00057342	4492-01-01	0.0011315	781.074480879916	33.806	0.23017	33.806	33.684	33.914	0					150	44	5	0	0	0	0.023076
LNVEVDTAPTVDLNQVLNETR	21	Unmodified	_LNVEVDTAPTVDLNQVLNETR_							0	0	0	0	0	CON__O76011	CON__O76011	CON__O76011	MULTI-MSMS	EH10161	1	61	781.0751953125	3	780.739566	2339.19687	2538-01-01	0.00097893	0.64028	0.00049989	8941-01-01	0.0014788	781.074120443633	33.673	0.1957	33.673	33.596	33.791	0					77	37	3	0	0	0	0.026392
LQAEISNVK	9	Unmodified	_LQAEISNVK_							0	0	0	0	0	CON__Q7Z794	CON__Q7Z794	CON__Q7Z794	MULTI-MSMS	EH10161	1	61	501.284484863281	2	501.284931	1000.55531	0.82678	0.00041445	-1.8928	-0.00094884	-1.066	-0.00053439	501.283771704979	10.493	0.35252	10.493	10.288	1964-10-01	0					188	84	3	0	0	0	0.016997
LQDLEEALQQSK	12	Unmodified	_LQDLEEALQQSK_							0	0	0	0	0	CON__Q7Z794	CON__Q7Z794	CON__Q7Z794	MULTI-MSMS	EH10161	1	61	701.865417480469	2	701.364638	1400.71472	0.38066	0.00026698	7235-03-01	0.0026116	4.1042	0.0028785	701.867935542289	23.664	0.29099	23.664	23.572	23.863	0					113	67	3	0	0	0	0.0019691
LQFYQNR	7	Unmodified	_LQFYQNR_							0	0	0	0	0	CON__O43790;CON__Q14533;CON__Q6NT21	CON__O43790;CON__Q6NT21	CON__O43790	MULTI-MSMS	EH10159	1	59	484.754180908203	2	484.751059	967.487565	0.036766	1.7822E-05	3741-01-01	0.0006661	4109-01-01	0.00068392	484.751693309736	14.993	0.52878	14.993	14.769	15.298	0					320	126	4	0	0	0	0.002231
LQFYQNR	7	Unmodified	_LQFYQNR_							0	0	0	0	0	CON__O43790;CON__Q14533;CON__Q6NT21	CON__O43790;CON__Q6NT21	CON__O43790	MULTI-MSMS	EH10161	1	61	484.753662109375	2	484.751059	967.487565	1.1574	0.00056106	2.285	0.0011077	4424-03-01	0.0016687	484.752132188515	14.915	0.31527	14.915	14.801	15.116	0					108	75	2	0	0	0	0.0026753
LRSEIDNVK	9	Unmodified	_LRSEIDNVK_							0	0	0	0	1	CON__P04264	CON__P04264	CON__P04264	MULTI-MSMS	EH10161	1	61	537.301574707031	2	537.301113	1072.58767	0.51855	0.00027862	0.04548	2.4436E-05	0.56403	0.00030306	537.300882509609	9914-06-01	0.25121	9914-06-01	6.889	7.1402	0					158	66	3	0	0	0	0.00019821
LSLDVEIATYR	11	Unmodified	_LSLDVEIATYR_							0	0	0	0	0	CON__Q8N1N4-2;CON__Q7RTT2;CON__Q7Z794;CON__Q6IFZ6	CON__Q8N1N4-2;CON__Q7Z794	CON__Q8N1N4-2	MULTI-MSMS	EH10157	1	57	640.3515625	2	640.34826	1278.68197	-0.85711	-0.00054885	0.94847	0.00060735	0.091358	5.8501E-05	640.349226623277	29.985	0.21363	29.985	29.853	30.067	0					96	44	3	0	0	0	0.029286
LSLDVEIATYR	11	Unmodified	_LSLDVEIATYR_							0	0	0	0	0	CON__Q8N1N4-2;CON__Q7RTT2;CON__Q7Z794;CON__Q6IFZ6	CON__Q8N1N4-2;CON__Q7Z794	CON__Q8N1N4-2	MULTI-MSMS	EH10161	1	61	640.35302734375	2	640.34826	1278.68197	0.79744	0.00051064	5264-03-01	0.0022581	3239-04-01	0.0027688	640.351089058953	29.507	0.19731	29.507	29.374	29.571	0					71	39	2	0	0	0	3.8714E-07
LSSPATLNSR	10	Unmodified	_LSSPATLNSR_							0	0	0	0	0	CON__P00761	CON__P00761	CON__P00761	MULTI-MSMS	EH10157	1	57	523.285339355469	2	523.285463	1044.55637	-1.4253	-0.00074583	0.062516	3.2714E-05	-1.3628	-0.00071312	523.285723071958	10.279	1.0059	10.279	9.868	10.874	0					706	249	5	0	0	0	2.9326E-24
LSSPATLNSR	10	Unmodified	_LSSPATLNSR_							0	0	0	0	0	CON__P00761	CON__P00761	CON__P00761	MULTI-MSMS	EH10159	1	59	523.285949707031	2	523.285463	1044.55637	-0.0031937	-1.6712E-06	0.48652	0.00025459	0.48333	0.00025292	523.285794420111	10.056	1.0783	10.056	9.673	10.751	0					708	272	5	0	0	0	9.6735E-33
LSSPATLNSR	10	Unmodified	_LSSPATLNSR_							0	0	0	0	0	CON__P00761	CON__P00761	CON__P00761	MULTI-MSMS	EH10161	1	61	523.286193847656	2	523.285463	1044.55637	0.71634	0.00037485	0.13438	7.0318E-05	0.85072	0.00044517	523.285603975372	8485-09-01	1.1474	8485-09-01	4429-09-01	1959-10-01	0					774	286	5	0	0	0	2.7036E-32
LSSPATLNSR	10	Unmodified	_LSSPATLNSR_							0	0	0	0	0	CON__P00761	CON__P00761	CON__P00761	MSMS	EH10161	1	61	523.285095214844	2	523.285463	1044.55637	NaN	NaN	NaN	NaN	NaN	NaN	NaN	4394-09-01	1	4394-09-01	9394-08-01	9394-09-01	0								0	0	0	0.011438
LTAEIENAK	9	Unmodified	_LTAEIENAK_							0	0	0	0	0	CON__P78386	CON__P78386	CON__P78386	MULTI-MSMS	EH10159	1	59	494.769775390625	2	494.769114	987.523675	-0.17577	-8.6965E-05	6604-01-01	0.00082154	4847-01-01	0.00073457	494.769783801832	3162-09-01	0.34121	3162-09-01	9.1706	5118-09-01	0					246	84	4	0	0	0	0.00016374
LVNELTEFAK	10	Unmodified	_LVNELTEFAK_							0	0	0	0	0	CON__P02769	CON__P02769	CON__P02769	MULTI-MSMS	EH10161	1	61	582.822082519531	2	582.318971	1162.62339	0.80303	0.00046762	1.0224	0.00059537	8254-01-01	0.001063	582.31942325362	25.001	0.32395	25.001	24.877	25.201	0					120	79	2	0	0	0	0.0004729
LVTDLTK	7	Unmodified	_LVTDLTK_							0	0	0	0	0	CON__P02768-1;CON__P02769	CON__P02768-1;CON__P02769	CON__P02769	MULTI-MSMS	EH10157	1	57	395.239654541016	2	395.239461	788.46437	-1.6526	-0.00065316	0.44902	0.00017747	-1.2035	-0.00047569	395.239547019304	1992-10-01	0.23787	1992-10-01	10.711	10.949	0					95	55	2	0	0	0	0.0052877
LVVNIDNAK	9	Unmodified	_LVVNIDNAK_							0	0	0	0	0	CON__O76011	CON__O76011	CON__O76011	MULTI-MSMS	EH10159	1	59	493.287719726562	2	493.287474	984.560395	0.091029	4.4903E-05	0.59077	0.00029142	0.6818	0.00033632	493.287808410069	15.808	0.41855	15.808	15.601	16.019	0					244	97	3	0	0	0	0.031948
LVVNIDNAK	9	Unmodified	_LVVNIDNAK_							0	0	0	0	0	CON__O76011	CON__O76011	CON__O76011	MULTI-SECPEP	EH10161	1	61	493.607666015625	2	493.287474	984.560395	3622-01-01	0.00067193	0.1089	5.3718E-05	4711-01-01	0.00072565	493.287679683336	15.793	0.33662	15.793	15.63	15.967	0					173	79	3	0	0	0	0.00055438
LVVQIDNAK	9	Unmodified	_LVVQIDNAK_							0	0	0	0	0	CON__Q14525;CON__Q497I4;CON__Q9UE12;CON__Q15323;CON__A2A5Y0;CON__REFSEQ:XP_986630;CON__O76009;CON__Q6NTB9	CON__Q14525;CON__Q9UE12;CON__REFSEQ:XP_986630;CON__O76009	CON__Q14525	MULTI-MSMS	EH10159	1	59	500.294616699219	2	500.295299	998.576045	0.10694	5.3504E-05	-0.53878	-0.00026955	-0.43184	-0.00021605	500.295125516908	14.707	0.68902	14.707	14.504	15.193	0					421	162	4	0	0	0	2.7158E-23
LYEEEIR	7	Unmodified	_LYEEEIR_							0	0	0	0	0	CON__O43790;CON__Q14533;CON__P78386;CON__Q6NT21;CON__P78385	CON__O43790;CON__P78386;CON__Q6NT21	CON__O43790	MULTI-MSMS	EH10161	1	61	476.243469238281	2	476.242732	950.470912	0.75791	0.00036095	0.90455	0.00043078	6625-01-01	0.00079173	476.243078908945	12.498	0.43923	12.498	12.216	12.655	0					243	108	3	0	0	0	1.2598E-07
MDVTDKYK	8	Unmodified	_MDVTDKYK_							0	0	0	0	1	TG3_human	TG3_human	TG3_human	MULTI-MSMS	EH10161	1	61	499.237152099609	2	500.244418	998.474282	0.67927	0.0003398	-0.21586	-0.00010798	0.46341	0.00023182	500.244808247356	6521-07-01	0.97689	6521-07-01	4014-07-01	3783-08-01	0					948	243	6	0	0	0	0.00011759
MDVTDKYKYPEGSDQER	17	Unmodified	_MDVTDKYKYPEGSDQER_							0	0	0	0	2	TG3_human	TG3_human	TG3_human	MULTI-MSMS	EH10161	1	61	516.235717773438	4	515.986198	2059.91568	0.89032	0.00045939	0.75869	0.00039147	1.649	0.00085086	516.237400558226	12.732	0.64999	12.732	12.419	13.069	0					685	160	5	0	0	0	0.01742
MFFDAELSQMQTHVSDTSVVLSMDNNR	27	Unmodified	_MFFDAELSQMQTHVSDTSVVLSMDNNR_							0	0	0	0	0	CON__P13647	CON__P13647	CON__P13647	MULTI-MSMS	EH10161	1	61	1035.14367675781	3	1034.80369	3101.38926	1.0941	0.0011322	0.73265	0.00075815	8268-01-01	0.0018904	1035.13957779223	36.283	0.38897	36.283	36.118	36.507	0					425	86	7	0	0	0	0.029493
MSGDLSSNVTVSVTSSTISSNVASK	25	Unmodified	_MSGDLSSNVTVSVTSSTISSNVASK_							0	0	0	0	0	CON__P35908v2;CON__P35908	CON__P35908v2	CON__P35908v2	MULTI-MSMS	EH10161	1	61	820.405334472656	3	820.070764	2457.19046	0.62195	0.00051005	1.0797	0.00088542	7016-01-01	0.0013955	820.405977139176	25.576	0.78916	25.576	25.358	26.147	0					520	177	4	0	0	0	6.5847E-06
MSVEADINGLR	11	Unmodified	_MSVEADINGLR_							0	0	0	0	0	CON__P02533	CON__P02533	CON__P02533	MULTI-MSMS	EH10161	1	61	602.802490234375	2	602.803162	1203.59177	0.5293	0.00031906	1.0588	0.00063825	5881-01-01	0.00095731	602.802632445786	22.771	0.090218	22.771	22.709	22.799	0					30	17	2	0	0	0	1.1422E-07
MTLDDFR	7	Oxidation (M)	_M(Oxidation (M))TLDDFR_		M(1)TLDDFR			M(94)TLDDFR		0	0	1	0	0	CON__P35527	CON__P35527	CON__P35527	MULTI-MSMS	EH10157	1	57	457.20751953125	2	457.207835	912.401117	-0.95639	-0.00043727	-0.14583	-6.6673E-05	-1.1022	-0.00050394	457.207827233597	15.486	0.76348	15.486	15.249	16.013	0					529	180	4	0	0	0	6.2451E-12
MTLDDFR	7	Oxidation (M)	_M(Oxidation (M))TLDDFR_		M(1)TLDDFR			M(130)TLDDFR		0	0	1	0	0	CON__P35527	CON__P35527	CON__P35527	MULTI-MSMS	EH10159	1	59	457.208038330078	2	457.207835	912.401117	-0.099908	-4.5679E-05	0.34774	0.00015899	0.24783	0.00011331	457.208093427327	15.211	0.82664	15.211	15.051	15.877	0					656	201	5	0	0	0	5.6604E-25
MTLDDFR	7	Oxidation (M)	_M(Oxidation (M))TLDDFR_		M(1)TLDDFR			M(59)TLDDFR		0	0	1	0	0	CON__P35527	CON__P35527	CON__P35527	MULTI-MSMS	EH10161	1	61	457.208160400391	2	457.207835	912.401117	0.94864	0.00043372	-0.60838	-0.00027816	0.34026	0.00015557	457.207652777574	14.808	0.44684	14.808	14.569	15.016	0					428	108	6	0	0	0	1.7424E-05
MTLDDFR	7	Oxidation (M)	_M(Oxidation (M))TLDDFR_		M(1)TLDDFR			M(150)TLDDFR		0	0	1	0	0	CON__P35527	CON__P35527	CON__P35527	MULTI-MSMS	EH10161	1	61	457.208282470703	2	457.207835	912.401117	1.0185	0.00046567	-0.070962	-3.2445E-05	0.94755	0.00043323	457.20787168514	15.186	0.83799	15.186	14.996	15.834	0					649	199	4	0	0	0	3.7818E-34
MTLDDFR	7	Unmodified	_MTLDDFR_							0	0	0	0	0	CON__P35527	CON__P35527	CON__P35527	MULTI-MSMS	EH10157	1	57	449.210693359375	2	449.210378	896.406203	-1.2351	-0.00055484	0.6078	0.00027303	-0.62735	-0.00028181	449.210805204241	22.362	0.48503	22.362	22.141	22.626	0					435	109	5	0	0	0	0.0052877
MTLDDFR	7	Unmodified	_MTLDDFR_							0	0	0	0	0	CON__P35527	CON__P35527	CON__P35527	MULTI-MSMS	EH10159	1	59	449.210968017578	2	449.210378	896.406203	-0.15828	-7.1103E-05	0.41659	0.00018714	0.2583	0.00011603	449.210835610425	22.049	0.51582	22.049	21.832	22.348	0					479	112	7	0	0	0	1.2674E-08
MTLDDFR	7	Unmodified	_MTLDDFR_							0	0	0	0	0	CON__P35527	CON__P35527	CON__P35527	MULTI-MSMS	EH10161	1	61	449.211029052734	2	449.210378	896.406203	0.54353	0.00024416	-0.68463	-0.00030754	-0.1411	-6.3382E-05	449.210226758628	22.021	0.73962	22.021	21.783	22.523	0					587	159	6	0	0	0	4.4537E-17
NAVPITPTLNR	11	Unmodified	_NAVPITPTLNR_							0	0	0	0	0	CON__P02663	CON__P02663	CON__P02663	MULTI-MSMS	EH10161	1	61	598.344848632812	2	598.343312	1194.67207	3099-01-01	0.00078376	-0.17906	-0.00010714	1.1308	0.00067662	598.343310468473	17.515	0.71446	17.515	17.186	17.901	0					478	165	4	0	0	0	0.022316
NEIAELTR	8	Unmodified	_NEIAELTR_							0	0	0	0	0	CON__Q5XKE5	CON__Q5XKE5	CON__Q5XKE5	MULTI-SECPEP	EH10161	1	61	473.272125244141	2	473.253631	944.49271	2023-01-01	0.00058208	-0.12556	-5.942E-05	1.1044	0.00052266	473.253902760864	15.81	0.22481	15.81	15.738	15.963	0					74	52	2	0	0	0	0.024396
NHEEEMKDLR	10	Unmodified	_NHEEEMKDLR_							0	0	0	0	1	CON__P13645	CON__P13645	CON__P13645	MULTI-MSMS	EH10161	1	61	434.203430175781	3	434.203193	1299.58775	0.15963	6.9311E-05	0.90177	0.00039155	1.0614	0.00046086	434.203730546766	3882-06-01	0.35121	3882-06-01	2596-06-01	6108-06-01	0					259	89	4	0	0	0	0.031961
NHEEEMLALR	10	Unmodified	_NHEEEMLALR_							0	0	0	0	0	CON__P08779;CON__Q9Z2K1;CON__Q3ZAW8	CON__P08779;CON__Q9Z2K1	CON__P08779	MULTI-MSMS	EH10161	1	61	621.300476074219	2	621.300787	1240.58702	1.0834	0.00067314	-0.22391	-0.00013912	0.85952	0.00053402	621.30060881371	16.782	0.34939	16.782	16.652	17.002	0					186	78	3	0	0	0	0.0041404
NHEEEMNALR	10	Unmodified	_NHEEEMNALR_							0	0	0	0	0	CON__Q04695;CON__P02533	CON__Q04695;CON__P02533	CON__P02533	MULTI-MSMS	EH10161	1	61	621.78173828125	2	621.780219	1241.54588	0.22226	0.0001382	2281-01-01	0.00076364	4504-01-01	0.00090184	621.781169781096	5286-08-01	0.42018	5286-08-01	3447-08-01	7649-08-01	0					372	107	5	0	0	0	0.032191
NHEEEMNALR	10	Unmodified	_NHEEEMNALR_							0	0	0	0	0	CON__Q04695;CON__P02533	CON__Q04695;CON__P02533	CON__P02533	MULTI-MSMS	EH10161	1	61	414.856414794922	3	414.855905	1241.54588	0.13652	5.6634E-05	1.1676	0.00048438	3041-01-01	0.00054101	414.856459466567	5184-08-01	0.35998	5184-08-01	3522-08-01	7122-08-01	0					297	91	4	0	0	0	0.012474
NHKEEMSQLTGQNSGDVNVEINVAPGK	27	Unmodified	_NHKEEMSQLTGQNSGDVNVEINVAPGK_							0	0	0	0	1	CON__P35527	CON__P35527	CON__P35527	MULTI-MSMS	EH10157	1	57	724.8525390625	4	724.602989	2894.38285	-1.1858	-0.00085925	0.22646	0.00016409	-0.95936	-0.00069515	724.853854829133	20.679	0.1311	20.679	20.642	20.773	0					45	31	2	0	0	0	0.031043
NHKEEMSQLTGQNSGDVNVEINVAPGK	27	Unmodified	_NHKEEMSQLTGQNSGDVNVEINVAPGK_							0	0	0	0	1	CON__P35527	CON__P35527	CON__P35527	MULTI-MSMS	EH10159	1	59	724.853393554688	4	724.602989	2894.38285	0.16645	0.00012061	-0.044703	-3.2392E-05	0.12175	8.8221E-05	724.853440015434	20.291	0.33314	20.291	20.181	20.515	0					234	80	4	0	0	0	0.0019363
NHKEEMSQLTGQNSGDVNVEINVAPGK	27	Unmodified	_NHKEEMSQLTGQNSGDVNVEINVAPGK_							0	0	0	0	1	CON__P35527	CON__P35527	CON__P35527	MULTI-SECPEP	EH10161	1	61	724.854797363281	4	724.602989	2894.38285	0.36328	0.00026323	6713-01-01	0.0012111	2.0346	0.0014743	725.103845855277	21.641	0.341	21.641	21.509	21.85	0					176	75	4	0	0	0	0.03629
NHKEEMSQLTGQNSGDVNVEINVAPGKDLTK	31	Unmodified	_NHKEEMSQLTGQNSGDVNVEINVAPGKDLTK_							0	0	0	0	2	CON__P35527	CON__P35527	CON__P35527	MULTI-MSMS	EH10161	1	61	839.1689453125	4	838.916401	3351.6365	0.52284	0.00043862	-0.72617	-0.0006092	-0.20333	-0.00017058	839.416867697786	21.168	0.31414	21.168	20.944	21.258	0					268	68	5	0	0	0	0.017844
NKLEGLEDALQK	12	Unmodified	_NKLEGLEDALQK_							0	0	0	0	1	CON__P02538;CON__P04259;CON__P48668	CON__P02538;CON__P04259;CON__P48668	CON__P04259	MULTI-MSMS	EH10157	1	57	453.248596191406	3	453.248908	1356.72489	-1.2118	-0.00054926	0.70861	0.00032118	-0.50321	-0.00022808	453.249207893243	22.003	0.4541	22.003	21.831	22.285	0					255	102	4	0	0	0	2.3592E-05
NKLEGLEDALQK	12	Unmodified	_NKLEGLEDALQK_							0	0	0	0	1	CON__P02538;CON__P04259;CON__P48668	CON__P02538;CON__P04259;CON__P48668	CON__P04259	MULTI-MSMS	EH10161	1	61	679.8720703125	2	679.369724	1356.72489	0.3951	0.00026842	0.44923	0.00030519	0.84433	0.00057361	679.370062268271	21.382	0.30435	21.382	21.248	21.552	0					173	68	3	0	0	0	0.022487
NKLEGLEDALQK	12	Unmodified	_NKLEGLEDALQK_							0	0	0	0	1	CON__P02538;CON__P04259;CON__P48668	CON__P02538;CON__P04259;CON__P48668	CON__P04259	MULTI-MSMS	EH10161	1	61	453.248596191406	3	453.248908	1356.72489	0.6872	0.00031147	-0.81963	-0.0003715	-0.13243	-6.0024E-05	453.248203048679	21.411	0.35281	21.411	21.248	21.601	0					204	79	4	0	0	0	8.1815E-08
NKLNDLEDALQQAK	14	Unmodified	_NKLNDLEDALQQAK_							0	0	0	0	1	CON__P04264	CON__P04264	CON__P04264	MULTI-MSMS	EH10159	1	59	533.950256347656	3	533.94941	1598.8264	0.074055	3.9541E-05	0.85069	0.00045422	0.92474	0.00049377	533.949887492561	27.172	0.35986	27.172	27.001	27.361	0					275	79	4	0	0	0	2.883E-09
NKLNDLEDALQQAK	14	Unmodified	_NKLNDLEDALQQAK_							0	0	0	0	1	CON__P04264	CON__P04264	CON__P04264	MULTI-MSMS	EH10161	1	61	533.950622558594	3	533.94941	1598.8264	1.1315	0.00060416	0.23099	0.00012334	3625-01-01	0.00072749	533.949661683836	26.785	0.42341	26.785	26.647	2023-07-27	0					291	93	4	0	0	0	0.0097255
NKLNDLEDALQQAKEDLAR	19	Unmodified	_NKLNDLEDALQQAKEDLAR_							0	0	0	0	2	CON__P04264	CON__P04264	CON__P04264	MULTI-MSMS	EH10161	1	61	728.71435546875	3	728.713351	2183.11822	1.1051	0.00080531	0.18765	0.00013674	2928-01-01	0.00094205	729.047647250471	34.838	0.4729	34.838	34.687	35.16	0					371	101	5	0	0	0	1.259E-06
NKLNDLEEALQQAK	14	Unmodified	_NKLNDLEEALQQAK_							0	0	0	0	1	CON__P35908v2;CON__P35908	CON__P35908v2	CON__P35908v2	MULTI-MSMS	EH10159	1	59	538.621887207031	3	538.621293	1612.84205	0.025678	1.3831E-05	1.1687	0.0006295	1944-01-01	0.00064333	538.62202326304	28.69	0.18705	28.69	28.564	28.751	0					77	40	2	0	0	0	0.030525
NKLNDLEEALQQAK	14	Unmodified	_NKLNDLEEALQQAK_							0	0	0	0	1	CON__P35908v2;CON__P35908	CON__P35908v2	CON__P35908v2	MULTI-MSMS	EH10161	1	61	538.622802734375	3	538.621293	1612.84205	2016-01-01	0.00064721	0.45629	0.00024577	6579-01-01	0.00089298	538.621756556372	28.608	0.28346	28.608	28.469	28.752	0					180	57	4	0	0	0	0.015111
NLDLDSIIAEVK	12	Unmodified	_NLDLDSIIAEVK_							0	0	0	0	0	CON__P35908v2;CON__P35908;CON__P13647;CON__P02538;CON__O95678;CON__P04259;CON__P48668;CON__Q5XKE5	CON__P35908v2;CON__P13647;CON__P02538;CON__P04259;CON__P48668;CON__Q5XKE5	CON__P35908v2	MULTI-MSMS	EH10157	1	57	665.366149902344	2	665.36665	1328.71875	-0.071247	-4.7406E-05	-0.58763	-0.00039099	-0.65888	-0.0004384	665.366169536931	37.364	0.79407	37.364	37.124	37.918	0					586	180	6	0	0	0	1.6639E-11
NLDLDSIIAEVK	12	Unmodified	_NLDLDSIIAEVK_							0	0	0	0	0	CON__P35908v2;CON__P35908;CON__P13647;CON__P02538;CON__O95678;CON__P04259;CON__P48668;CON__Q5XKE5	CON__P35908v2;CON__P13647;CON__P02538;CON__P04259;CON__P48668;CON__Q5XKE5	CON__P35908v2	MULTI-MSMS	EH10159	1	59	665.366149902344	2	665.36665	1328.71875	0.33382	0.00022211	-0.27603	-0.00018366	0.057792	3.8453E-05	665.366353630429	36.806	0.76325	36.806	36.562	37.326	0					566	172	5	0	0	0	2.6225E-06
NLDLDSIIAEVK	12	Unmodified	_NLDLDSIIAEVK_							0	0	0	0	0	CON__P35908v2;CON__P35908;CON__P13647;CON__P02538;CON__O95678;CON__P04259;CON__P48668;CON__Q5XKE5	CON__P35908v2;CON__P13647;CON__P02538;CON__P04259;CON__P48668;CON__Q5XKE5	CON__P35908v2	MULTI-MSMS	EH10161	1	61	665.367309570312	2	665.36665	1328.71875	0.95133	0.00063298	-0.11812	-7.8596E-05	0.83321	0.00055439	665.366510325503	36.674	1.1462	36.674	36.421	37.567	0					806	243	6	0	0	0	6.6248E-12
NLDLDSIIAEVK	12	Unmodified	_NLDLDSIIAEVK_							0	0	0	0	0	CON__P35908v2;CON__P35908;CON__P13647;CON__P02538;CON__O95678;CON__P04259;CON__P48668;CON__Q5XKE5	CON__P35908v2;CON__P13647;CON__P02538;CON__P04259;CON__P48668;CON__Q5XKE5	CON__P35908v2	MULTI-MSMS	EH10161	1	61	443.913940429688	3	443.913525	1328.71875	1.1635	0.00051649	-0.45253	-0.00020088	0.71097	0.00031561	443.913511834234	36.658	0.35888	36.658	36.502	36.861	0					238	74	4	0	0	0	4.5155E-08
NLSVDVYYDPMGNPLDK	17	Oxidation (M)	_NLSVDVYYDPM(Oxidation (M))GNPLDK_		NLSVDVYYDPM(1)GNPLDK			NLSVDVYYDPM(210)GNPLDK		0	0	1	0	0	TG3_human	TG3_human	TG3_human	MULTI-MSMS	EH10157	1	57	978.957092285156	2	978.456398	1954.89824	-1.2038	-0.0011779	-0.25097	-0.00024556	-1.4548	-0.0014234	978.957701453393	29.15	4419-01-01	29.15	28.814	30.256	0					1574	314	8	0	0	0	2.281E-89
NLSVDVYYDPMGNPLDK	17	Oxidation (M)	_NLSVDVYYDPM(Oxidation (M))GNPLDK_		NLSVDVYYDPM(1)GNPLDK			NLSVDVYYDPM(64)GNPLDK		0	0	1	0	0	TG3_human	TG3_human	TG3_human	MULTI-MSMS	EH10157	1	57	652.973937988281	3	652.640024	1954.89824	-0.85094	-0.00055536	-0.1376	-8.9805E-05	-0.98855	-0.00064517	652.974396718101	29.142	0.84339	29.142	28.873	29.716	0					848	184	6	0	0	0	3.4621E-06
NLSVDVYYDPMGNPLDK	17	Oxidation (M)	_NLSVDVYYDPM(Oxidation (M))GNPLDK_		NLSVDVYYDPM(1)GNPLDK			NLSVDVYYDPM(74)GNPLDK		0	0	1	0	0	TG3_human	TG3_human	TG3_human	MULTI-MSMS	EH10157	1	57	978.455078125	2	978.456398	1954.89824	-1.2233	-0.001197	-2.1789	-0.002132	-3.4023	-0.003329	978.455706507404	32.096	1.0123	32.096	31.871	32.883	0					321	221	3	0	0	0	1.0616E-08
NLSVDVYYDPMGNPLDK	17	Oxidation (M)	_NLSVDVYYDPM(Oxidation (M))GNPLDK_		NLSVDVYYDPM(1)GNPLDK			NLSVDVYYDPM(55)GNPLDK		0	0	1	0	0	TG3_human	TG3_human	TG3_human	MSMS	EH10157	1	57	978.459777832031	2	978.456398	1954.89824	NaN	NaN	NaN	NaN	NaN	NaN	NaN	33.754	1	33.754	33.254	34.254	0								0	0	0	1.3627E-06
NLSVDVYYDPMGNPLDK	17	Oxidation (M)	_NLSVDVYYDPM(Oxidation (M))GNPLDK_		NLSVDVYYDPM(1)GNPLDK			NLSVDVYYDPM(180)GNPLDK		0	0	1	0	0	TG3_human	TG3_human	TG3_human	MULTI-MSMS	EH10159	1	59	978.456420898438	2	978.456398	1954.89824	0.19642	0.00019219	-0.86596	-0.00084731	-0.66955	-0.00065512	978.957074198115	28.809	5211-01-01	28.809	28.449	29.97	0					1562	325	8	0	0	0	2.3934E-61
NLSVDVYYDPMGNPLDK	17	Oxidation (M)	_NLSVDVYYDPM(Oxidation (M))GNPLDK_		NLSVDVYYDPM(1)GNPLDK			NLSVDVYYDPM(51)GNPLDK		0	0	1	0	0	TG3_human	TG3_human	TG3_human	MULTI-MSMS	EH10159	1	59	652.974426269531	3	652.640024	1954.89824	-0.029325	-1.9139E-05	-0.16965	-0.00011072	-0.19897	-0.00012986	652.974375447702	28.806	0.80028	28.806	28.534	29.334	0					821	172	6	0	0	0	2.9983E-05
NLSVDVYYDPMGNPLDK	17	Oxidation (M)	_NLSVDVYYDPM(Oxidation (M))GNPLDK_		NLSVDVYYDPM(1)GNPLDK			NLSVDVYYDPM(170)GNPLDK		0	0	1	0	0	TG3_human	TG3_human	TG3_human	MULTI-MSMS	EH10161	1	61	978.958679199219	2	978.456398	1954.89824	0.8247	0.00080693	-0.45905	-0.00044916	0.36565	0.00035777	978.957413177796	28.752	2301-01-01	28.752	28.418	29.648	0					1345	254	8	0	0	0	8.6893E-50
NLSVDVYYDPMGNPLDK	17	Unmodified	_NLSVDVYYDPMGNPLDK_							0	0	0	0	0	TG3_human	TG3_human	TG3_human	MULTI-MSMS	EH10157	1	57	970.960754394531	2	970.458941	1938.90333	-1.303	-0.0012645	4748-02-01	0.0024017	1.1718	0.0011372	970.460495262601	31.619	0.26388	31.619	31.483	31.747	0					115	63	3	0	0	0	1.539E-13
NLSVDVYYDPMGNPLDK	17	Unmodified	_NLSVDVYYDPMGNPLDK_							0	0	0	0	0	TG3_human	TG3_human	TG3_human	MULTI-MSMS	EH10157	1	57	647.642944335938	3	647.308386	1938.90333	-0.85617	-0.00055421	0.014379	9.3074E-06	-0.84179	-0.0005449	647.642808886048	32.104	2287-01-01	32.104	31.895	33.124	0					1135	266	6	0	0	0	9.4829E-14
NLSVDVYYDPMGNPLDK	17	Unmodified	_NLSVDVYYDPMGNPLDK_							0	0	0	0	0	TG3_human	TG3_human	TG3_human	MULTI-MSMS	EH10157	1	57	970.459716796875	2	970.458941	1938.90333	-1.2171	-0.0011812	-0.44221	-0.00042914	-1.6594	-0.0016103	970.960094007926	32.087	6595-03-01	32.087	31.823	35.482	0					2430	804	8	0	0	0	2.6998E-61
NLSVDVYYDPMGNPLDK	17	Unmodified	_NLSVDVYYDPMGNPLDK_							0	0	0	0	0	TG3_human	TG3_human	TG3_human	MULTI-MSMS	EH10157	1	57	647.643127441406	3	647.308386	1938.90333	-0.61664	-0.00039916	-0.10542	-6.8238E-05	-0.72206	-0.0004674	647.643005300358	33.591	0.40595	33.591	33.474	33.88	0					129	86	2	0	0	0	0.034284
NLSVDVYYDPMGNPLDK	17	Unmodified	_NLSVDVYYDPMGNPLDK_							0	0	0	0	0	TG3_human	TG3_human	TG3_human	MULTI-MSMS	EH10157	1	57	970.961608886719	2	970.458941	1938.90333	-0.62184	-0.00060347	0.45232	0.00043896	-0.16952	-0.00016451	970.960862959402	35.563	1.586	35.563	35.222	36.808	0					747	361	3	0	0	0	3.8885E-20
NLSVDVYYDPMGNPLDK	17	Unmodified	_NLSVDVYYDPMGNPLDK_							0	0	0	0	0	TG3_human	TG3_human	TG3_human	MULTI-MSMS	EH10157	1	57	970.9609375	2	970.458941	1938.90333	-0.45492	-0.00044148	0.30579	0.00029676	-0.14912	-0.00014472	970.960612055369	37.403	2121-02-01	37.403	36.804	39.016	0					738	507	2	0	0	0	1.3122E-08
NLSVDVYYDPMGNPLDK	17	Unmodified	_NLSVDVYYDPMGNPLDK_							0	0	0	0	0	TG3_human	TG3_human	TG3_human	MULTI-MSMS	EH10157	1	57	970.961120605469	2	970.458941	1938.90333	-0.83849	-0.00081372	0.027606	2.679E-05	-0.81088	-0.00078693	970.960946075536	40.099	0.60768	40.099	39.629	40.237	0					387	142	4	0	0	0	3.9553E-07
NLSVDVYYDPMGNPLDK	17	Unmodified	_NLSVDVYYDPMGNPLDK_							0	0	0	0	0	TG3_human	TG3_human	TG3_human	MULTI-MSMS	EH10159	1	59	970.962097167969	2	970.458941	1938.90333	0.60404	0.00058619	-0.99501	-0.00096562	-0.39097	-0.00037942	970.959564688144	31.767	2166-03-01	31.767	31.448	34.664	0					2005	688	8	0	0	0	3.6285E-38
NLSVDVYYDPMGNPLDK	17	Unmodified	_NLSVDVYYDPMGNPLDK_							0	0	0	0	0	TG3_human	TG3_human	TG3_human	MULTI-MSMS	EH10159	1	59	647.6435546875	3	647.308386	1938.90333	0.39799	0.00025762	-0.070178	-4.5427E-05	0.32781	0.00021219	647.642778848538	31.755	0.99617	31.755	31.54	32.536	0					854	210	6	0	0	0	2.2302E-08
NLSVDVYYDPMGNPLDK	17	Unmodified	_NLSVDVYYDPMGNPLDK_							0	0	0	0	0	TG3_human	TG3_human	TG3_human	MULTI-MSMS	EH10159	1	59	970.961975097656	2	970.458941	1938.90333	0.73765	0.00071586	0.5264	0.00051085	1.264	0.0012267	970.45938863153	35.028	9695-01-01	35.028	34.664	36.634	0					1246	441	4	0	0	0	2.3214E-08
NLSVDVYYDPMGNPLDK	17	Unmodified	_NLSVDVYYDPMGNPLDK_							0	0	0	0	0	TG3_human	TG3_human	TG3_human	MULTI-MSMS	EH10159	1	59	970.959289550781	2	970.458941	1938.90333	0.5126	0.00049746	-0.73527	-0.00071355	-0.22267	-0.00021609	970.458226932778	36.835	0.30022	36.835	36.758	37.058	0					155	64	3	0	0	0	0.0012623
NLSVDVYYDPMGNPLDK	17	Unmodified	_NLSVDVYYDPMGNPLDK_							0	0	0	0	0	TG3_human	TG3_human	TG3_human	MULTI-MSMS	EH10159	1	59	970.961791992188	2	970.458941	1938.90333	0.40501	0.00039305	-0.38638	-0.00037496	0.018636	1.8085E-05	970.459019747786	37.172	1.209	37.172	37.027	38.236	0					632	280	3	0	0	0	0.0014378
NLSVDVYYDPMGNPLDK	17	Unmodified	_NLSVDVYYDPMGNPLDK_							0	0	0	0	0	TG3_human	TG3_human	TG3_human	MULTI-MSMS	EH10159	1	59	970.962707519531	2	970.458941	1938.90333	0.23329	0.0002264	-0.61069	-0.00059265	-0.3774	-0.00036625	970.458044473737	38.51	0.62379	38.51	38.009	38.633	0					264	146	3	0	0	0	2.5774E-06
NLSVDVYYDPMGNPLDK	17	Unmodified	_NLSVDVYYDPMGNPLDK_							0	0	0	0	0	TG3_human	TG3_human	TG3_human	MULTI-MSMS	EH10159	1	59	970.459533691406	2	970.458941	1938.90333	0.073227	7.1064E-05	0.3589	0.0003483	0.43213	0.00041936	970.961253623595	39.298	0.9583	39.298	38.891	39.85	0					379	224	2	0	0	0	0.003665
NLSVDVYYDPMGNPLDK	17	Unmodified	_NLSVDVYYDPMGNPLDK_							0	0	0	0	0	TG3_human	TG3_human	TG3_human	MULTI-MSMS	EH10159	1	59	970.961364746094	2	970.458941	1938.90333	0.40815	0.00039609	-0.05282	-5.1259E-05	0.35533	0.00034483	970.961032845877	40.127	0.15833	40.127	40.092	40.25	0					67	37	3	0	0	0	0.0011925
NLSVDVYYDPMGNPLDK	17	Unmodified	_NLSVDVYYDPMGNPLDK_							0	0	0	0	0	TG3_human	TG3_human	TG3_human	MULTI-MSMS	EH10161	1	61	970.961120605469	2	970.458941	1938.90333	1.0962	0.0010638	-1.006	-0.00097625	0.090238	8.7572E-05	970.959549325272	31.558	7104-02-01	31.558	31.284	33.994	0					2386	570	8	0	0	0	4.4518E-61
NLSVDVYYDPMGNPLDK	17	Unmodified	_NLSVDVYYDPMGNPLDK_							0	0	0	0	0	TG3_human	TG3_human	TG3_human	MULTI-MSMS	EH10161	1	61	647.643798828125	3	647.308386	1938.90333	2023-04-01	0.0006732	-0.093026	-6.0216E-05	0.94698	0.00061299	647.642747986656	31.588	3363-01-01	31.588	31.378	32.714	0					1310	286	6	0	0	0	3.5047E-20
NLSVDVYYDPMGNPLDK	17	Unmodified	_NLSVDVYYDPMGNPLDK_							0	0	0	0	0	TG3_human	TG3_human	TG3_human	MULTI-MSMS	EH10161	1	61	647.642578125	3	647.308386	1938.90333	2193-01-01	0.00078929	-1.184	-0.00076643	0.035323	2.2865E-05	647.642289966355	32.794	1.0098	32.794	32.697	33.707	0					557	202	4	0	0	0	0.0032817
NLSVDVYYDPMGNPLDK	17	Unmodified	_NLSVDVYYDPMGNPLDK_							0	0	0	0	0	TG3_human	TG3_human	TG3_human	MULTI-MSMS	EH10161	1	61	970.461303710938	2	970.458941	1938.90333	1.1621	0.0011277	0.64704	0.00062792	8091-01-01	0.0017557	970.960975276149	34.72	2.0294	34.72	34.31	36.339	0					724	444	2	0	0	0	3.5665E-29
NLSVDVYYDPMGNPLDK	17	Unmodified	_NLSVDVYYDPMGNPLDK_							0	0	0	0	0	TG3_human	TG3_human	TG3_human	MULTI-MSMS	EH10161	1	61	647.643249511719	3	647.308386	1938.90333	1.0718	0.00069376	0.21614	0.00013991	2879-01-01	0.00083367	647.30780976498	35.495	0.44028	35.495	35.211	35.652	0					169	93	3	0	0	0	0.034691
NLSVDVYYDPMGNPLDK	17	Unmodified	_NLSVDVYYDPMGNPLDK_							0	0	0	0	0	TG3_human	TG3_human	TG3_human	MULTI-MSMS	EH10161	1	61	970.962890625	2	970.458941	1938.90333	0.99105	0.00096177	0.28186	0.00027353	2729-01-01	0.0012353	970.960973655551	36.678	4071-02-01	36.678	36.339	38.746	0					1016	526	3	0	0	0	4.4164E-28
NLSVDVYYDPMGNPLDK	17	Unmodified	_NLSVDVYYDPMGNPLDK_							0	0	0	0	0	TG3_human	TG3_human	TG3_human	MULTI-MSMS	EH10161	1	61	970.961791992188	2	970.458941	1938.90333	0.80995	0.00078603	0.13409	0.00013013	0.94404	0.00091615	970.960982644817	39.845	2099-01-01	39.845	38.746	39.956	0					748	274	4	0	0	0	2.8371E-20
NLSVDVYYDPMGNPLDK	17	Unmodified	_NLSVDVYYDPMGNPLDK_							0	0	0	0	0	TG3_human	TG3_human	TG3_human	MULTI-MSMS	EH10161	1	61	970.460266113281	2	970.458941	1938.90333	0.7703	0.00074754	0.37898	0.00036778	1.1493	0.0011153	970.961292879553	40.143	0.56216	40.143	39.893	40.455	0					233	128	2	0	0	0	2.6482E-13
NLSVDVYYDPMGNPLDK	17	Unmodified	_NLSVDVYYDPMGNPLDK_							0	0	0	0	0	TG3_human	TG3_human	TG3_human	MULTI-MSMS	EH10161	1	61	970.463256835938	2	970.458941	1938.90333	6389-01-01	0.0015905	0.89395	0.00086754	5328-02-01	0.002458	970.459168097642	41.412	0.57109	41.412	41.274	41.845	0					278	127	3	0	0	0	2.1416E-08
NLSVDVYYDPMGNPLDK	17	Unmodified	_NLSVDVYYDPMGNPLDK_							0	0	0	0	0	TG3_human	TG3_human	TG3_human	MULTI-MSMS	EH10161	1	61	970.458923339844	2	970.458941	1938.90333	6479-01-01	0.0015992	-0.68163	-0.00066149	0.96627	0.00093773	970.458350029778	41.887	0.076561	41.887	41.86	41.937	0					48	20	3	0	0	0	0.0033364
NLSVDVYYDPMGNPLDK	17	Unmodified	_NLSVDVYYDPMGNPLDK_							0	0	0	0	0	TG3_human	TG3_human	TG3_human	MSMS	EH10161	1	61	970.460693359375	2	970.458941	1938.90333	NaN	NaN	NaN	NaN	NaN	NaN	NaN	37.444	1	37.444	36.944	37.944	0								0	0	0	1.1867E-15
NLSVDVYYDPMGNPLDK	17	Unmodified	_NLSVDVYYDPMGNPLDK_							0	0	0	0	0	TG3_human	TG3_human	TG3_human	MSMS	EH10161	1	61	970.460632324219	2	970.458941	1938.90333	NaN	NaN	NaN	NaN	NaN	NaN	NaN	37.948	1	37.948	37.448	38.448	0								0	0	0	1.3852E-15
NLSVDVYYDPMGNPLDK	17	Unmodified	_NLSVDVYYDPMGNPLDK_							0	0	0	0	0	TG3_human	TG3_human	TG3_human	MSMS	EH10161	1	61	970.460083007812	2	970.458941	1938.90333	NaN	NaN	NaN	NaN	NaN	NaN	NaN	40.488	1	40.488	39.988	40.988	0								0	0	0	1.7734E-10
NLSVDVYYDPMGNPLDKGSDSVWNFHVWNEGWFVR	35	Unmodified	_NLSVDVYYDPMGNPLDKGSDSVWNFHVWNEGWFVR_							0	0	0	0	1	TG3_human	TG3_human	TG3_human	MULTI-MSMS	EH10157	1	57	1036.73376464844	4	1036.48371	4141.90574	-0.59213	-0.00061373	0.017494	1.8132E-05	-0.57463	-0.0005956	1036.98530251279	40.594	0.11235	40.594	40.552	40.664	0					115	24	7	0	0	0	2.0804E-35
NLSVDVYYDPMGNPLDKGSDSVWNFHVWNEGWFVR	35	Unmodified	_NLSVDVYYDPMGNPLDKGSDSVWNFHVWNEGWFVR_							0	0	0	0	1	TG3_human	TG3_human	TG3_human	MULTI-MSMS	EH10161	1	61	1036.9873046875	4	1036.48371	4141.90574	0.92808	0.00096194	0.56902	0.00058978	4971-01-01	0.0015517	1036.98579836107	40.458	0.19129	40.458	40.398	40.59	0					219	41	8	0	0	0	6.7849E-35
NLSVDVYYDPMGNPLDKGSDSVWNFHVWNEGWFVR	35	Unmodified	_NLSVDVYYDPMGNPLDKGSDSVWNFHVWNEGWFVR_							0	0	0	0	1	TG3_human	TG3_human	TG3_human	MULTI-MSMS	EH10161	1	61	1382.31713867188	3	1381.64252	4141.90574	1.0864	0.001501	2.0935	0.0028925	2018-03-01	0.0043936	1382.31356231612	40.451	0.099415	40.451	40.412	40.511	0					86	21	7	0	0	0	0.0012967
NMQDLVEDFK	10	Unmodified	_NMQDLVEDFK_							0	0	0	0	0	CON__P13647	CON__P13647	CON__P13647	MULTI-MSMS	EH10157	1	57	619.790161132812	2	619.789721	1237.56489	-0.82498	-0.00051132	-0.02968	-1.8395E-05	-0.85466	-0.00052971	619.790160546594	30.247	0.18505	30.247	30.145	30.33	0					98	41	3	0	0	0	0.0041404
NMQDLVEDFK	10	Unmodified	_NMQDLVEDFK_							0	0	0	0	0	CON__P13647	CON__P13647	CON__P13647	MULTI-MSMS	EH10159	1	59	619.789855957031	2	619.789721	1237.56489	0.11894	7.372E-05	0.19139	0.00011862	0.31033	0.00019234	619.790111779189	29.944	0.27158	29.944	2023-08-29	30.072	0					143	61	3	0	0	0	7.4574E-07
NMQDLVEDFK	10	Unmodified	_NMQDLVEDFK_							0	0	0	0	0	CON__P13647	CON__P13647	CON__P13647	MULTI-MSMS	EH10161	1	61	619.792053222656	2	619.789721	1237.56489	0.8849	0.00054845	-0.36658	-0.0002272	0.51832	0.00032125	619.789712889561	29.807	0.36985	29.807	29.662	30.032	0					230	89	3	0	0	0	2.9627E-12
NMQDLVEDLK	10	Unmodified	_NMQDLVEDLK_							0	0	0	0	0	CON__P04259;CON__P48668	CON__P04259;CON__P48668	CON__P04259	MULTI-MSMS	EH10161	1	61	602.7978515625	2	602.797546	1203.58054	0.93909	0.00056608	-0.15001	-9.0426E-05	0.78908	0.00047565	602.797552233161	28.942	0.4295	28.942	28.794	29.223	0					291	90	4	0	0	0	1.2894E-10
NMQDMVEDYR	10	Oxidation (M)	_NMQDM(Oxidation (M))VEDYR_		NMQDM(1)VEDYR			NM(-55)QDM(55)VEDYR		0	0	1	0	0	CON__P04264	CON__P04264	CON__P04264	MULTI-MSMS	EH10157	1	57	658.765502929688	2	658.76592	1315.51729	-0.88435	-0.00058258	-0.52273	-0.00034435	-1.4071	-0.00092693	658.766049657742	16.297	0.46393	16.297	16.095	16.559	0					384	110	5	0	0	0	8.9309E-11
NMQDMVEDYR	10	Oxidation (M)	_NMQDM(Oxidation (M))VEDYR_		NM(0.016)QDM(0.984)VEDYR			NM(-18)QDM(18)VEDYR		0	0	1	0	0	CON__P04264	CON__P04264	CON__P04264	MULTI-MSMS	EH10159	1	59	658.766174316406	2	658.76592	1315.51729	0.16295	0.00010734	-0.36219	-0.0002386	-0.19925	-0.00013126	658.766101967277	16.054	0.53979	16.054	15.886	16.425	0					440	126	5	0	0	0	0.00010634
NMQDMVEDYR	10	Oxidation (M)	_NMQDM(Oxidation (M))VEDYR_		NMQDM(1)VEDYR			NM(-110)QDM(110)VEDYR		0	0	1	0	0	CON__P04264	CON__P04264	CON__P04264	MULTI-MSMS	EH10161	1	61	658.766723632812	2	658.76592	1315.51729	0.85988	0.00056646	-0.72105	-0.000475	0.13883	9.1458E-05	658.765807063898	16.041	0.52196	16.041	15.816	16.338	0					535	117	6	0	0	0	4.3426E-33
NMQDMVEDYR	10	Unmodified	_NMQDMVEDYR_							0	0	0	0	0	CON__P04264	CON__P04264	CON__P04264	MULTI-MSMS	EH10157	1	57	650.768005371094	2	650.768462	1299.52237	-1.0806	-0.00070324	0.060273	3.9224E-05	-1.0204	-0.00066402	650.768859066475	21.937	0.49388	21.937	21.775	22.269	0					430	110	6	0	0	0	0.00010959
NMQDMVEDYR	10	Unmodified	_NMQDMVEDYR_							0	0	0	0	0	CON__P04264	CON__P04264	CON__P04264	MULTI-MSMS	EH10161	1	61	650.769409179688	2	650.768462	1299.52237	0.40605	0.00026424	-0.11381	-7.4066E-05	0.29224	0.00019018	650.768831717761	21.529	0.71244	21.529	21.323	22.035	0					719	157	7	0	0	0	5.6159E-08
NMQDMVEDYR	10	2 Oxidation (M)	_NM(Oxidation (M))QDM(Oxidation (M))VEDYR_		NM(1)QDM(1)VEDYR			NM(46)QDM(46)VEDYR		0	0	2	0	0	CON__P04264	CON__P04264	CON__P04264	MULTI-MSMS	EH10161	1	61	666.765441894531	2	666.763377	1331.5122	0.17447	0.00011633	2523-01-01	0.00083498	4267-01-01	0.0009513	666.76472919434	5774-09-01	0.42969	5774-09-01	3515-09-01	7812-09-01	0					242	112	3	0	0	0	0.00035971
NPDDPDMVDVFMDHLDIDHNK	21	Unmodified	_NPDDPDMVDVFMDHLDIDHNK_							0	0	0	0	0	CON__P20930	CON__P20930	CON__P20930	MULTI-MSMS	EH10161	1	61	621.524475097656	4	621.271695	2481.05767	1.0791	0.00067041	0.34823	0.00021635	4273-01-01	0.00088675	621.522770488352	36.357	0.36784	36.357	36.159	36.527	0					334	80	6	0	0	0	0.036179
NPDDPDTVDVIMHMLDR	17	Unmodified	_NPDDPDTVDVIMHMLDR_							0	0	0	0	0	CON__Q5D862	CON__Q5D862	CON__Q5D862	MULTI-MSMS	EH10161	1	61	661.637084960938	3	661.636397	1981.88736	0.68045	0.00045021	0.5443	0.00036013	2248-01-01	0.00081034	661.971131742175	40.131	0.18968	40.131	40.04	40.23	0					109	38	4	0	0	0	0.0033929
NQILNLTTDNANILLQIDNAR	21	Unmodified	_NQILNLTTDNANILLQIDNAR_							0	0	0	0	0	CON__P13645	CON__P13645	CON__P13645	MULTI-MSMS	EH10157	1	57	790.093139648438	3	789.759072	2366.25539	-0.39157	-0.00030925	0.15691	0.00012392	-0.23467	-0.00018533	790.093557130691	37.88	0.56796	37.88	37.703	38.271	0					528	129	6	0	0	0	5.0061E-20
NQILNLTTDNANILLQIDNAR	21	Unmodified	_NQILNLTTDNANILLQIDNAR_							0	0	0	0	0	CON__P13645	CON__P13645	CON__P13645	MULTI-MSMS	EH10157	1	57	1184.63854980469	2	1184.13497	2366.25539	-0.49123	-0.00058168	7518-01-01	0.0020744	2606-01-01	0.0014927	1184.63836781243	37.878	0.32978	37.878	37.752	38.082	0					291	75	5	0	0	0	1.209E-13
NQILNLTTDNANILLQIDNAR	21	Unmodified	_NQILNLTTDNANILLQIDNAR_							0	0	0	0	0	CON__P13645	CON__P13645	CON__P13645	MULTI-MSMS	EH10159	1	59	790.090454101562	3	789.759072	2366.25539	0.27417	0.00021652	-0.34767	-0.00027457	-0.0735	-5.8047E-05	790.093315553271	37.223	0.48412	37.223	37.045	37.529	0					416	109	5	0	0	0	0.0027926
NQILNLTTDNANILLQIDNAR	21	Unmodified	_NQILNLTTDNANILLQIDNAR_							0	0	0	0	0	CON__P13645	CON__P13645	CON__P13645	MULTI-MSMS	EH10159	1	59	1184.63525390625	2	1184.13497	2366.25539	1.0404	0.0012319	0.66045	0.00078206	7008-01-01	0.002014	1184.63701399992	37.221	0.30487	37.221	37.109	37.414	0					216	68	4	0	0	0	6.4885E-09
NQILNLTTDNANILLQIDNAR	21	Unmodified	_NQILNLTTDNANILLQIDNAR_							0	0	0	0	0	CON__P13645	CON__P13645	CON__P13645	MULTI-MSMS	EH10161	1	61	1184.63745117188	2	1184.13497	2366.25539	1.1016	0.0013044	0.93002	0.0011013	2.0316	0.0024057	1184.63743567846	37.062	0.56045	37.062	36.883	37.443	0					503	118	6	0	0	0	2.2348E-63
NQILNLTTDNANILLQIDNAR	21	Unmodified	_NQILNLTTDNANILLQIDNAR_							0	0	0	0	0	CON__P13645	CON__P13645	CON__P13645	MULTI-MSMS	EH10161	1	61	790.093933105469	3	789.759072	2366.25539	0.97636	0.00077109	-0.17794	-0.00014053	0.79842	0.00063056	790.093197742534	37.059	0.86648	37.059	36.787	37.654	0					851	187	7	0	0	0	5.7203E-93
NQYEALVETNR	11	Unmodified	_NQYEALVETNR_							0	0	0	0	0	CON__Q14525	CON__Q14525	CON__Q14525	MULTI-MSMS	EH10159	1	59	668.8291015625	2	668.828223	1335.64189	0.16147	0.000108	6838-02-01	0.001795	8452-02-01	0.001903	668.829307560772	17.635	0.34891	17.635	17.484	17.833	0					183	81	3	0	0	0	5.806E-11
NSVNSHTIGR	10	Unmodified	_NSVNSHTIGR_							0	0	0	0	0	TG3_human	TG3_human	TG3_human	MULTI-SECPEP	EH10157	1	57	543.268676757812	2	542.778336	1083.54212	-2.0501	-0.0011127	0.016222	8.8052E-06	-2.0338	-0.0011039	542.778354277411	9645-04-01	0.60101	9645-04-01	7612-04-01	3622-05-01	0					410	152	5	0	0	0	0.0057217
NSVNSHTIGR	10	Unmodified	_NSVNSHTIGR_							0	0	0	0	0	TG3_human	TG3_human	TG3_human	MULTI-MSMS	EH10159	1	59	542.7783203125	2	542.778336	1083.54212	-0.26223	-0.00014233	0.11044	5.9944E-05	-0.15179	-8.2391E-05	542.77846662778	9169-04-01	0.60879	9169-04-01	7729-04-01	3817-05-01	0					467	154	6	0	0	0	6.974E-24
NSVNSHTIGR	10	Unmodified	_NSVNSHTIGR_							0	0	0	0	0	TG3_human	TG3_human	TG3_human	MULTI-MSMS	EH10161	1	61	542.77880859375	2	542.778336	1083.54212	0.39711	0.00021554	-0.27116	-0.00014718	0.12595	6.8365E-05	542.778336787759	8958-04-01	0.62807	8958-04-01	6916-04-01	3197-05-01	0					522	154	6	0	0	0	0.00012813
NVQALEIELQSQLALK	16	Unmodified	_NVQALEIELQSQLALK_							0	0	0	0	0	CON__P13645	CON__P13645	CON__P13645	MULTI-MSMS	EH10157	1	57	599.676086425781	3	599.675398	1796.00436	0.021545	1.292E-05	-0.45222	-0.00027119	-0.43067	-0.00025827	599.675260745167	37.301	0.56455	37.301	37.11	37.675	0					432	127	5	0	0	0	0.014915
NVQALEIELQSQLALK	16	Unmodified	_NVQALEIELQSQLALK_							0	0	0	0	0	CON__P13645	CON__P13645	CON__P13645	MULTI-MSMS	EH10157	1	57	899.509460449219	2	899.009458	1796.00436	-0.39142	-0.00035189	0.32903	0.0002958	-0.062397	-5.6096E-05	899.01015265773	37.313	0.51626	37.313	37.11	37.626	0					355	116	4	0	0	0	0.00056
NVQALEIELQSQLALK	16	Unmodified	_NVQALEIELQSQLALK_							0	0	0	0	0	CON__P13645	CON__P13645	CON__P13645	MULTI-MSMS	EH10161	1	61	899.010437011719	2	899.009458	1796.00436	1.0378	0.00093303	0.79067	0.00071082	8285-01-01	0.0016438	899.511476134291	36.417	3949-01-01	36.417	36.211	37.606	0					870	299	6	0	0	0	0.0019295
NVQALEIELQSQLALK	16	Unmodified	_NVQALEIELQSQLALK_							0	0	0	0	0	CON__P13645	CON__P13645	CON__P13645	MULTI-MSMS	EH10161	1	61	600.010986328125	3	599.675398	1796.00436	1.1753	0.00070477	0.21988	0.00013186	3951-01-01	0.00083662	599.675679507862	36.423	3724-01-01	36.423	36.202	37.574	0					940	294	7	0	0	0	2.0318E-14
NVQALEIELQSQLALK	16	Unmodified	_NVQALEIELQSQLALK_							0	0	0	0	0	CON__P13645	CON__P13645	CON__P13645	MULTI-MSMS	EH10161	1	61	599.675598144531	3	599.675398	1796.00436	1.063	0.00063744	-0.24242	-0.00014537	0.82055	0.00049207	599.675081948755	37.706	0.90585	37.706	37.517	38.422	0					415	197	3	0	0	0	0.0056883
NVQALEIELQSQLALK	16	Unmodified	_NVQALEIELQSQLALK_							0	0	0	0	0	CON__P13645	CON__P13645	CON__P13645	MULTI-SECPEP	EH10161	1	61	600.010681152344	3	599.675398	1796.00436	2036-01-01	0.00072175	-2.021	-0.001212	-0.81745	-0.00049021	599.675171438252	40.681	0.13017	40.681	40.636	40.766	0					32	24	2	0	0	0	0.031275
NVQDAIADAEQR	12	Unmodified	_NVQDAIADAEQR_							0	0	0	0	0	CON__P35908v2;CON__P35908	CON__P35908v2	CON__P35908v2	MULTI-MSMS	EH10157	1	57	665.323181152344	2	665.323305	1328.63206	-1.0038	-0.00066784	0.47655	0.00031706	-0.52723	-0.00035078	665.323037898233	19.099	0.47299	19.099	18.875	19.348	0					291	100	4	0	0	0	0.003607
NVQDAIADAEQR	12	Unmodified	_NVQDAIADAEQR_							0	0	0	0	0	CON__P35908v2;CON__P35908	CON__P35908v2	CON__P35908v2	MULTI-MSMS	EH10159	1	59	665.3203125	2	665.323305	1328.63206	0.15747	0.00010477	-1.3127	-0.0008734	-1.1553	-0.00076863	665.322427632066	18.869	0.40846	18.869	18.688	19.096	0					305	91	4	0	0	0	0.0147
NVQDAIADAEQR	12	Unmodified	_NVQDAIADAEQR_							0	0	0	0	0	CON__P35908v2;CON__P35908	CON__P35908v2	CON__P35908v2	MULTI-MSMS	EH10161	1	61	443.884979248047	3	443.884629	1328.63206	1.0671	0.00047367	-0.53903	-0.00023927	0.52806	0.0002344	443.88439630123	18.944	0.49188	18.944	18.717	19.208	0					340	112	4	0	0	0	1.2337E-05
NVQDAIADAEQR	12	Unmodified	_NVQDAIADAEQR_							0	0	0	0	0	CON__P35908v2;CON__P35908	CON__P35908v2	CON__P35908v2	MULTI-MSMS	EH10161	1	61	665.323364257812	2	665.323305	1328.63206	0.85576	0.00056935	-0.30624	-0.00020375	0.54952	0.00036561	665.323216723593	18.929	0.69053	18.929	18.648	19.339	0					511	153	5	0	0	0	0.0037278
NVQDLVEDFK	10	Unmodified	_NVQDLVEDFK_							0	0	0	0	0	CON__Q5XKE5	CON__Q5XKE5	CON__Q5XKE5	MULTI-MSMS	EH10157	1	57	603.802856445312	2	603.803685	1205.59282	-0.8015	-0.00048395	0.30611	0.00018483	-0.4954	-0.00029912	603.804155689592	29.778	0.34181	29.778	29.603	29.945	0					147	66	3	0	0	0	3.3332E-05
NVQDLVEDFK	10	Unmodified	_NVQDLVEDFK_							0	0	0	0	0	CON__Q5XKE5	CON__Q5XKE5	CON__Q5XKE5	MULTI-MSMS	EH10161	1	61	603.804565429688	2	603.803685	1205.59282	0.9504	0.00057386	0.27124	0.00016378	2216-01-01	0.00073763	603.804483578323	29.418	0.21528	29.418	2023-03-29	29.515	0					82	42	3	0	0	0	0.00011763
NVSTGDVNVEMNAAPGVDLTQLLNNMR	27	2 Oxidation (M)	_NVSTGDVNVEM(Oxidation (M))NAAPGVDLTQLLNNM(Oxidation (M))R_		NVSTGDVNVEM(1)NAAPGVDLTQLLNNM(1)R			NVSTGDVNVEM(67)NAAPGVDLTQLLNNM(67)R		0	0	2	0	0	CON__P13645	CON__P13645	CON__P13645	MULTI-MSMS	EH10157	1	57	969.133911132812	3	968.79905	2903.37532	-0.95579	-0.00092597	2678-01-01	0.0012283	0.31204	0.00030231	969.134977079651	33.831	0.51772	33.831	33.529	34.046	0					392	105	5	0	0	0	8.5287E-11
NVSTGDVNVEMNAAPGVDLTQLLNNMR	27	2 Oxidation (M)	_NVSTGDVNVEM(Oxidation (M))NAAPGVDLTQLLNNM(Oxidation (M))R_		NVSTGDVNVEM(1)NAAPGVDLTQLLNNM(1)R			NVSTGDVNVEM(54)NAAPGVDLTQLLNNM(54)R		0	0	2	0	0	CON__P13645	CON__P13645	CON__P13645	MULTI-MSMS	EH10159	1	59	969.135925292969	3	968.79905	2903.37532	0.82612	0.00080035	0.67096	0.00065003	4971-01-01	0.0014504	969.134321277044	33.35	0.35091	33.35	33.192	33.543	0					305	73	5	0	0	0	8.9958E-07
NVSTGDVNVEMNAAPGVDLTQLLNNMR	27	2 Oxidation (M)	_NVSTGDVNVEM(Oxidation (M))NAAPGVDLTQLLNNM(Oxidation (M))R_		NVSTGDVNVEM(1)NAAPGVDLTQLLNNM(1)R			NVSTGDVNVEM(110)NAAPGVDLTQLLNNM(110)R		0	0	2	0	0	CON__P13645	CON__P13645	CON__P13645	MULTI-MSMS	EH10161	1	61	969.135864257812	3	968.79905	2903.37532	3049-01-01	0.0012642	0.50052	0.00048491	8054-01-01	0.0017491	969.134281062058	33.254	0.61989	33.254	32.947	33.567	0					522	124	5	0	0	0	1.3819E-22
NVSTGDVNVEMNAAPGVDLTQLLNNMR	27	Oxidation (M)	_NVSTGDVNVEM(Oxidation (M))NAAPGVDLTQLLNNMR_		NVSTGDVNVEM(1)NAAPGVDLTQLLNNMR			NVSTGDVNVEM(120)NAAPGVDLTQLLNNM(-120)R		0	0	1	0	0	CON__P13645	CON__P13645	CON__P13645	MULTI-MSMS	EH10157	1	57	963.80078125	3	963.467412	2887.38041	-0.76098	-0.00073318	-0.74764	-0.00072033	-1.5086	-0.0014535	963.801418620308	39.508	0.40103	39.508	39.354	39.755	0					445	95	6	0	0	0	4.3713E-52
NVSTGDVNVEMNAAPGVDLTQLLNNMR	27	Oxidation (M)	_NVSTGDVNVEM(Oxidation (M))NAAPGVDLTQLLNNMR_		NVSTGDVNVEM(1)NAAPGVDLTQLLNNMR			NVSTGDVNVEM(43)NAAPGVDLTQLLNNM(-43)R		0	0	1	0	0	CON__P13645	CON__P13645	CON__P13645	MULTI-MSMS	EH10159	1	59	964.13330078125	3	963.467412	2887.38041	0.12745	0.0001228	-0.0004746	-4.5726E-07	0.12698	0.00012234	963.801881735494	38.899	0.40403	38.899	38.734	39.138	0					317	93	4	0	0	0	1.3072E-06
NVSTGDVNVEMNAAPGVDLTQLLNNMR	27	Oxidation (M)	_NVSTGDVNVEM(Oxidation (M))NAAPGVDLTQLLNNMR_		NVSTGDVNVEM(1)NAAPGVDLTQLLNNMR			NVSTGDVNVEM(63)NAAPGVDLTQLLNNM(-63)R		0	0	1	0	0	CON__P13645	CON__P13645	CON__P13645	MULTI-MSMS	EH10161	1	61	963.802490234375	3	963.467412	2887.38041	0.86511	0.00083351	-0.49503	-0.00047695	0.37008	0.00035656	963.801289895594	38.692	0.49618	38.692	38.521	39.017	0					454	113	5	0	0	0	6.8877E-11
NVSTGDVNVEMNAAPGVDLTQLLNNMR	27	Unmodified	_NVSTGDVNVEMNAAPGVDLTQLLNNMR_							0	0	0	0	0	CON__P13645	CON__P13645	CON__P13645	MULTI-MSMS	EH10157	1	57	958.466552734375	3	958.135773	2871.38549	-0.56856	-0.00054476	-0.92575	-0.000887	-1.4943	-0.0014318	958.468816127685	40.586	0.43395	40.586	40.445	40.879	0					394	92	8	0	0	0	1.9044E-40
NVSTGDVNVEMNAAPGVDLTQLLNNMR	27	Unmodified	_NVSTGDVNVEMNAAPGVDLTQLLNNMR_							0	0	0	0	0	CON__P13645	CON__P13645	CON__P13645	MULTI-MSMS	EH10157	1	57	1437.70007324219	2	1436.70002	2871.38549	-0.63882	-0.00091779	1.0421	0.0014972	0.40331	0.00057943	1437.20327500059	40.585	0.19864	40.585	40.542	40.741	0					211	42	7	0	0	0	1.4638E-22
NVSTGDVNVEMNAAPGVDLTQLLNNMR	27	Unmodified	_NVSTGDVNVEMNAAPGVDLTQLLNNMR_							0	0	0	0	0	CON__P13645	CON__P13645	CON__P13645	MULTI-MSMS	EH10157	1	57	719.35400390625	4	718.853649	2871.38549	-0.37727	-0.0002712	0.13968	0.00010041	-0.23759	-0.00017079	719.105027245822	40.598	0.093449	40.598	40.547	40.64	0					60	20	4	0	0	0	1.2277E-06
NVSTGDVNVEMNAAPGVDLTQLLNNMR	27	Unmodified	_NVSTGDVNVEMNAAPGVDLTQLLNNMR_							0	0	0	0	0	CON__P13645	CON__P13645	CON__P13645	MULTI-MSMS	EH10159	1	59	958.470764160156	3	958.135773	2871.38549	0.60925	0.00058374	0.0062825	6.0195E-06	0.61553	0.00058976	958.470029429152	40.361	0.30089	40.361	40.264	40.565	0					291	68	7	0	0	0	1.9865E-22
NVSTGDVNVEMNAAPGVDLTQLLNNMR	27	Unmodified	_NVSTGDVNVEMNAAPGVDLTQLLNNMR_							0	0	0	0	0	CON__P13645	CON__P13645	CON__P13645	MULTI-MSMS	EH10159	1	59	1437.70593261719	2	1436.70002	2871.38549	9097-01-01	0.0027436	0.24517	0.00035223	2.1548	0.0030958	1437.20266935223	40.377	0.12244	40.377	40.297	40.419	0					92	27	5	0	0	0	5.273E-17
NVSTGDVNVEMNAAPGVDLTQLLNNMR	27	Unmodified	_NVSTGDVNVEMNAAPGVDLTQLLNNMR_							0	0	0	0	0	CON__P13645	CON__P13645	CON__P13645	MULTI-MSMS	EH10161	1	61	1437.20483398438	2	1436.70002	2871.38549	1.0125	0.0014547	5149-01-01	0.0021765	5274-02-01	0.0036312	1437.20379606757	40.32	0.24394	40.32	40.216	40.46	0					243	55	6	0	0	0	2.3386E-22
NYSPYYNTIDDLK	13	Unmodified	_NYSPYYNTIDDLK_							0	0	0	0	0	CON__P35527	CON__P35527	CON__P35527	MULTI-MSMS	EH10157	1	57	803.373352050781	2	803.375203	1604.73585	-1.2715	-0.0010215	7986-01-01	0.0014449	0.52705	0.00042342	803.376622248904	26.421	0.46607	26.421	26.182	26.648	0					382	98	5	0	0	0	0.003995
NYSPYYNTIDDLK	13	Unmodified	_NYSPYYNTIDDLK_							0	0	0	0	0	CON__P35527	CON__P35527	CON__P35527	MULTI-MSMS	EH10161	1	61	803.371704101562	2	803.375203	1604.73585	0.63009	0.0005062	1.518	0.0012195	2.1481	0.0017257	803.376321297309	25.817	0.48547	25.817	25.643	26.128	0					482	109	6	0	0	0	2.6355E-06
NYSPYYNTIDDLKDQIVDLTVGNNK	25	Unmodified	_NYSPYYNTIDDLKDQIVDLTVGNNK_							0	0	0	0	1	CON__P35527	CON__P35527	CON__P35527	MULTI-MSMS	EH10157	1	57	726.607666015625	4	726.358085	2901.40323	-0.55485	-0.00040302	-0.42622	-0.00030959	-0.98106	-0.0007126	726.608737337234	40.484	0.17199	40.484	40.411	40.583	0					131	39	5	0	0	0	1.8593E-06
NYSPYYNTIDDLKDQIVDLTVGNNK	25	Unmodified	_NYSPYYNTIDDLKDQIVDLTVGNNK_							0	0	0	0	1	CON__P35527	CON__P35527	CON__P35527	MULTI-MSMS	EH10159	1	59	969.14013671875	3	968.141687	2901.40323	0.47308	0.00045801	-0.49629	-0.00048048	-0.023212	-2.2472E-05	968.475652946137	40.233	0.35752	40.233	40.05	40.408	0					449	84	7	0	0	0	0.0022645
NYSPYYNTIDDLKDQIVDLTVGNNK	25	Unmodified	_NYSPYYNTIDDLKDQIVDLTVGNNK_							0	0	0	0	1	CON__P35527	CON__P35527	CON__P35527	MULTI-MSMS	EH10159	1	59	726.859802246094	4	726.358085	2901.40323	0.30145	0.00021896	-0.096093	-6.9798E-05	0.20536	0.00014916	726.608998527669	40.25	0.25282	40.25	40.121	40.374	0					238	58	5	0	0	0	5.9091E-06
NYSPYYNTIDDLKDQIVDLTVGNNK	25	Unmodified	_NYSPYYNTIDDLKDQIVDLTVGNNK_							0	0	0	0	1	CON__P35527	CON__P35527	CON__P35527	MULTI-MSMS	EH10159	1	59	1452.21142578125	2	1451.70889	2901.40323	8054-01-01	0.0026209	-0.30754	-0.00044646	4979-01-01	0.0021745	1452.20973260656	40.235	0.14004	40.235	40.175	40.315	0					61	33	2	0	0	0	0.0066852
NYSPYYNTIDDLKDQIVDLTVGNNK	25	Unmodified	_NYSPYYNTIDDLKDQIVDLTVGNNK_							0	0	0	0	1	CON__P35527	CON__P35527	CON__P35527	MULTI-MSMS	EH10161	1	61	726.858703613281	4	726.358085	2901.40323	0.67502	0.00049031	0.07173	5.2102E-05	0.74675	0.00054241	726.609029962834	40.194	0.30965	40.194	40.04	40.35	0					293	65	6	0	0	0	0.015759
PINLEPIFQGYIDSLK	16	Unmodified	_PINLEPIFQGYIDSLK_							0	0	0	0	0	CON__P35908v2;CON__P35908	CON__P35908v2	CON__P35908v2	MULTI-MSMS	EH10157	1	57	616.669982910156	3	616.336493	1845.98765	0.3308	0.00020388	-1.2011	-0.00074027	-0.87028	-0.00053638	616.670102504079	40.914	0.043301	40.914	40.902	40.946	0					14	10	2	0	0	0	1.7303E-08
PINLEPIFQGYIDSLK	16	Unmodified	_PINLEPIFQGYIDSLK_							0	0	0	0	0	CON__P35908v2;CON__P35908	CON__P35908v2	CON__P35908v2	MULTI-MSMS	EH10159	1	59	616.6728515625	3	616.336493	1845.98765	0.93909	0.00057879	-1.5064	-0.00092845	-0.56732	-0.00034966	616.670301307543	40.825	0.10288	40.825	40.783	40.886	0					61	21	4	0	0	0	1.9701E-13
PINLEPIFQGYIDSLK	16	Unmodified	_PINLEPIFQGYIDSLK_							0	0	0	0	0	CON__P35908v2;CON__P35908	CON__P35908v2	CON__P35908v2	MULTI-MSMS	EH10159	1	59	924.501525878906	2	924.001102	1845.98765	1.0194	0.00094188	-0.57466	-0.00053098	0.44469	0.0004109	924.0020991089	40.822	0.083038	40.822	40.783	40.866	0					49	17	4	0	0	0	6.3327E-20
PINLEPIFQGYIDSLK	16	Unmodified	_PINLEPIFQGYIDSLK_							0	0	0	0	0	CON__P35908v2;CON__P35908	CON__P35908v2	CON__P35908v2	MULTI-MSMS	EH10161	1	61	616.672546386719	3	616.336493	1845.98765	1.216	0.00074949	-1.109	-0.0006835	0.10706	6.5985E-05	616.67064137841	40.805	0.1449	40.805	40.748	40.893	0					91	30	5	0	0	0	5.4237E-20
PINLEPIFQGYIDSLK	16	Unmodified	_PINLEPIFQGYIDSLK_							0	0	0	0	0	CON__P35908v2;CON__P35908	CON__P35908v2	CON__P35908v2	MULTI-MSMS	EH10161	1	61	924.004211425781	2	924.001102	1845.98765	1.1652	0.0010766	-0.35931	-0.000332	0.80585	0.0007446	924.499986321172	40.812	0.11828	40.812	40.754	40.872	0					74	25	4	0	0	0	5.6657E-20
PINLEPIFQGYIDSLKR	17	Unmodified	_PINLEPIFQGYIDSLKR_							0	0	0	0	1	CON__P35908v2;CON__P35908	CON__P35908v2	CON__P35908v2	MULTI-MSMS	EH10157	1	57	668.703674316406	3	668.370197	2002.08876	-0.1651	-0.00011035	-0.094601	-6.3228E-05	-0.25971	-0.00017358	668.370287531584	40.661	0.081051	40.661	40.621	40.702	0					33	17	3	0	0	0	6.0446E-20
PINLEPIFQGYIDSLKR	17	Unmodified	_PINLEPIFQGYIDSLKR_							0	0	0	0	1	CON__P35908v2;CON__P35908	CON__P35908v2	CON__P35908v2	MULTI-MSMS	EH10159	1	59	668.371826171875	3	668.370197	2002.08876	0.55829	0.00037314	0.85049	0.00056844	4088-01-01	0.00094158	668.370861478209	40.474	0.12658	40.474	40.415	40.542	0					83	28	4	0	0	0	3.0531E-05
PINLEPIFQGYIDSLKR	17	Unmodified	_PINLEPIFQGYIDSLKR_							0	0	0	0	1	CON__P35908v2;CON__P35908	CON__P35908v2	CON__P35908v2	MULTI-MSMS	EH10161	1	61	668.705383300781	3	668.370197	2002.08876	0.79082	0.00052856	0.95163	0.00063604	7424-01-01	0.0011646	668.705314891323	40.437	0.16574	40.437	40.35	40.515	0					121	38	4	0	0	0	1.8192E-20
QAHHTDKFSSQELILR	16	Unmodified	_QAHHTDKFSSQELILR_							0	0	0	0	1	TG3_human	TG3_human	TG3_human	MULTI-SECPEP	EH10157	1	57	478.749389648438	4	478.252429	1908.98061	-0.93577	-0.00044754	0.07533	3.6027E-05	-0.86044	-0.00041151	478.503140706467	16.269	0.52586	16.269	15.987	16.513	0					442	125	5	0	0	0	0.030006
QAHHTDKFSSQELILR	16	Unmodified	_QAHHTDKFSSQELILR_							0	0	0	0	1	TG3_human	TG3_human	TG3_human	MULTI-MSMS	EH10161	1	61	478.253204345703	4	478.252429	1908.98061	2369-01-01	0.00059154	0.14873	7.1128E-05	3856-01-01	0.00066267	478.503205431395	15.664	0.99253	15.664	15.18	16.173	0					1006	235	6	0	0	0	0.0045849
QEIAEINR	8	Unmodified	_QEIAEINR_							0	0	0	0	0	CON__P02538;CON__P04259;CON__P48668	CON__P02538;CON__P04259;CON__P48668	CON__P04259	MULTI-MSMS	EH10161	1	61	486.760406494141	2	486.759081	971.503609	0.67701	0.00032954	0.6315	0.00030739	3085-01-01	0.00063693	486.759506521751	4694-09-01	0.22923	4694-09-01	9.382	6112-09-01	0					102	63	2	0	0	0	2.9376E-07
QEYEQLIAK	9	Unmodified	_QEYEQLIAK_							0	0	0	0	0	CON__P35527	CON__P35527	CON__P35527	MULTI-MSMS	EH10159	1	59	561.296020507812	2	561.295496	1120.57644	0.19764	0.00011093	0.15214	8.5398E-05	0.34978	0.00019633	561.295595986295	16.932	0.80624	16.932	16.649	17.456	0					744	184	6	0	0	0	1.5526E-10
QEYEQLIAK	9	Unmodified	_QEYEQLIAK_							0	0	0	0	0	CON__P35527	CON__P35527	CON__P35527	MULTI-MSMS	EH10161	1	61	561.29638671875	2	561.295496	1120.57644	3745-01-01	0.00077149	-0.21266	-0.00011937	1.1618	0.00065212	561.295423668335	16.804	0.98335	16.804	16.555	17.539	0					833	224	6	0	0	0	3.8128E-16
QFSSSYLSR	9	Unmodified	_QFSSSYLSR_							0	0	0	0	0	CON__P35527	CON__P35527	CON__P35527	MULTI-MSMS	EH10157	1	57	537.764221191406	2	537.764363	1073.51417	-0.84128	-0.00045241	0.46017	0.00024746	-0.38111	-0.00020495	537.764614285038	16.679	0.25813	16.679	16.513	16.771	0					139	56	3	0	0	0	0.00031827
QFSSSYLSR	9	Unmodified	_QFSSSYLSR_							0	0	0	0	0	CON__P35527	CON__P35527	CON__P35527	MULTI-MSMS	EH10159	1	59	537.76513671875	2	537.764363	1073.51417	0.22105	0.00011887	0.88116	0.00047386	1.1022	0.00059273	537.764826749997	16.391	0.27381	16.391	16.202	16.476	0					174	64	3	0	0	0	0.0020834
QGVDADINGLR	11	Unmodified	_QGVDADINGLR_							0	0	0	0	0	CON__P35527	CON__P35527	CON__P35527	MULTI-MSMS	EH10157	1	57	579.29931640625	2	579.299101	1156.58365	-0.86052	-0.0004985	0.53553	0.00031023	-0.32499	-0.00018827	579.299447430504	17.687	0.67453	17.687	17.418	18.092	0					508	157	5	0	0	0	0.023628
QGVDADINGLR	11	Unmodified	_QGVDADINGLR_							0	0	0	0	0	CON__P35527	CON__P35527	CON__P35527	MULTI-MSMS	EH10159	1	59	579.299987792969	2	579.299101	1156.58365	0.16907	9.7942E-05	0.68859	0.0003989	0.85766	0.00049684	579.29962963079	14.876	0.44511	14.876	14.683	15.128	0					227	103	4	0	0	0	0.024879
QGVDADINGLR	11	Unmodified	_QGVDADINGLR_							0	0	0	0	0	CON__P35527	CON__P35527	CON__P35527	MULTI-MSMS	EH10159	1	59	579.299621582031	2	579.299101	1156.58365	0.17973	0.00010412	0.41004	0.00023754	0.58978	0.00034166	579.299367548132	17.391	0.72017	17.391	17.117	17.837	0					533	166	5	0	0	0	0.024879
QGVDADINGLR	11	Unmodified	_QGVDADINGLR_							0	0	0	0	0	CON__P35527	CON__P35527	CON__P35527	MULTI-MSMS	EH10161	1	61	579.299865722656	2	579.299101	1156.58365	0.96004	0.00055615	0.28364	0.00016431	2437-01-01	0.00072046	579.299157663047	14.845	0.50436	14.845	14.612	15.116	0					343	120	5	0	0	0	0.023628
QGVDADINGLR	11	Unmodified	_QGVDADINGLR_							0	0	0	0	0	CON__P35527	CON__P35527	CON__P35527	MULTI-MSMS	EH10161	1	61	579.300231933594	2	579.299101	1156.58365	3825-01-01	0.00080087	-0.15291	-8.8582E-05	2296-01-01	0.00071229	579.299000852325	17.348	0.87619	17.348	17.036	17.912	0					621	202	5	0	0	0	7.4635E-11
QIEQMQSLISDAEER	15	Unmodified	_QIEQMQSLISDAEER_							0	0	0	0	0	CON__Q7Z794	CON__Q7Z794	CON__Q7Z794	MULTI-MSMS	EH10161	1	61	889.4296875	2	888.925265	1775.83598	0.82811	0.00073613	4444-01-01	0.001284	2725-02-01	0.0020201	888.92614481407	29.289	0.17515	29.289	29.189	29.364	0					77	32	3	0	0	0	0.020104
QISNLQQSISDAEQR	15	Unmodified	_QISNLQQSISDAEQR_							0	0	0	0	0	CON__P04264	CON__P04264	CON__P04264	MULTI-MSMS	EH10157	1	57	572.954406738281	3	572.955223	1715.84384	-1.0487	-0.00060085	-0.39038	-0.00022367	-1.4391	-0.00082452	572.955060308559	22.589	0.39181	22.589	22.369	22.761	0					302	85	5	0	0	0	1.1488E-05
QISNLQQSISDAEQR	15	Unmodified	_QISNLQQSISDAEQR_							0	0	0	0	0	CON__P04264	CON__P04264	CON__P04264	MULTI-MSMS	EH10159	1	59	572.954956054688	3	572.955223	1715.84384	0.17344	9.9373E-05	-1.0276	-0.00058874	-0.85411	-0.00048937	573.288660047731	22.242	0.40191	22.242	21.985	22.386	0					244	86	4	0	0	0	0.030396
QISNLQQSISDAEQR	15	Unmodified	_QISNLQQSISDAEQR_							0	0	0	0	0	CON__P04264	CON__P04264	CON__P04264	MULTI-MSMS	EH10161	1	61	572.956665039062	3	572.955223	1715.84384	0.64703	0.00037072	0.15985	9.1589E-05	0.80688	0.00046231	572.955381332053	21.988	0.65224	21.988	21.739	22.391	0					635	139	7	0	0	0	0.033099
QISNLQQSISDAEQR	15	Unmodified	_QISNLQQSISDAEQR_							0	0	0	0	0	CON__P04264	CON__P04264	CON__P04264	MULTI-MSMS	EH10161	1	61	858.930786132812	2	858.929197	1715.84384	0.37127	0.00031889	-0.048484	-4.1645E-05	0.32278	0.00027725	858.929171510261	21.984	0.74315	21.984	21.743	22.486	0					691	160	6	0	0	0	1.4944E-05
QLDSIVGER	9	Unmodified	_QLDSIVGER_							0	0	0	0	0	CON__P13647;CON__P02538;CON__P04259;CON__P48668	CON__P13647;CON__P02538;CON__P04259;CON__P48668	CON__P04259	MULTI-MSMS	EH10157	1	57	508.773040771484	2	508.772188	1015.52982	-0.82459	-0.00041953	0.63912	0.00032517	-0.18547	-9.4362E-05	508.772458044599	15.251	0.47542	15.251	15.015	15.491	0					319	111	4	0	0	0	0.010718
QLDSIVGER	9	Unmodified	_QLDSIVGER_							0	0	0	0	0	CON__P13647;CON__P02538;CON__P04259;CON__P48668	CON__P13647;CON__P02538;CON__P04259;CON__P48668	CON__P04259	MULTI-MSMS	EH10161	1	61	508.772918701172	2	508.772188	1015.52982	2416-01-01	0.00063171	0.029997	1.5262E-05	2716-01-01	0.00064697	508.772128486834	14.919	0.66883	14.919	14.661	15.33	0					490	160	4	0	0	0	0.021189
QLLADFSCNK	10	Carbamidomethyl (C)	_QLLADFSC(Carbamidomethyl (C))NK_	QLLADFSC(1)NK			QLLADFSC(220)NK			0	1	0	0	0	TG3_human	TG3_human	TG3_human	MULTI-MSMS	EH10157	1	57	598.2919921875	2	598.29243	1194.57031	-1.0036	-0.00060042	-0.59208	-0.00035424	-1.5956	-0.00095466	598.292531279866	21.633	3573-01-01	21.633	21.35	22.707	0					1011	304	5	0	0	0	3.4447E-84
QLLADFSCNK	10	Carbamidomethyl (C)	_QLLADFSC(Carbamidomethyl (C))NK_	QLLADFSC(1)NK			QLLADFSC(210)NK			0	1	0	0	0	TG3_human	TG3_human	TG3_human	MULTI-MSMS	EH10159	1	59	598.292785644531	2	598.29243	1194.57031	0.15201	9.0949E-05	-0.62318	-0.00037284	-0.47116	-0.00028189	598.292646121873	21.303	1.531	21.303	20.843	22.374	0					1104	344	5	0	0	0	3.403E-83
QLLADFSCNK	10	Carbamidomethyl (C)	_QLLADFSC(Carbamidomethyl (C))NK_	QLLADFSC(1)NK			QLLADFSC(87)NK			0	1	0	0	0	TG3_human	TG3_human	TG3_human	MULTI-MSMS	EH10161	1	61	598.2939453125	2	598.29243	1194.57031	0.64211	0.00038417	-0.49656	-0.00029709	0.14555	8.708E-05	598.292474786903	21.296	4907-01-01	21.296	20.981	22.471	0					1124	328	6	0	0	0	2.945E-10
QLLADFSCNK	10	Unmodified	_QLLADFSCNK_							0	0	0	0	0	TG3_human	TG3_human	TG3_human	MULTI-MSMS	EH10157	1	57	569.780822753906	2	569.781699	1137.54884	-0.98934	-0.00056371	-1.9602	-0.0011169	-2.9495	-0.0016806	569.780723468451	24.494	0.22186	24.494	24.372	24.594	0					64	49	2	0	0	0	0.0004729
QLVESDLNGLR	11	Unmodified	_QLVESDLNGLR_							0	0	0	0	0	CON__REFSEQ:XP_986630	CON__REFSEQ:XP_986630	CON__REFSEQ:XP_986630	MULTI-MSMS	EH10159	1	59	622.3359375	2	622.335684	1242.65681	0.14458	8.9978E-05	-1.327	-0.00082587	-1.1825	-0.00073589	622.335445219233	19.763	0.40182	19.763	19.613	20.015	0					217	87	3	0	0	0	0.030273
QLVESDLNGLR	11	Unmodified	_QLVESDLNGLR_							0	0	0	0	0	CON__REFSEQ:XP_986630	CON__REFSEQ:XP_986630	CON__REFSEQ:XP_986630	MULTI-MSMS	EH10161	1	61	622.337280273438	2	622.335684	1242.65681	0.79289	0.00049344	-0.53445	-0.00033261	0.25844	0.00016084	622.836095570595	19.796	0.21773	19.796	19.713	19.931	0					88	48	2	0	0	0	0.0090084
QNASLQAAITDAEQR	15	Unmodified	_QNASLQAAITDAEQR_							0	0	0	0	0	CON__Q8N1N4-2;CON__Q7RTT2	CON__Q8N1N4-2	CON__Q8N1N4-2	MULTI-MSMS	EH10161	1	61	808.408569335938	2	808.405357	1614.79616	0.59092	0.0004777	7487-01-01	0.0014137	3397-02-01	0.0018914	808.407232417225	25.276	0.21751	25.276	25.234	25.451	0					83	48	2	0	0	0	0.032833
QNLEPLFEQYINNLR	15	Unmodified	_QNLEPLFEQYINNLR_							0	0	0	0	0	CON__P13647;CON__P02538;CON__P04259;CON__P48668	CON__P13647;CON__P02538;CON__P04259;CON__P48668	CON__P04259	MULTI-MSMS	EH10157	1	57	946.489135742188	2	945.989057	1889.96356	-0.76723	-0.0007258	0.97595	0.00092323	0.20871	0.00019744	946.492172062982	40.472	0.18027	40.472	40.395	40.576	0					97	40	3	0	0	0	8.6092E-10
QNLEPLFEQYINNLR	15	Unmodified	_QNLEPLFEQYINNLR_							0	0	0	0	0	CON__P13647;CON__P02538;CON__P04259;CON__P48668	CON__P13647;CON__P02538;CON__P04259;CON__P48668	CON__P04259	MULTI-MSMS	EH10157	1	57	631.328796386719	3	630.99513	1889.96356	-0.38349	-0.00024198	0.10702	6.7526E-05	-0.27647	-0.00017445	631.329566929513	40.474	0.19159	40.474	40.375	40.567	0					96	43	3	0	0	0	9.3861E-09
QNLEPLFEQYINNLR	15	Unmodified	_QNLEPLFEQYINNLR_							0	0	0	0	0	CON__P13647;CON__P02538;CON__P04259;CON__P48668	CON__P13647;CON__P02538;CON__P04259;CON__P48668	CON__P04259	MULTI-MSMS	EH10159	1	59	631.33056640625	3	630.99513	1889.96356	0.1287	8.121E-05	0.45874	0.00028946	0.58744	0.00037067	631.329981614392	40.09	0.1399	40.09	40.035	40.175	0					48	33	2	0	0	0	0.010685
QNLEPLFEQYINNLR	15	Unmodified	_QNLEPLFEQYINNLR_							0	0	0	0	0	CON__P13647;CON__P02538;CON__P04259;CON__P48668	CON__P13647;CON__P02538;CON__P04259;CON__P48668	CON__P04259	MULTI-MSMS	EH10161	1	61	945.99169921875	2	945.989057	1889.96356	0.76594	0.00072458	0.39508	0.00037374	1.161	0.0010983	946.49095765747	40.013	0.62172	40.013	39.571	40.193	0					417	141	5	0	0	0	0.0026912
QNLEPLFEQYINNLR	15	Unmodified	_QNLEPLFEQYINNLR_							0	0	0	0	0	CON__P13647;CON__P02538;CON__P04259;CON__P48668	CON__P13647;CON__P02538;CON__P04259;CON__P48668	CON__P04259	MULTI-MSMS	EH10161	1	61	631.330261230469	3	630.99513	1889.96356	0.73828	0.00046585	0.1047	6.6062E-05	0.84297	0.00053191	630.995066406769	40.01	0.41588	40.01	39.805	40.221	0					258	96	4	0	0	0	0.0027347
QSLEASLAETEGR	13	Unmodified	_QSLEASLAETEGR_							0	0	0	0	0	CON__P13645;CON__P02535-1	CON__P13645	CON__P13645	MULTI-MSMS	EH10157	1	57	695.843200683594	2	695.84407	1389.67359	-1.1534	-0.00080257	4699-01-01	0.0010228	0.31653	0.00022025	695.845027391026	21.365	0.51072	21.365	21.107	21.618	0					492	114	6	0	0	0	0.0026111
QSLEASLAETEGR	13	Unmodified	_QSLEASLAETEGR_							0	0	0	0	0	CON__P13645;CON__P02535-1	CON__P13645	CON__P13645	MULTI-MSMS	EH10161	1	61	695.844787597656	2	695.84407	1389.67359	0.46485	0.00032347	1.0075	0.00070103	4723-01-01	0.0010245	695.844910974833	20.92	3861-01-01	20.92	20.649	22.035	0					839	306	7	0	0	0	2.61E-25
QSLEASLAETEGR	13	Unmodified	_QSLEASLAETEGR_							0	0	0	0	0	CON__P13645;CON__P02535-1	CON__P13645	CON__P13645	MULTI-MSMS	EH10161	1	61	695.846069335938	2	695.84407	1389.67359	0.25999	0.00018091	0.72781	0.00050644	0.9878	0.00068736	695.844961910559	22.155	0.32949	22.155	22.079	22.409	0					92	69	2	0	0	0	0.018192
QSVEADINGLR	11	Unmodified	_QSVEADINGLR_							0	0	0	0	0	CON__P13645;CON__P02535-1;CON__Q2M2I5;CON__P08730-1	CON__P13645;CON__P08730-1	CON__P13645	MULTI-MSMS	EH10157	1	57	601.31103515625	2	601.312209	1200.60986	-0.97122	-0.00058401	-0.69764	-0.0004195	-1.6689	-0.0010035	601.311914855934	20.862	0.57923	20.862	20.718	21.297	0					267	130	4	0	0	0	0.0014846
QSVEADINGLR	11	Unmodified	_QSVEADINGLR_							0	0	0	0	0	CON__P13645;CON__P02535-1;CON__Q2M2I5;CON__P08730-1	CON__P13645;CON__P08730-1	CON__P13645	MULTI-MSMS	EH10159	1	59	601.31103515625	2	601.312209	1200.60986	0.15142	9.1053E-05	-1.2388	-0.00074491	-1.0874	-0.00065385	601.311198519743	20.455	0.36822	20.455	20.298	20.666	0					206	86	4	0	0	0	5.0055E-11
QSVEADINGLR	11	Unmodified	_QSVEADINGLR_							0	0	0	0	0	CON__P13645;CON__P02535-1;CON__Q2M2I5;CON__P08730-1	CON__P13645;CON__P08730-1	CON__P13645	MULTI-MSMS	EH10161	1	61	601.313354492188	2	601.312209	1200.60986	1.0866	0.00065338	-0.15086	-9.0713E-05	0.93574	0.00056267	601.312163015665	16.243	0.27355	16.243	16.096	16.369	0					200	59	5	0	0	0	2.9794E-16
QSVEADINGLR	11	Unmodified	_QSVEADINGLR_							0	0	0	0	0	CON__P13645;CON__P02535-1;CON__Q2M2I5;CON__P08730-1	CON__P13645;CON__P08730-1	CON__P13645	MULTI-MSMS	EH10161	1	61	601.311828613281	2	601.312209	1200.60986	0.79268	0.00047665	-0.3284	-0.00019747	0.46427	0.00027917	601.311875894722	2023-04-20	0.78412	2023-04-20	20.174	20.958	0					419	177	4	0	0	0	0.0098216
QSVEADINGLRR	12	Unmodified	_QSVEADINGLRR_							0	0	0	0	1	CON__P13645;CON__P02535-1;CON__P08730-1	CON__P13645;CON__P08730-1	CON__P13645	MULTI-MSMS	EH10157	1	57	453.244506835938	3	453.244268	1356.71098	-1.0851	-0.00049183	0.78058	0.0003538	-0.30456	-0.00013804	453.244779983509	18.625	0.32067	18.625	18.482	18.803	0					206	71	4	0	0	0	0.032307
QTALVELLK	9	Unmodified	_QTALVELLK_							0	0	0	0	0	CON__P02769	CON__P02769	CON__P02769	MULTI-MSMS	EH10161	1	61	507.814392089844	2	507.813325	1013.6121	1.298	0.00065917	0.36885	0.00018731	6669-01-01	0.00084647	507.813644292574	28.226	0.39772	28.226	28.065	28.463	0					200	85	3	0	0	0	6.9584E-07
QTALVELVK	9	Unmodified	_QTALVELVK_							0	0	0	0	0	CON__P02768-1	CON__P02768-1	CON__P02768-1	MULTI-MSMS	EH10157	1	57	500.804962158203	2	500.8055	999.596446	-1.1234	-0.00056261	0.053545	2.6816E-05	-1.0699	-0.00053579	500.805339663037	22.676	0.12801	22.676	22.591	22.719	0					44	26	2	0	0	0	0.00012957
QTVEADVNGLR	11	Unmodified	_QTVEADVNGLR_							0	0	0	0	0	CON__P08779	CON__P08779	CON__P08779	MULTI-MSMS	EH10161	1	61	401.2109375	3	401.210565	1200.60986	0.51603	0.00020704	-0.19524	-7.8334E-05	0.32079	0.0001287	401.210648721333	20.388	0.17239	20.388	20.264	20.437	0					61	38	3	0	0	0	0.018039
QVLDNLTMEK	10	Oxidation (M)	_QVLDNLTM(Oxidation (M))EK_		QVLDNLTM(1)EK			QVLDNLTM(74)EK		0	0	1	0	0	CON__P35527	CON__P35527	CON__P35527	MULTI-MSMS	EH10157	1	57	603.805236816406	2	603.805371	1205.59619	-0.79699	-0.00048123	-0.28916	-0.0001746	-1.0862	-0.00065583	603.805392328145	16.282	0.724	16.282	15.969	16.693	0					623	167	5	0	0	0	3.5404E-07
QVLDNLTMEK	10	Oxidation (M)	_QVLDNLTM(Oxidation (M))EK_		QVLDNLTM(1)EK			QVLDNLTM(160)EK		0	0	1	0	0	CON__P35527	CON__P35527	CON__P35527	MULTI-MSMS	EH10159	1	59	603.805541992188	2	603.805371	1205.59619	0.1602	9.6729E-05	-0.10899	-6.5808E-05	0.051211	3.0922E-05	603.805450457062	16.037	0.73005	16.037	15.731	16.461	0					680	169	5	0	0	0	1.7405E-43
QVLDNLTMEK	10	Oxidation (M)	_QVLDNLTM(Oxidation (M))EK_		QVLDNLTM(1)EK			QVLDNLTM(130)EK		0	0	1	0	0	CON__P35527	CON__P35527	CON__P35527	MULTI-MSMS	EH10161	1	61	603.805847167969	2	603.805371	1205.59619	1.0467	0.00063197	-0.55467	-0.00033491	0.49198	0.00029706	603.805162215052	16.043	0.75702	16.043	15.634	16.391	0					611	173	5	0	0	0	3.0991E-24
QVLDNLTMEK	10	Unmodified	_QVLDNLTMEK_							0	0	0	0	0	CON__P35527	CON__P35527	CON__P35527	MULTI-MSMS	EH10157	1	57	595.807861328125	2	595.807913	1189.60127	-0.9349	-0.00055702	0.18916	0.0001127	-0.74574	-0.00044432	595.808279660732	19.825	0.64933	19.825	19.623	20.272	0					541	144	5	0	0	0	6.7547E-25
QVLDNLTMEK	10	Unmodified	_QVLDNLTMEK_							0	0	0	0	0	CON__P35527	CON__P35527	CON__P35527	MULTI-MSMS	EH10159	1	59	595.808288574219	2	595.807913	1189.60127	0.15887	9.4653E-05	0.29118	0.00017349	0.45004	0.00026814	595.808224133154	19.505	0.68544	19.505	19.309	19.995	0					587	153	6	0	0	0	2.3743E-55
QVLDNLTMEK	10	Unmodified	_QVLDNLTMEK_							0	0	0	0	0	CON__P35527	CON__P35527	CON__P35527	MULTI-MSMS	EH10161	1	61	595.808898925781	2	595.807913	1189.60127	0.96544	0.00057521	0.12123	7.2231E-05	1.0867	0.00064745	595.80827598571	19.599	0.87877	19.599	19.32	20.199	0					825	190	6	0	0	0	0.0047328
QVVSSSEQLQSYQAEIIELR	20	Unmodified	_QVVSSSEQLQSYQAEIIELR_							0	0	0	0	0	CON__Q14525;CON__Q9UE12;CON__Q15323;CON__O76009	CON__Q14525;CON__Q9UE12;CON__O76009	CON__Q14525	MULTI-MSMS	EH10159	1	59	1154.6015625	2	1154.09498	2306.1754	1.154	0.0013318	7317-01-01	0.0019985	8857-02-01	0.0033304	1154.59902830736	32.128	0.22439	32.128	32.017	32.241	0					145	47	4	0	0	0	0.029815
RGFSASSAR	9	Unmodified	_RGFSASSAR_							0	0	0	0	1	CON__P04259	CON__P04259	CON__P04259	MSMS	EH10161	1	61	469.74462890625	2	469.743765	937.472977	NaN	NaN	NaN	NaN	NaN	NaN	NaN	10.904	1	10.904	10.404	11.404	0								0	0	0	0.036395
RGQNFQVLMIMNK	13	2 Oxidation (M)	_RGQNFQVLM(Oxidation (M))IM(Oxidation (M))NK_		RGQNFQVLM(1)IM(1)NK			RGQNFQVLM(67)IM(67)NK		0	0	2	0	1	TG3_human	TG3_human	TG3_human	MULTI-MSMS	EH10157	1	57	537.609436035156	3	537.609565	1609.80687	-0.94763	-0.00050946	-0.32434	-0.00017437	-1.272	-0.00068382	537.609723916538	19.472	1.0365	19.472	19.154	20.191	0					1073	231	7	0	0	0	1.656E-08
RGQNFQVLMIMNK	13	2 Oxidation (M)	_RGQNFQVLM(Oxidation (M))IM(Oxidation (M))NK_		RGQNFQVLM(1)IM(1)NK			RGQNFQVLM(70)IM(70)NK		0	0	2	0	1	TG3_human	TG3_human	TG3_human	MULTI-MSMS	EH10159	1	59	537.609680175781	3	537.609565	1609.80687	0.21452	0.00011533	-0.39101	-0.00021021	-0.17648	-9.4879E-05	537.610107243609	18.972	1.1443	18.972	18.683	19.828	0					1177	259	7	0	0	0	1.3951E-08
RGQNFQVLMIMNK	13	Oxidation (M)	_RGQNFQVLMIM(Oxidation (M))NK_		RGQNFQVLM(0.008)IM(0.992)NK			RGQNFQVLM(-21)IM(21)NK		0	0	1	0	1	TG3_human	TG3_human	TG3_human	MULTI-MSMS	EH10157	1	57	532.277465820312	3	532.277927	1593.81195	-1.0723	-0.00057075	-0.43779	-0.00023303	-1.5101	-0.00080377	532.277957707694	22.719	0.83989	22.719	22.377	23.217	0					834	197	6	0	0	0	2.1849E-09
RGQNFQVLMIMNK	13	Oxidation (M)	_RGQNFQVLMIM(Oxidation (M))NK_		RGQNFQVLMIM(1)NK			RGQNFQVLM(-45)IM(45)NK		0	0	1	0	1	TG3_human	TG3_human	TG3_human	MULTI-MSMS	EH10157	1	57	797.912658691406	2	797.913252	1593.81195	-1.4102	-0.0011252	-0.26681	-0.00021289	-1.677	-0.0013381	797.91329902211	22.711	0.65978	22.711	22.421	23.081	0					587	156	5	0	0	0	1.183E-12
RGQNFQVLMIMNK	13	Oxidation (M)	_RGQNFQVLM(Oxidation (M))IMNK_		RGQNFQVLM(1)IMNK			RGQNFQVLM(39)IM(-39)NK		0	0	1	0	1	TG3_human	TG3_human	TG3_human	MULTI-MSMS	EH10157	1	57	532.277587890625	3	532.277927	1593.81195	-0.96997	-0.00051629	-0.23356	-0.00012432	-1.2035	-0.00064061	532.278063647478	25.359	5428-01-01	25.359	24.804	26.347	0					1472	360	6	0	0	0	5.8295E-35
RGQNFQVLMIMNK	13	Oxidation (M)	_RGQNFQVLM(Oxidation (M))IMNK_		RGQNFQVLM(1)IMNK			RGQNFQVLM(60)IM(-60)NK		0	0	1	0	1	TG3_human	TG3_human	TG3_human	MULTI-MSMS	EH10157	1	57	797.912658691406	2	797.913252	1593.81195	-1.3083	-0.0010439	-0.078826	-6.2896E-05	-1.3872	-0.0011068	797.913570092426	25.267	1.0105	25.267	24.826	25.836	0					911	240	5	0	0	0	7.7422E-45
RGQNFQVLMIMNK	13	Oxidation (M)	_RGQNFQVLMIM(Oxidation (M))NK_		RGQNFQVLM(0.148)IM(0.852)NK			RGQNFQVLM(-7.6)IM(7.6)NK		0	0	1	0	1	TG3_human	TG3_human	TG3_human	MULTI-MSMS	EH10157	1	57	532.611328125	3	532.277927	1593.81195	-0.83453	-0.0004442	-0.6222	-0.00033118	-1.4567	-0.00077538	532.278015324351	28.437	0.66563	28.437	28.163	28.828	0					301	141	4	0	0	0	0.0016259
RGQNFQVLMIMNK	13	Oxidation (M)	_RGQNFQVLMIM(Oxidation (M))NK_		RGQNFQVLM(0.298)IM(0.702)NK			RGQNFQVLM(-3.7)IM(3.7)NK		0	0	1	0	1	TG3_human	TG3_human	TG3_human	MULTI-MSMS	EH10159	1	59	532.613342285156	3	532.277927	1593.81195	0.21135	0.0001125	-0.5423	-0.00028865	-0.33095	-0.00017616	532.277928203277	22.203	0.7386	22.203	21.872	22.611	0					690	169	6	0	0	0	0.00066256
RGQNFQVLMIMNK	13	Oxidation (M)	_RGQNFQVLM(Oxidation (M))IMNK_		RGQNFQVLM(0.997)IM(0.003)NK			RGQNFQVLM(26)IM(-26)NK		0	0	1	0	1	TG3_human	TG3_human	TG3_human	MULTI-MSMS	EH10159	1	59	797.913513183594	2	797.913252	1593.81195	0.10402	8.2997E-05	-0.36117	-0.00028818	-0.25715	-0.00020518	797.913371442285	24.758	0.76797	24.758	24.437	25.205	0					827	180	7	0	0	0	2.0062E-06
RGQNFQVLMIMNK	13	Oxidation (M)	_RGQNFQVLM(Oxidation (M))IMNK_		RGQNFQVLM(1)IMNK			RGQNFQVLM(39)IM(-39)NK		0	0	1	0	1	TG3_human	TG3_human	TG3_human	MULTI-MSMS	EH10159	1	59	532.278381347656	3	532.277927	1593.81195	0.14665	7.8058E-05	-0.30767	-0.00016376	-0.16102	-8.5706E-05	532.278464637886	24.761	1.1519	24.761	24.423	25.575	0					1033	265	8	0	0	0	2.6811E-34
RGQNFQVLMIMNK	13	Oxidation (M)	_RGQNFQVLMIM(Oxidation (M))NK_		RGQNFQVLM(0.018)IM(0.982)NK			RGQNFQVLM(-17)IM(17)NK		0	0	1	0	1	TG3_human	TG3_human	TG3_human	MULTI-MSMS	EH10161	1	61	532.27880859375	3	532.277927	1593.81195	0.79701	0.00042423	-0.54551	-0.00029037	0.2515	0.00013387	532.278220110335	21.971	0.89518	21.971	21.719	22.614	0					884	195	8	0	0	0	1.7897E-08
RGQNFQVLMIMNK	13	Oxidation (M)	_RGQNFQVLM(Oxidation (M))IMNK_		RGQNFQVLM(0.996)IM(0.004)NK			RGQNFQVLM(23)IM(-23)NK		0	0	1	0	1	TG3_human	TG3_human	TG3_human	MULTI-MSMS	EH10161	1	61	532.278381347656	3	532.277927	1593.81195	0.93302	0.00049662	-0.58734	-0.00031263	0.34567	0.00018399	532.277897525072	24.046	2137-01-01	24.046	23.787	25.001	0					893	297	6	0	0	0	1.8332E-25
RGQNFQVLMIMNK	13	Oxidation (M)	_RGQNFQVLM(Oxidation (M))IMNK_		RGQNFQVLM(1)IMNK			RGQNFQVLM(55)IM(-55)NK		0	0	1	0	1	TG3_human	TG3_human	TG3_human	MULTI-MSMS	EH10161	1	61	797.913635253906	2	797.913252	1593.81195	0.53255	0.00042493	0.095315	7.6053E-05	0.62786	0.00050098	797.913710538347	24.566	0.57663	24.566	24.307	24.884	0					374	146	3	0	0	0	1.3343E-34
RGQNFQVLMIMNK	13	Oxidation (M)	_RGQNFQVLM(Oxidation (M))IMNK_		RGQNFQVLM(0.881)IM(0.119)NK			RGQNFQVLM(8.7)IM(-8.7)NK		0	0	1	0	1	TG3_human	TG3_human	TG3_human	MULTI-MSMS	EH10161	1	61	532.278381347656	3	532.277927	1593.81195	1.0288	0.00054759	-1.213	-0.00064567	-0.18426	-9.8079E-05	532.277951454959	25.312	0.48639	25.312	25.246	25.732	0					238	110	4	0	0	0	0.0011309
RGQNFQVLMIMNK	13	Oxidation (M)	_RGQNFQVLM(Oxidation (M))IMNK_		RGQNFQVLM(0.5)IM(0.5)NK			RGQNFQVLM(0)IM(0)NK		0	0	1	0	1	TG3_human	TG3_human	TG3_human	MULTI-MSMS	EH10161	1	61	532.611755371094	3	532.277927	1593.81195	1.167	0.00062118	-0.9097	-0.00048422	0.25733	0.00013697	532.277311880307	27.24	0.12775	27.24	27.162	27.29	0					47	32	2	0	0	0	1.6167E-05
RGQNFQVLMIMNK	13	Oxidation (M)	_RGQNFQVLM(Oxidation (M))IMNK_		RGQNFQVLM(0.953)IM(0.047)NK			RGQNFQVLM(13)IM(-13)NK		0	0	1	0	1	TG3_human	TG3_human	TG3_human	MULTI-SECPEP	EH10161	1	61	532.606872558594	3	532.277927	1593.81195	1.0607	0.00056458	0.32294	0.0001719	3836-01-01	0.00073648	532.278051602375	25.917	0.53751	25.917	25.539	26.076	0					300	122	4	0	0	0	0.00035193
RGQNFQVLMIMNK	13	Unmodified	_RGQNFQVLMIMNK_							0	0	0	0	1	TG3_human	TG3_human	TG3_human	MULTI-MSMS	EH10157	1	57	526.946228027344	3	526.946289	1577.81704	-0.83456	-0.00043977	-0.064547	-3.4013E-05	-0.89911	-0.00047378	526.946965512287	28.455	2531-01-01	28.455	28.207	29.46	0					1229	272	7	0	0	0	5.2814E-59
RGQNFQVLMIMNK	13	Unmodified	_RGQNFQVLMIMNK_							0	0	0	0	1	TG3_human	TG3_human	TG3_human	MULTI-MSMS	EH10157	1	57	789.915649414062	2	789.915795	1577.81704	-1.1536	-0.00091121	-0.011377	-8.9869E-06	-1.1649	-0.0009202	789.916116034786	28.471	0.97132	28.471	28.225	29.196	0					1038	208	7	0	0	0	5.2657E-71
RGQNFQVLMIMNK	13	Unmodified	_RGQNFQVLMIMNK_							0	0	0	0	1	TG3_human	TG3_human	TG3_human	MSMS	EH10157	1	57	526.946655273438	3	526.946289	1577.81704	NaN	NaN	NaN	NaN	NaN	NaN	NaN	31.178	1	31.178	30.678	31.678	0								0	0	0	0.035149
RGQNFQVLMIMNK	13	Unmodified	_RGQNFQVLMIMNK_							0	0	0	0	1	TG3_human	TG3_human	TG3_human	MULTI-MSMS	EH10159	1	59	526.94677734375	3	526.946289	1577.81704	0.056587	2.9818E-05	-0.026955	-1.4204E-05	0.029632	1.5614E-05	526.946842778499	27.923	1.1035	27.923	27.703	28.806	0					1080	237	7	0	0	0	2.0711E-13
RGQNFQVLMIMNK	13	Unmodified	_RGQNFQVLMIMNK_							0	0	0	0	1	TG3_human	TG3_human	TG3_human	MULTI-MSMS	EH10159	1	59	789.915649414062	2	789.915795	1577.81704	0.0082258	6.4977E-06	-0.17726	-0.00014002	-0.16904	-0.00013352	789.916046376826	27.922	0.91275	27.922	27.719	28.632	0					847	193	7	0	0	0	6.3406E-25
RGQNFQVLMIMNK	13	Unmodified	_RGQNFQVLMIMNK_							0	0	0	0	1	TG3_human	TG3_human	TG3_human	MULTI-MSMS	EH10159	1	59	527.279052734375	3	526.946289	1577.81704	0.1124	5.923E-05	0.0074657	3.934E-06	0.11987	6.3164E-05	527.280124147807	29.182	0.56631	29.182	29.085	29.652	0					188	113	2	0	0	0	0.011619
RGQNFQVLMIMNK	13	Unmodified	_RGQNFQVLMIMNK_							0	0	0	0	1	TG3_human	TG3_human	TG3_human	MULTI-MSMS	EH10161	1	61	526.946838378906	3	526.946289	1577.81704	2001-01-01	0.00063239	-0.86968	-0.00045828	0.33042	0.00017411	526.946346064234	27.359	4808-02-01	27.359	27.095	29.576	0					2340	544	7	0	0	0	1.4372E-57
RGQNFQVLMIMNK	13	Unmodified	_RGQNFQVLMIMNK_							0	0	0	0	1	TG3_human	TG3_human	TG3_human	MULTI-MSMS	EH10161	1	61	789.916320800781	2	789.915795	1577.81704	0.74725	0.00059026	-0.76483	-0.00060415	-0.017578	-1.3886E-05	789.915552586308	27.36	2001-02-01	27.36	27.105	29.306	0					1900	486	6	0	0	0	5.2657E-71
RGQNFQVLMIMNK	13	Unmodified	_RGQNFQVLMIMNK_							0	0	0	0	1	TG3_human	TG3_human	TG3_human	MULTI-MSMS	EH10161	1	61	527.28076171875	3	526.946289	1577.81704	4632-01-01	0.00077101	0.53164	0.00028015	9948-01-01	0.0010512	527.280933406094	31.24	0.13741	31.24	31.155	31.292	0					39	31	2	0	0	0	0.027562
RGQNFQVLMIMNK	13	Unmodified	_RGQNFQVLMIMNK_							0	0	0	0	1	TG3_human	TG3_human	TG3_human	MULTI-MSMS	EH10161	1	61	527.281127929688	3	526.946289	1577.81704	5419-01-01	0.00081248	0.82035	0.00043228	3622-02-01	0.0012448	527.28142264631	31.793	0.12998	31.793	31.73	31.86	0					43	27	2	0	0	0	0.0028007
RGQNFQVLMIMNK	13	Unmodified	_RGQNFQVLMIMNK_							0	0	0	0	1	TG3_human	TG3_human	TG3_human	MULTI-MSMS	EH10161	1	61	527.281677246094	3	526.946289	1577.81704	1.702	0.00089689	1.0491	0.00055279	7511-02-01	0.0014497	527.281449003472	32.933	0.41403	32.933	32.766	33.181	0					168	83	3	0	0	0	0.027562
RGQNFQVLMIMNK	13	Unmodified	_RGQNFQVLMIMNK_							0	0	0	0	1	TG3_human	TG3_human	TG3_human	MULTI-MSMS	EH10161	1	61	527.283142089844	3	526.946289	1577.81704	5788-01-01	0.00083196	0.63526	0.00033475	2141-02-01	0.0011667	527.281460097668	35.241	0.3177	35.241	35.05	35.368	0					105	65	2	0	0	0	0.031788
RGQNFQVLMIMNK	13	Unmodified	_RGQNFQVLMIMNK_							0	0	0	0	1	TG3_human	TG3_human	TG3_human	MULTI-MSMS	EH10161	1	61	527.281982421875	3	526.946289	1577.81704	5041-01-01	0.00079258	0.85564	0.00045088	3597-02-01	0.0012435	527.281235679643	36.051	0.49384	36.051	35.974	36.468	0					143	108	2	0	0	0	0.031788
RGQNFQVLMIMNK	13	Unmodified	_RGQNFQVLMIMNK_							0	0	0	0	1	TG3_human	TG3_human	TG3_human	MSMS	EH10161	1	61	526.946838378906	3	526.946289	1577.81704	NaN	NaN	NaN	NaN	NaN	NaN	NaN	30.615	1	30.615	30.115	31.115	0								0	0	0	0.034679
RGQNFQVLMIMNK	13	Unmodified	_RGQNFQVLMIMNK_							0	0	0	0	1	TG3_human	TG3_human	TG3_human	MSMS	EH10161	1	61	526.947875976562	3	526.946289	1577.81704	NaN	NaN	NaN	NaN	NaN	NaN	NaN	32.543	1	32.543	32.043	33.043	0								0	0	0	0.011464
RGQNFQVLMIMNK	13	Unmodified	_RGQNFQVLMIMNK_							0	0	0	0	1	TG3_human	TG3_human	TG3_human	MSMS	EH10161	1	61	526.946594238281	3	526.946289	1577.81704	NaN	NaN	NaN	NaN	NaN	NaN	NaN	37.132	1	37.132	36.632	37.632	0								0	0	0	0.028785
RGQNFQVLMIMNK	13	Unmodified	_RGQNFQVLMIMNK_							0	0	0	0	1	TG3_human	TG3_human	TG3_human	MULTI-SECPEP	EH10161	1	61	526.839050292969	3	526.946289	1577.81704	3347-01-01	0.00070334	0.96198	0.00050691	2967-02-01	0.0012102	527.28120849249	38.232	0.46926	38.232	37.926	38.396	0					142	100	2	0	0	0	0.0367
RGQNFQVLMIMNKGLGSNER	20	Unmodified	_RGQNFQVLMIMNKGLGSNER_							0	0	0	0	2	TG3_human	TG3_human	TG3_human	MULTI-MSMS	EH10157	1	57	765.062866210938	3	764.728173	2291.16269	-1.085	-0.00082977	0.17372	0.00013285	-0.91133	-0.00069692	765.062329714452	29.323	0.22015	29.323	29.222	29.442	0					113	48	3	0	0	0	1.4751E-05
RGQNFQVLMIMNKGLGSNER	20	Unmodified	_RGQNFQVLMIMNKGLGSNER_							0	0	0	0	2	TG3_human	TG3_human	TG3_human	MULTI-MSMS	EH10161	1	61	765.063537597656	3	764.728173	2291.16269	0.782	0.00059802	-0.10574	-8.0862E-05	0.67626	0.00051716	765.062465552638	28.648	0.23242	28.648	28.514	28.746	0					156	47	5	0	0	0	2.9457E-05
RGQNFQVLMIMNKGLGSNER	20	Unmodified	_RGQNFQVLMIMNKGLGSNER_							0	0	0	0	2	TG3_human	TG3_human	TG3_human	MULTI-SECPEP	EH10161	1	61	573.955322265625	4	573.797949	2291.16269	1.0726	0.00061543	4484-01-01	0.00083109	2.521	0.0014465	574.049461703253	28.642	0.2083	28.642	28.509	28.717	0					78	42	2	0	0	0	0.019593
RNVQALEIELQSQLALK	17	Unmodified	_RNVQALEIELQSQLALK_							0	0	0	0	1	CON__P13645	CON__P13645	CON__P13645	MULTI-MSMS	EH10161	1	61	651.709533691406	3	651.709101	1952.10547	0.99203	0.00064652	0.18164	0.00011838	1.1737	0.00076489	652.042912445941	31.377	0.18335	31.377	31.296	31.479	0					82	40	3	0	0	0	3.0344E-05
SDLEANVEALIQEIDFLR	18	Unmodified	_SDLEANVEALIQEIDFLR_							0	0	0	0	0	CON__O43790;CON__Q14533;CON__Q6NT21;CON__P78385	CON__O43790;CON__Q6NT21	CON__O43790	MULTI-MSMS	EH10159	1	59	692.695251464844	3	692.360026	2074.05825	3588-01-01	0.00094077	0.7449	0.00051574	2.1037	0.0014565	692.694781818624	41.176	0.12339	41.176	41.105	41.229	0					68	22	4	0	0	0	0.0015186
SDLEANVEALIQEIDFLR	18	Unmodified	_SDLEANVEALIQEIDFLR_							0	0	0	0	0	CON__O43790;CON__Q14533;CON__Q6NT21;CON__P78385	CON__O43790;CON__Q6NT21	CON__O43790	MULTI-MSMS	EH10159	1	59	1038.04052734375	2	1038.0364	2074.05825	7396-01-01	0.0018058	7001-01-01	0.0017648	4398-03-01	0.0035706	1038.03808387396	41.177	0.074299	41.177	41.144	41.218	0					43	13	4	0	0	0	2.2265E-13
SDLEANVEALIQEIDFLR	18	Unmodified	_SDLEANVEALIQEIDFLR_							0	0	0	0	0	CON__O43790;CON__Q14533;CON__Q6NT21;CON__P78385	CON__O43790;CON__Q6NT21	CON__O43790	MULTI-MSMS	EH10161	1	61	692.6953125	3	692.360026	2074.05825	3459-01-01	0.00093187	-0.31846	-0.00022049	1.0275	0.00071138	692.694712634915	41.172	0.047974	41.172	41.155	41.203	0					18	6	4	0	0	0	0.014132
SDLEMQYETLQEELMALK	18	2 Oxidation (M)	_SDLEM(Oxidation (M))QYETLQEELM(Oxidation (M))ALK_		SDLEM(1)QYETLQEELM(1)ALK			SDLEM(43)QYETLQEELM(43)ALK		0	0	2	0	0	CON__P35527	CON__P35527	CON__P35527	MULTI-MSMS	EH10157	1	57	735.343688964844	3	735.009677	2202.0072	-0.65738	-0.00048318	-0.99715	-0.00073292	-1.6545	-0.0012161	735.344523399032	39.938	0.56102	39.938	39.619	40.18	0					492	131	5	0	0	0	0.0010597
SDLEMQYETLQEELMALK	18	2 Oxidation (M)	_SDLEM(Oxidation (M))QYETLQEELM(Oxidation (M))ALK_		SDLEM(1)QYETLQEELM(1)ALK			SDLEM(74)QYETLQEELM(74)ALK		0	0	2	0	0	CON__P35527	CON__P35527	CON__P35527	MULTI-MSMS	EH10157	1	57	1102.51318359375	2	1102.01088	2202.0072	-0.82442	-0.00090852	-0.27328	-0.00030116	-1.0977	-0.0012097	1102.51132175452	39.77	0.16162	39.77	39.664	39.826	0					123	36	4	0	0	0	1.1786E-08
SDLEMQYETLQEELMALK	18	2 Oxidation (M)	_SDLEM(Oxidation (M))QYETLQEELM(Oxidation (M))ALK_		SDLEM(1)QYETLQEELM(1)ALK			SDLEM(55)QYETLQEELM(55)ALK		0	0	2	0	0	CON__P35527	CON__P35527	CON__P35527	MULTI-MSMS	EH10159	1	59	735.3447265625	3	735.009677	2202.0072	-0.12689	-9.3263E-05	0.47519	0.00034927	0.3483	0.00025601	735.34483211023	39.4	0.72797	39.4	39.036	39.764	0					757	170	6	0	0	0	2.5559E-05
SDLEMQYETLQEELMALK	18	2 Oxidation (M)	_SDLEM(Oxidation (M))QYETLQEELM(Oxidation (M))ALK_		SDLEM(1)QYETLQEELM(1)ALK			SDLEM(81)QYETLQEELM(81)ALK		0	0	2	0	0	CON__P35527	CON__P35527	CON__P35527	MULTI-MSMS	EH10159	1	59	1102.51379394531	2	1102.01088	2202.0072	0.41917	0.00046193	0.68011	0.00074949	1.0993	0.0012114	1102.51338025694	39.393	0.63861	39.393	39.062	39.701	0					711	148	6	0	0	0	1.605E-09
SDLEMQYETLQEELMALK	18	2 Oxidation (M)	_SDLEM(Oxidation (M))QYETLQEELM(Oxidation (M))ALK_		SDLEM(1)QYETLQEELM(1)ALK			SDLEM(110)QYETLQEELM(110)ALK		0	0	2	0	0	CON__P35527	CON__P35527	CON__P35527	MULTI-MSMS	EH10161	1	61	735.345275878906	3	735.009677	2202.0072	0.75755	0.00055681	-0.11582	-8.5126E-05	0.64173	0.00047168	735.344436288171	39.25	0.82706	39.25	38.871	39.698	0					853	179	6	0	0	0	7.9227E-20
SDLEMQYETLQEELMALK	18	2 Oxidation (M)	_SDLEM(Oxidation (M))QYETLQEELM(Oxidation (M))ALK_		SDLEM(1)QYETLQEELM(1)ALK			SDLEM(150)QYETLQEELM(150)ALK		0	0	2	0	0	CON__P35527	CON__P35527	CON__P35527	MULTI-MSMS	EH10161	1	61	1102.51574707031	2	1102.01088	2202.0072	0.88791	0.00097849	0.71389	0.00078671	6018-01-01	0.0017652	1102.51329644887	39.238	0.74829	39.238	38.883	39.632	0					809	162	6	0	0	0	7.5718E-39
SDLEMQYETLQEELMALK	18	Oxidation (M)	_SDLEMQYETLQEELM(Oxidation (M))ALK_		SDLEMQYETLQEELM(1)ALK			SDLEM(-88)QYETLQEELM(88)ALK		0	0	1	0	0	CON__P35527	CON__P35527	CON__P35527	MULTI-MSMS	EH10157	1	57	1094.01403808594	2	1094.01342	2186.01229	-0.86934	-0.00095107	-0.65634	-0.00071805	-1.5257	-0.0016691	1094.51384946753	39.985	0.31295	39.985	39.872	40.185	0					280	73	5	0	0	0	7.5772E-20
SDLEMQYETLQEELMALK	18	Oxidation (M)	_SDLEM(Oxidation (M))QYETLQEELMALK_		SDLEM(1)QYETLQEELMALK			SDLEM(69)QYETLQEELM(-69)ALK		0	0	1	0	0	CON__P35527	CON__P35527	CON__P35527	MULTI-MSMS	EH10157	1	57	730.012145996094	3	729.678039	2186.01229	-0.38723	-0.00028255	-0.22495	-0.00016414	-0.61218	-0.00044669	730.012471148079	40.576	0.14545	40.576	40.529	40.674	0					104	31	4	0	0	0	3.8439E-13
SDLEMQYETLQEELMALK	18	Oxidation (M)	_SDLEM(Oxidation (M))QYETLQEELMALK_		SDLEM(1)QYETLQEELMALK			SDLEM(110)QYETLQEELM(-110)ALK		0	0	1	0	0	CON__P35527	CON__P35527	CON__P35527	MULTI-MSMS	EH10157	1	57	1094.51257324219	2	1094.01342	2186.01229	-0.59897	-0.00065528	-0.29405	-0.00032169	-0.89301	-0.00097697	1094.01378058907	40.594	0.1269	40.594	40.542	40.669	0					98	27	4	0	0	0	2.0309E-38
SDLEMQYETLQEELMALK	18	Oxidation (M)	_SDLEM(Oxidation (M))QYETLQEELMALK_		SDLEM(1)QYETLQEELMALK			SDLEM(40)QYETLQEELM(-40)ALK		0	0	1	0	0	CON__P35527	CON__P35527	CON__P35527	MULTI-MSMS	EH10159	1	59	730.012817382812	3	729.678039	2186.01229	0.46679	0.00034061	0.58812	0.00042914	1.0549	0.00076974	729.678606423876	40.406	0.21956	40.406	40.302	40.521	0					155	50	6	0	0	0	4.0291E-05
SDLEMQYETLQEELMALK	18	Oxidation (M)	_SDLEM(Oxidation (M))QYETLQEELMALK_		SDLEM(1)QYETLQEELMALK			SDLEM(120)QYETLQEELM(-120)ALK		0	0	1	0	0	CON__P35527	CON__P35527	CON__P35527	MULTI-MSMS	EH10159	1	59	1094.51708984375	2	1094.01342	2186.01229	1.0328	0.0011299	0.35064	0.00038361	3834-01-01	0.0015135	1094.51504480373	40.422	0.21033	40.422	40.306	40.517	0					156	48	5	0	0	0	1.6884E-39
SDLEMQYETLQEELMALK	18	Oxidation (M)	_SDLEMQYETLQEELM(Oxidation (M))ALK_		SDLEMQYETLQEELM(1)ALK			SDLEM(-80)QYETLQEELM(80)ALK		0	0	1	0	0	CON__P35527	CON__P35527	CON__P35527	MULTI-MSMS	EH10161	1	61	1094.51477050781	2	1094.01342	2186.01229	0.87474	0.00095698	0.86832	0.00094995	7431-01-01	0.0019069	1094.51649180122	39.295	0.57095	39.295	39.118	39.689	0					586	128	6	0	0	0	8.2699E-20
SDLEMQYETLQEELMALK	18	Oxidation (M)	_SDLEM(Oxidation (M))QYETLQEELMALK_		SDLEM(1)QYETLQEELMALK			SDLEM(50)QYETLQEELM(-50)ALK		0	0	1	0	0	CON__P35527	CON__P35527	CON__P35527	MULTI-MSMS	EH10161	1	61	730.014465332031	3	729.678039	2186.01229	0.7379	0.00053843	0.48187	0.00035161	2198-01-01	0.00089004	730.013111060758	40.333	0.26643	40.333	40.241	40.508	0					244	60	6	0	0	0	2.6984E-08
SDLEMQYETLQEELMALK	18	Oxidation (M)	_SDLEM(Oxidation (M))QYETLQEELMALK_		SDLEM(1)QYETLQEELMALK			SDLEM(150)QYETLQEELM(-150)ALK		0	0	1	0	0	CON__P35527	CON__P35527	CON__P35527	MULTI-MSMS	EH10161	1	61	1094.51733398438	2	1094.01342	2186.01229	0.86961	0.00095137	1.0956	0.0011986	9652-01-01	0.00215	1094.51624705875	40.325	0.27411	40.325	40.245	40.519	0					220	62	4	0	0	0	9.9386E-63
SDLEMQYETLQEELMALK	18	Unmodified	_SDLEMQYETLQEELMALK_							0	0	0	0	0	CON__P35527	CON__P35527	CON__P35527	MULTI-MSMS	EH10157	1	57	724.680603027344	3	724.346401	2170.01737	-0.34214	-0.00024783	-0.23068	-0.00016709	-0.57282	-0.00041492	724.680846354783	40.62	0.14041	40.62	40.567	40.707	0					117	30	6	0	0	0	2.2842E-38
SDLEMQYETLQEELMALK	18	Unmodified	_SDLEMQYETLQEELMALK_							0	0	0	0	0	CON__P35527	CON__P35527	CON__P35527	MULTI-MSMS	EH10157	1	57	1086.51416015625	2	1086.01596	2170.01737	-0.56364	-0.00061213	-0.66842	-0.00072592	-1.2321	-0.001338	1086.51514482142	40.62	0.11661	40.62	40.571	40.688	0					87	25	5	0	0	0	1.7669E-76
SDLEMQYETLQEELMALK	18	Unmodified	_SDLEMQYETLQEELMALK_							0	0	0	0	0	CON__P35527	CON__P35527	CON__P35527	MULTI-MSMS	EH10159	1	59	724.68115234375	3	724.346401	2170.01737	0.5276	0.00038216	0.35547	0.00025749	0.88307	0.00063965	724.681311835203	40.433	0.19781	40.433	40.362	40.56	0					235	45	7	0	0	0	3.4868E-13
SDLEMQYETLQEELMALK	18	Unmodified	_SDLEMQYETLQEELMALK_							0	0	0	0	0	CON__P35527	CON__P35527	CON__P35527	MULTI-MSMS	EH10159	1	59	1086.51806640625	2	1086.01596	2170.01737	1.0265	0.0011148	0.12608	0.00013693	1.1526	0.0012518	1086.51729726897	40.429	0.20194	40.429	40.358	40.56	0					147	46	5	0	0	0	2.0512E-39
SDLEMQYETLQEELMALK	18	Unmodified	_SDLEMQYETLQEELMALK_							0	0	0	0	0	CON__P35527	CON__P35527	CON__P35527	MULTI-MSMS	EH10161	1	61	1086.51843261719	2	1086.01596	2170.01737	0.90091	0.0009784	0.81861	0.00088902	7195-01-01	0.0018674	1086.51859472061	40.397	0.28029	40.397	40.309	40.59	0					263	63	6	0	0	0	8.3337E-29
SDLEMQYETLQEELMALK	18	Unmodified	_SDLEMQYETLQEELMALK_							0	0	0	0	0	CON__P35527	CON__P35527	CON__P35527	MULTI-MSMS	EH10161	1	61	724.683288574219	3	724.346401	2170.01737	0.7688	0.00055688	0.57639	0.0004175	3452-01-01	0.00097438	724.347063127512	40.394	0.32105	40.394	40.309	40.63	0					359	71	7	0	0	0	3.5406E-38
SDLEMQYETLQEELMALKK	19	Unmodified	_SDLEMQYETLQEELMALKK_							0	0	0	0	1	CON__P35527	CON__P35527	CON__P35527	MULTI-MSMS	EH10161	1	61	767.382019042969	3	767.044722	2298.11234	0.97702	0.00074942	0.054872	4.209E-05	1.0319	0.00079151	767.380287589222	36.978	0.38177	36.978	36.799	37.181	0					350	81	6	0	0	0	2.1129E-05
SDLGPSYGGWQVLDATPQER	20	Unmodified	_SDLGPSYGGWQVLDATPQER_							0	0	0	0	0	TG3_human	TG3_human	TG3_human	MULTI-MSMS	EH10157	1	57	1089.0205078125	2	1088.51891	2175.02326	-1.2314	-0.0013404	2.0728	0.0022563	0.84145	0.00091594	1089.02241559562	2023-05-29	0.36654	2023-05-29	29.366	29.733	0					246	75	4	0	0	0	0.00052713
SDLGPSYGGWQVLDATPQER	20	Unmodified	_SDLGPSYGGWQVLDATPQER_							0	0	0	0	0	TG3_human	TG3_human	TG3_human	MULTI-MSMS	EH10157	1	57	1089.01867675781	2	1088.51891	2175.02326	-1.2896	-0.0014038	-0.19861	-0.00021619	-1.4882	-0.00162	1089.01995352587	30.831	6543-01-01	30.831	30.473	32.127	0					1308	376	7	0	0	0	2.1316E-64
SDLGPSYGGWQVLDATPQER	20	Unmodified	_SDLGPSYGGWQVLDATPQER_							0	0	0	0	0	TG3_human	TG3_human	TG3_human	MULTI-MSMS	EH10157	1	57	726.348449707031	3	726.01503	2175.02326	-1.0745	-0.00078009	-0.20506	-0.00014888	-1.2795	-0.00092897	726.349183401919	30.791	6623-01-01	30.791	30.447	32.109	0					1335	377	7	0	0	0	3.1735E-50
SDLGPSYGGWQVLDATPQER	20	Unmodified	_SDLGPSYGGWQVLDATPQER_							0	0	0	0	0	TG3_human	TG3_human	TG3_human	MULTI-MSMS	EH10157	1	57	1089.02197265625	2	1088.51891	2175.02326	-1.1649	-0.001268	6263-01-01	0.0017702	0.46138	0.00050222	1089.02203360807	32.375	0.9575	32.375	32.141	33.098	0					555	205	4	0	0	0	0.00052713
SDLGPSYGGWQVLDATPQER	20	Unmodified	_SDLGPSYGGWQVLDATPQER_							0	0	0	0	0	TG3_human	TG3_human	TG3_human	MULTI-MSMS	EH10157	1	57	1089.01843261719	2	1088.51891	2175.02326	-1.0052	-0.0010942	0.62862	0.00068427	-0.37657	-0.0004099	1088.51993064758	33.535	0.35345	33.535	33.478	33.831	0					117	74	2	0	0	0	0.0077962
SDLGPSYGGWQVLDATPQER	20	Unmodified	_SDLGPSYGGWQVLDATPQER_							0	0	0	0	0	TG3_human	TG3_human	TG3_human	MULTI-SECPEP	EH10157	1	57	726.045837402344	3	726.01503	2175.02326	-0.76906	-0.00055835	0.66436	0.00048234	-0.1047	-7.6015E-05	726.349401860926	33.712	0.3983	33.712	33.595	33.993	0					152	81	3	0	0	0	0.028686
SDLGPSYGGWQVLDATPQER	20	Unmodified	_SDLGPSYGGWQVLDATPQER_							0	0	0	0	0	TG3_human	TG3_human	TG3_human	MULTI-MSMS	EH10159	1	59	726.351257324219	3	726.01503	2175.02326	0.018445	1.3391E-05	0.33032	0.00023982	0.34876	0.00025321	726.349601179797	27.462	0.39022	27.462	27.201	27.592	0					266	89	4	0	0	0	0.019299
SDLGPSYGGWQVLDATPQER	20	Unmodified	_SDLGPSYGGWQVLDATPQER_							0	0	0	0	0	TG3_human	TG3_human	TG3_human	MULTI-MSMS	EH10159	1	59	1089.02099609375	2	1088.51891	2175.02326	0.54569	0.00059399	0.67476	0.00073448	2204-01-01	0.0013285	1089.02107357329	29.207	0.31915	29.207	29.063	29.382	0					210	63	4	0	0	0	0.0029249
SDLGPSYGGWQVLDATPQER	20	Unmodified	_SDLGPSYGGWQVLDATPQER_							0	0	0	0	0	TG3_human	TG3_human	TG3_human	MULTI-MSMS	EH10159	1	59	726.351318359375	3	726.01503	2175.02326	0.035867	2.604E-05	0.52957	0.00038447	0.56543	0.00041051	726.3498471282	29.204	0.33775	29.204	29.044	29.382	0					252	67	5	0	0	0	0.024941
SDLGPSYGGWQVLDATPQER	20	Unmodified	_SDLGPSYGGWQVLDATPQER_							0	0	0	0	0	TG3_human	TG3_human	TG3_human	MULTI-MSMS	EH10159	1	59	1089.01989746094	2	1088.51891	2175.02326	0.74793	0.00081414	-1.2294	-0.0013382	-0.48146	-0.00052408	1089.01883654785	30.542	5724-01-01	30.542	30.158	31.73	0					1145	340	8	0	0	0	3.3391E-93
SDLGPSYGGWQVLDATPQER	20	Unmodified	_SDLGPSYGGWQVLDATPQER_							0	0	0	0	0	TG3_human	TG3_human	TG3_human	MULTI-MSMS	EH10159	1	59	726.349487304688	3	726.01503	2175.02326	0.23852	0.00017317	-0.61088	-0.00044351	-0.37235	-0.00027034	726.348881447998	30.542	6123-01-01	30.542	30.136	31.748	0					1186	348	8	0	0	0	2.0039E-63
SDLGPSYGGWQVLDATPQER	20	Unmodified	_SDLGPSYGGWQVLDATPQER_							0	0	0	0	0	TG3_human	TG3_human	TG3_human	MULTI-MSMS	EH10159	1	59	726.348327636719	3	726.01503	2175.02326	0.41397	0.00030055	-1.4824	-0.0010762	-1.0684	-0.00077568	726.348441105889	31.785	0.12831	31.785	31.711	31.839	0					63	28	3	0	0	0	0.020537
SDLGPSYGGWQVLDATPQER	20	Unmodified	_SDLGPSYGGWQVLDATPQER_							0	0	0	0	0	TG3_human	TG3_human	TG3_human	MULTI-MSMS	EH10159	1	59	1089.02392578125	2	1088.51891	2175.02326	0.97825	0.0010648	0.017946	1.9534E-05	0.99619	0.0010844	1089.02042488392	31.818	0.98219	31.818	31.72	32.703	0					596	208	4	0	0	0	0.0070535
SDLGPSYGGWQVLDATPQER	20	Unmodified	_SDLGPSYGGWQVLDATPQER_							0	0	0	0	0	TG3_human	TG3_human	TG3_human	MULTI-MSMS	EH10159	1	59	726.014709472656	3	726.01503	2175.02326	0.50437	0.00036618	-0.63283	-0.00045944	-0.12845	-9.3259E-05	726.348403909889	32.496	0.27214	32.496	32.259	32.532	0					106	56	2	0	0	0	0.027278
SDLGPSYGGWQVLDATPQER	20	Unmodified	_SDLGPSYGGWQVLDATPQER_							0	0	0	0	0	TG3_human	TG3_human	TG3_human	MULTI-MSMS	EH10159	1	59	1088.52307128906	2	1088.51891	2175.02326	1.0711	0.0011659	-0.47545	-0.00051754	0.59564	0.00064837	1089.01974966637	32.812	0.29499	32.812	32.654	32.949	0					142	62	3	0	0	0	0.026464
SDLGPSYGGWQVLDATPQER	20	Unmodified	_SDLGPSYGGWQVLDATPQER_							0	0	0	0	0	TG3_human	TG3_human	TG3_human	MULTI-MSMS	EH10159	1	59	726.349853515625	3	726.01503	2175.02326	0.6654	0.00048309	-1.0741	-0.00077983	-0.40872	-0.00029674	726.348387996761	33.562	0.25827	33.562	33.359	33.617	0					113	56	3	0	0	0	0.024499
SDLGPSYGGWQVLDATPQER	20	Unmodified	_SDLGPSYGGWQVLDATPQER_							0	0	0	0	0	TG3_human	TG3_human	TG3_human	MULTI-SECPEP	EH10159	1	59	725.956726074219	3	726.01503	2175.02326	0.45341	0.00032918	-1.0711	-0.00077765	-0.61771	-0.00044847	726.347589575776	31.907	0.61733	31.907	31.831	32.449	0					385	129	5	0	0	0	0.027431
SDLGPSYGGWQVLDATPQER	20	Unmodified	_SDLGPSYGGWQVLDATPQER_							0	0	0	0	0	TG3_human	TG3_human	TG3_human	MULTI-MSMS	EH10161	1	61	726.349548339844	3	726.01503	2175.02326	0.68978	0.00050079	0.13393	9.7235E-05	0.82371	0.00059803	726.34936000155	27.398	0.49537	27.398	27.147	27.643	0					356	124	4	0	0	0	0.0025486
SDLGPSYGGWQVLDATPQER	20	Unmodified	_SDLGPSYGGWQVLDATPQER_							0	0	0	0	0	TG3_human	TG3_human	TG3_human	MULTI-MSMS	EH10161	1	61	1089.02404785156	2	1088.51891	2175.02326	0.88935	0.00096807	8959-01-01	0.0020637	7853-02-01	0.0030318	1089.02255935644	29.138	0.40941	29.138	28.969	29.379	0					323	80	5	0	0	0	0.027411
SDLGPSYGGWQVLDATPQER	20	Unmodified	_SDLGPSYGGWQVLDATPQER_							0	0	0	0	0	TG3_human	TG3_human	TG3_human	MULTI-MSMS	EH10161	1	61	726.350646972656	3	726.01503	2175.02326	0.75475	0.00054796	1.0942	0.00079441	1.849	0.0013424	726.350181276557	2023-12-29	0.45266	2023-12-29	28.931	29.384	0					353	89	5	0	0	0	1.6259E-21
SDLGPSYGGWQVLDATPQER	20	Unmodified	_SDLGPSYGGWQVLDATPQER_							0	0	0	0	0	TG3_human	TG3_human	TG3_human	MULTI-MSMS	EH10161	1	61	726.349792480469	3	726.01503	2175.02326	0.83994	0.00060981	-0.57398	-0.00041672	0.26595	0.00019309	726.348916646252	30.233	7151-01-01	30.233	29.961	31.676	0					1858	397	7	0	0	0	4.6072E-50
SDLGPSYGGWQVLDATPQER	20	Unmodified	_SDLGPSYGGWQVLDATPQER_							0	0	0	0	0	TG3_human	TG3_human	TG3_human	MULTI-MSMS	EH10161	1	61	1089.02062988281	2	1088.51891	2175.02326	0.97204	0.0010581	-0.96318	-0.0010484	0.0088613	9.6457E-06	1089.01928339485	30.215	2.505	30.215	29.965	32.47	0					2295	563	8	0	0	0	5.2046E-110
SDLGPSYGGWQVLDATPQER	20	Unmodified	_SDLGPSYGGWQVLDATPQER_							0	0	0	0	0	TG3_human	TG3_human	TG3_human	MULTI-MSMS	EH10161	1	61	726.350463867188	3	726.01503	2175.02326	1.0903	0.00079154	0.11919	8.6532E-05	2094-01-01	0.00087807	726.34913145362	31.781	5623-01-01	31.781	31.613	33.175	0					872	328	3	0	0	0	4.5806E-09
SDLGPSYGGWQVLDATPQER	20	Unmodified	_SDLGPSYGGWQVLDATPQER_							0	0	0	0	0	TG3_human	TG3_human	TG3_human	MULTI-MSMS	EH10161	1	61	726.349670410156	3	726.01503	2175.02326	2177-01-01	0.00088407	-0.46634	-0.00033857	0.75137	0.00054551	726.348753696643	33.484	0.67819	33.484	33.131	33.809	0					202	136	2	0	0	0	0.0077638
SDLGPSYGGWQVLDATPQER	20	Unmodified	_SDLGPSYGGWQVLDATPQER_							0	0	0	0	0	TG3_human	TG3_human	TG3_human	MULTI-MSMS	EH10161	1	61	1089.01928710938	2	1088.51891	2175.02326	3413-01-01	0.0014601	-0.049106	-5.3453E-05	2922-01-01	0.0014066	1089.02069440223	33.634	0.79317	33.634	33.163	33.956	0					330	161	3	0	0	0	2.8831E-05
SDLGPSYGGWQVLDATPQER	20	Unmodified	_SDLGPSYGGWQVLDATPQER_							0	0	0	0	0	TG3_human	TG3_human	TG3_human	MULTI-MSMS	EH10161	1	61	1089.01989746094	2	1088.51891	2175.02326	2272-01-01	0.0013358	-0.4465	-0.00048602	0.78066	0.00084976	1089.02074795331	34.965	0.4449	34.965	34.783	35.228	0					163	93	2	0	0	0	0.0025927
SDLGPSYGGWQVLDATPQER	20	Unmodified	_SDLGPSYGGWQVLDATPQER_							0	0	0	0	0	TG3_human	TG3_human	TG3_human	MULTI-MSMS	EH10161	1	61	726.348266601562	3	726.01503	2175.02326	0.9786	0.00071048	-0.82281	-0.00059737	0.1558	0.00011311	726.348482797652	36.544	0.7	36.544	35.989	36.689	0					260	152	2	0	0	0	0.024499
SDLGPSYGGWQVLDATPQER	20	Unmodified	_SDLGPSYGGWQVLDATPQER_							0	0	0	0	0	TG3_human	TG3_human	TG3_human	MULTI-MSMS	EH10161	1	61	726.346069335938	3	726.01503	2175.02326	0.9413	0.0006834	-1.7638	-0.0012805	-0.8225	-0.00059714	726.347333704205	36.78	0.30045	36.78	36.652	36.953	0					140	63	3	0	0	0	0.0049479
SDLGPSYGGWQVLDATPQER	20	Unmodified	_SDLGPSYGGWQVLDATPQER_							0	0	0	0	0	TG3_human	TG3_human	TG3_human	MULTI-MSMS	EH10161	1	61	726.348754882812	3	726.01503	2175.02326	0.90339	0.00065587	-0.78625	-0.00057083	0.11714	8.5049E-05	726.348927945945	37.258	0.33865	37.258	37.109	37.447	0					127	70	2	0	0	0	0.020537
SDLGPSYGGWQVLDATPQER	20	Unmodified	_SDLGPSYGGWQVLDATPQER_							0	0	0	0	0	TG3_human	TG3_human	TG3_human	MULTI-MSMS	EH10161	1	61	726.349487304688	3	726.01503	2175.02326	0.8671	0.00062952	0.62405	0.00045307	4911-01-01	0.0010826	726.34978377405	37.677	0.95248	37.677	37.126	38.078	0					418	207	3	0	0	0	0.0066628
SDLGPSYGGWQVLDATPQER	20	Unmodified	_SDLGPSYGGWQVLDATPQER_							0	0	0	0	0	TG3_human	TG3_human	TG3_human	MULTI-MSMS	EH10161	1	61	726.350769042969	3	726.01503	2175.02326	0.76534	0.00055565	0.85085	0.00061773	6162-01-01	0.0011734	726.350059773864	38.925	0.32912	38.925	38.835	39.165	0					143	67	3	0	0	0	0.023595
SDLGPSYGGWQVLDATPQER	20	Unmodified	_SDLGPSYGGWQVLDATPQER_							0	0	0	0	0	TG3_human	TG3_human	TG3_human	MULTI-MSMS	EH10161	1	61	1089.02270507812	2	1088.51891	2175.02326	7011-01-01	0.0018517	9609-02-01	0.003223	4.662	0.0050747	1089.02272064867	41.484	0.22132	41.484	41.327	41.548	0					75	39	3	0	0	0	0.036718
SDLGPSYGGWQVLDATPQER	20	Unmodified	_SDLGPSYGGWQVLDATPQER_							0	0	0	0	0	TG3_human	TG3_human	TG3_human	MSMS	EH10161	1	61	1088.52221679688	2	1088.51891	2175.02326	NaN	NaN	NaN	NaN	NaN	NaN	NaN	31.536	1	31.536	31.036	32.036	0								0	0	0	1.5351E-33
SDLGPSYGGWQVLDATPQER	20	Unmodified	_SDLGPSYGGWQVLDATPQER_							0	0	0	0	0	TG3_human	TG3_human	TG3_human	MSMS	EH10161	1	61	1088.517578125	2	1088.51891	2175.02326	NaN	NaN	NaN	NaN	NaN	NaN	NaN	34.193	1	34.193	33.693	34.693	0								0	0	0	0.018382
SDLGPSYGGWQVLDATPQER	20	Unmodified	_SDLGPSYGGWQVLDATPQER_							0	0	0	0	0	TG3_human	TG3_human	TG3_human	MSMS	EH10161	1	61	726.01611328125	3	726.01503	2175.02326	NaN	NaN	NaN	NaN	NaN	NaN	NaN	34.448	1	34.448	33.948	34.948	0								0	0	0	0.021093
SDLGPSYGGWQVLDATPQER	20	Unmodified	_SDLGPSYGGWQVLDATPQER_							0	0	0	0	0	TG3_human	TG3_human	TG3_human	MULTI-SECPEP	EH10161	1	61	726.350891113281	3	726.01503	2175.02326	1.0243	0.00074366	0.1309	9.5035E-05	1.1552	0.0008387	726.349297327047	35.768	1.0702	35.768	35.264	36.335	0					453	235	3	0	0	0	0.03452
SDLGPSYGGWQVLDATPQER	20	Unmodified	_SDLGPSYGGWQVLDATPQER_							0	0	0	0	0	TG3_human	TG3_human	TG3_human	MULTI-SECPEP	EH10161	1	61	726.385925292969	3	726.01503	2175.02326	0.92789	0.00067366	-0.79973	-0.00058061	0.12816	9.3048E-05	726.014062994598	36.989	0.056374	36.989	36.953	37.009	0					21	11	2	0	0	0	0.034631
SDLGPSYGGWQVLDATPQER	20	Unmodified	_SDLGPSYGGWQVLDATPQER_							0	0	0	0	0	TG3_human	TG3_human	TG3_human	MULTI-SECPEP	EH10161	1	61	726.016174316406	3	726.01503	2175.02326	0.71941	0.0005223	0.93734	0.00068053	6567-01-01	0.0012028	726.349921123305	39.527	0.49575	39.527	39.312	39.808	0					269	109	4	0	0	0	0.03452
SEIDNVK	7	Unmodified	_SEIDNVK_							0	0	0	0	0	CON__P04264	CON__P04264	CON__P04264	MULTI-MSMS	EH10157	1	57	402.707611083984	2	402.708525	803.402498	-2.3178	-0.00093338	0.48263	0.00019436	-1.8351	-0.00073902	402.708703316677	6111-05-01	0.45979	6111-05-01	5327-05-01	9925-05-01	0					279	116	3	0	0	0	0.0050832
SEIDNVK	7	Unmodified	_SEIDNVK_							0	0	0	0	0	CON__P04264	CON__P04264	CON__P04264	MULTI-MSMS	EH10159	1	59	402.707946777344	2	402.708525	803.402498	-0.83964	-0.00033813	0.65623	0.00026427	-0.18341	-7.3862E-05	402.708775071501	5487-05-01	0.80337	5487-05-01	4457-05-01	6.249	0					438	207	4	0	0	0	0.0024978
SEIDNVK	7	Unmodified	_SEIDNVK_							0	0	0	0	0	CON__P04264	CON__P04264	CON__P04264	MULTI-MSMS	EH10161	1	61	402.709503173828	2	402.708525	803.402498	-0.098888	-3.9823E-05	0.7788	0.00031363	0.67991	0.0002738	402.708822051965	5332-05-01	3354-01-01	5332-05-01	4352-05-01	7706-06-01	0					614	340	4	0	0	0	2.1168E-05
SEISELR	7	Unmodified	_SEISELR_							0	0	0	0	0	CON__Q04695;CON__P02533	CON__Q04695;CON__P02533	CON__P02533	MULTI-MSMS	EH10161	1	61	417.222137451172	2	417.2218	832.429047	0.28722	0.00011983	0.49156	0.00020509	0.77878	0.00032492	417.221957225175	11.143	0.83355	11.143	10.885	11.719	0					364	208	2	0	0	0	2.9945E-33
SEITELR	7	Unmodified	_SEITELR_							0	0	0	0	0	CON__P13645;CON__P02535-1	CON__P13645	CON__P13645	MULTI-MSMS	EH10157	1	57	424.229705810547	2	424.229625	846.444697	-1.3978	-0.00059298	-0.18972	-8.0484E-05	-1.5875	-0.00067346	424.229512326666	12.233	0.79136	12.233	11.991	12.782	0					428	190	4	0	0	0	0.0049139
SEITELR	7	Unmodified	_SEITELR_							0	0	0	0	0	CON__P13645;CON__P02535-1	CON__P13645	CON__P13645	MULTI-MSMS	EH10159	1	59	424.228576660156	2	424.229625	846.444697	-0.42419	-0.00017995	0.16499	6.9992E-05	-0.25921	-0.00010996	424.229706292239	12.005	0.51113	12.005	11.787	12.299	0					325	117	4	0	0	0	0.022094
SEITELR	7	Unmodified	_SEITELR_							0	0	0	0	0	CON__P13645;CON__P02535-1	CON__P13645	CON__P13645	MULTI-MSMS	EH10161	1	61	424.230010986328	2	424.229625	846.444697	0.37108	0.00015742	-0.043972	-1.8654E-05	0.32711	0.00013877	424.229767236631	11.847	2868-01-01	11.847	11.505	12.792	0					677	322	5	0	0	0	1.5133E-05
SEVTELR	7	Unmodified	_SEVTELR_							0	0	0	0	0	CON__P08779	CON__P08779	CON__P08779	MULTI-MSMS	EH10157	1	57	417.222045898438	2	417.2218	832.429047	-1.872	-0.00078102	5976-01-01	0.00066655	-0.27438	-0.00011448	417.22247785478	7561-08-01	0.36753	7561-08-01	8.596	9636-08-01	0					195	93	3	0	0	0	0.0049139
SFSTASAITPSVSR	14	Unmodified	_SFSTASAITPSVSR_							0	0	0	0	0	CON__P13647	CON__P13647	CON__P13647	MULTI-MSMS	EH10161	1	61	705.865478515625	2	705.864805	1409.71506	0.96552	0.00068152	0.52077	0.00036759	4863-01-01	0.0010491	705.865591564843	18.197	0.66361	18.197	17.942	18.605	0					411	157	4	0	0	0	0.036263
SGETSGHSGSFLYQVSTHEQSESSHGWTGPSTR	33	Unmodified	_SGETSGHSGSFLYQVSTHEQSESSHGWTGPSTR_							0	0	0	0	0	CON__P20930	CON__P20930	CON__P20930	MULTI-MSMS	EH10157	1	57	1170.18481445312	3	1169.85259	3506.53593	-0.8768	-0.0010257	0.32361	0.00037857	-0.5532	-0.00064716	1170.51994440039	34.472	0.27465	34.472	34.36	34.634	0					214	64	5	0	0	0	0.035091
SGETSGHSGSFLYQVSTHEQSESSHGWTGPSTR	33	Unmodified	_SGETSGHSGSFLYQVSTHEQSESSHGWTGPSTR_							0	0	0	0	0	CON__P20930	CON__P20930	CON__P20930	MULTI-MSMS	EH10161	1	61	1170.18969726562	3	1169.85259	3506.53593	3508-01-01	0.0015802	0.0053404	6.2475E-06	3561-01-01	0.0015865	1170.18712281573	33.939	0.31575	33.939	33.791	34.107	0					365	69	8	0	0	0	0.035091
SGFSPVR	7	Unmodified	_SGFSPVR_							0	0	0	0	0	TG3_human	TG3_human	TG3_human	MULTI-MSMS	EH10157	1	57	375.200012207031	2	375.20067	748.386788	-1.8308	-0.00068692	-0.47814	-0.0001794	-2.309	-0.00086632	375.200516809837	7351-09-01	8218-02-01	7351-09-01	4118-09-01	12.234	0					1731	699	4	0	0	0	3.9826E-44
SGFSPVR	7	Unmodified	_SGFSPVR_							0	0	0	0	0	TG3_human	TG3_human	TG3_human	MULTI-MSMS	EH10157	1	57	375.200592041016	2	375.20067	748.386788	-1.1555	-0.00043355	0.78749	0.00029547	-0.36803	-0.00013809	375.20102445915	15.478	0.39832	15.478	15.288	15.687	0					137	94	2	0	0	0	0.0060044
SGFSPVR	7	Unmodified	_SGFSPVR_							0	0	0	0	0	TG3_human	TG3_human	TG3_human	MULTI-MSMS	EH10157	1	57	375.200134277344	2	375.20067	748.386788	-1.1759	-0.00044119	0.98061	0.00036793	-0.19527	-7.3264E-05	375.200974788064	16.135	0.30909	16.135	15.927	16.236	0					112	71	2	0	0	0	0.026862
SGFSPVR	7	Unmodified	_SGFSPVR_							0	0	0	0	0	TG3_human	TG3_human	TG3_human	MULTI-MSMS	EH10157	1	57	375.202117919922	2	375.20067	748.386788	-1.2172	-0.00045669	6635-03-01	0.0013746	4463-02-01	0.00091786	375.202685778989	17.157	0.080515	17.157	17.13	17.211	0					30	17	2	0	0	0	0.024562
SGFSPVR	7	Unmodified	_SGFSPVR_							0	0	0	0	0	TG3_human	TG3_human	TG3_human	MULTI-MSMS	EH10157	1	57	375.200531005859	2	375.20067	748.386788	-1.2667	-0.00047527	0.62394	0.0002341	-0.64278	-0.00024117	375.200744424691	18.449	0.19541	18.449	18.409	18.604	0					58	41	2	0	0	0	0.022094
SGFSPVR	7	Unmodified	_SGFSPVR_							0	0	0	0	0	TG3_human	TG3_human	TG3_human	MSMS	EH10157	1	57	375.199920654297	2	375.20067	748.386788	NaN	NaN	NaN	NaN	NaN	NaN	NaN	11.091	1	11.091	10.591	11.591	0								0	0	0	1.3781E-32
SGFSPVR	7	Unmodified	_SGFSPVR_							0	0	0	0	0	TG3_human	TG3_human	TG3_human	MSMS	EH10157	1	57	375.200347900391	2	375.20067	748.386788	NaN	NaN	NaN	NaN	NaN	NaN	NaN	11.595	1	11.595	11.095	12.095	0								0	0	0	1.7225E-15
SGFSPVR	7	Unmodified	_SGFSPVR_							0	0	0	0	0	TG3_human	TG3_human	TG3_human	MSMS	EH10157	1	57	375.200317382812	2	375.20067	748.386788	NaN	NaN	NaN	NaN	NaN	NaN	NaN	12.106	1	12.106	11.606	12.606	0								0	0	0	4.6985E-10
SGFSPVR	7	Unmodified	_SGFSPVR_							0	0	0	0	0	TG3_human	TG3_human	TG3_human	MSMS	EH10157	1	57	375.200225830078	2	375.20067	748.386788	NaN	NaN	NaN	NaN	NaN	NaN	NaN	12.611	1	12.611	12.111	13.111	0								0	0	0	9.38E-07
SGFSPVR	7	Unmodified	_SGFSPVR_							0	0	0	0	0	TG3_human	TG3_human	TG3_human	MSMS	EH10157	1	57	375.201019287109	2	375.20067	748.386788	NaN	NaN	NaN	NaN	NaN	NaN	NaN	13.657	1	13.657	13.157	14.157	0								0	0	0	0.013103
SGFSPVR	7	Unmodified	_SGFSPVR_							0	0	0	0	0	TG3_human	TG3_human	TG3_human	MSMS	EH10157	1	57	375.200408935547	2	375.20067	748.386788	NaN	NaN	NaN	NaN	NaN	NaN	NaN	14.934	1	14.934	14.434	15.434	0								0	0	0	0.011817
SGFSPVR	7	Unmodified	_SGFSPVR_							0	0	0	0	0	TG3_human	TG3_human	TG3_human	MULTI-MSMS	EH10159	1	59	375.702087402344	2	375.20067	748.386788	-0.79412	-0.00029795	0.033196	1.2455E-05	-0.76092	-0.0002855	375.200840500047	9.592	8742-01-01	9.592	3273-09-01	11.202	0					1454	465	4	0	0	0	3.9826E-44
SGFSPVR	7	Unmodified	_SGFSPVR_							0	0	0	0	0	TG3_human	TG3_human	TG3_human	MULTI-MSMS	EH10159	1	59	375.702362060547	2	375.20067	748.386788	-0.61658	-0.00023134	0.97502	0.00036583	0.35844	0.00013449	375.201002693515	13.318	0.55576	13.318	13.268	13.823	0					217	132	2	0	0	0	4.2208E-05
SGFSPVR	7	Unmodified	_SGFSPVR_							0	0	0	0	0	TG3_human	TG3_human	TG3_human	MULTI-MSMS	EH10159	1	59	375.200408935547	2	375.20067	748.386788	-0.54111	-0.00020303	4608-01-01	0.00054809	0.91967	0.00034506	375.201190595086	17.498	0.43746	17.498	17.437	17.874	0					182	103	2	0	0	0	0.0050832
SGFSPVR	7	Unmodified	_SGFSPVR_							0	0	0	0	0	TG3_human	TG3_human	TG3_human	MULTI-MSMS	EH10159	1	59	375.200958251953	2	375.20067	748.386788	-0.54247	-0.00020354	4162-01-01	0.00053135	0.87371	0.00032782	375.201209183615	18.272	0.49106	18.272	17.833	18.324	0					151	117	2	0	0	0	5.3314E-05
SGFSPVR	7	Unmodified	_SGFSPVR_							0	0	0	0	0	TG3_human	TG3_human	TG3_human	MULTI-MSMS	EH10159	1	59	375.200958251953	2	375.20067	748.386788	-0.54748	-0.00020542	0.68267	0.00025614	0.13519	5.0723E-05	375.20097309793	20.183	0.049068	20.183	20.153	20.202	0					17	11	2	0	0	0	0.011387
SGFSPVR	7	Unmodified	_SGFSPVR_							0	0	0	0	0	TG3_human	TG3_human	TG3_human	MSMS	EH10159	1	59	375.200500488281	2	375.20067	748.386788	NaN	NaN	NaN	NaN	NaN	NaN	NaN	12.082	1	12.082	11.582	12.582	0								0	0	0	1.3108E-06
SGFSPVR	7	Unmodified	_SGFSPVR_							0	0	0	0	0	TG3_human	TG3_human	TG3_human	MSMS	EH10159	1	59	375.200622558594	2	375.20067	748.386788	NaN	NaN	NaN	NaN	NaN	NaN	NaN	13.191	1	13.191	12.691	13.691	0								0	0	0	6.689E-05
SGFSPVR	7	Unmodified	_SGFSPVR_							0	0	0	0	0	TG3_human	TG3_human	TG3_human	MSMS	EH10159	1	59	375.200500488281	2	375.20067	748.386788	NaN	NaN	NaN	NaN	NaN	NaN	NaN	14.24	1	14.24	13.74	14.74	0								0	0	0	2.2341E-05
SGFSPVR	7	Unmodified	_SGFSPVR_							0	0	0	0	0	TG3_human	TG3_human	TG3_human	MSMS	EH10159	1	59	375.20068359375	2	375.20067	748.386788	NaN	NaN	NaN	NaN	NaN	NaN	NaN	14.742	1	14.742	14.242	15.242	0								0	0	0	0.00014668
SGFSPVR	7	Unmodified	_SGFSPVR_							0	0	0	0	0	TG3_human	TG3_human	TG3_human	MSMS	EH10159	1	59	375.200866699219	2	375.20067	748.386788	NaN	NaN	NaN	NaN	NaN	NaN	NaN	16.421	1	16.421	15.921	16.921	0								0	0	0	0.00035218
SGFSPVR	7	Unmodified	_SGFSPVR_							0	0	0	0	0	TG3_human	TG3_human	TG3_human	MSMS	EH10159	1	59	375.200988769531	2	375.20067	748.386788	NaN	NaN	NaN	NaN	NaN	NaN	NaN	19.618	1	19.618	19.118	20.118	0								0	0	0	6.689E-05
SGFSPVR	7	Unmodified	_SGFSPVR_							0	0	0	0	0	TG3_human	TG3_human	TG3_human	MSMS	EH10159	1	59	375.201049804688	2	375.20067	748.386788	NaN	NaN	NaN	NaN	NaN	NaN	NaN	20.701	1	20.701	20.201	21.201	0								0	0	0	0.029798
SGFSPVR	7	Unmodified	_SGFSPVR_							0	0	0	0	0	TG3_human	TG3_human	TG3_human	MULTI-SECPEP	EH10159	1	59	375.146759033203	2	375.20067	748.386788	-0.53711	-0.00020152	0.83884	0.00031473	0.30174	0.00011321	375.200845893436	16.003	0.42199	16.003	15.855	16.277	0					178	98	2	0	0	0	0.0061375
SGFSPVR	7	Unmodified	_SGFSPVR_							0	0	0	0	0	TG3_human	TG3_human	TG3_human	MULTI-MSMS	EH10161	1	61	375.201019287109	2	375.20067	748.386788	-0.089971	-3.3757E-05	-0.13152	-4.9345E-05	-0.22149	-8.3102E-05	375.200845526595	3292-09-01	2.884	3292-09-01	9.1241	12.008	0					1671	716	5	0	0	0	3.9826E-44
SGFSPVR	7	Unmodified	_SGFSPVR_							0	0	0	0	0	TG3_human	TG3_human	TG3_human	MULTI-MSMS	EH10161	1	61	375.200805664062	2	375.20067	748.386788	0.13034	4.8902E-05	0.69168	0.00025952	0.82201	0.00030842	375.200848445604	13.135	0.69463	13.135	13.087	13.782	0					263	168	2	0	0	0	1.9552E-11
SGFSPVR	7	Unmodified	_SGFSPVR_							0	0	0	0	0	TG3_human	TG3_human	TG3_human	MULTI-MSMS	EH10161	1	61	375.201080322266	2	375.20067	748.386788	0.33822	0.0001269	0.44482	0.0001669	0.78304	0.0002938	375.200866175015	14.476	0.38928	14.476	14.309	14.699	0					131	91	2	0	0	0	1.9552E-11
SGFSPVR	7	Unmodified	_SGFSPVR_							0	0	0	0	0	TG3_human	TG3_human	TG3_human	MULTI-MSMS	EH10161	1	61	375.202423095703	2	375.20067	748.386788	0.40741	0.00015286	4127-01-01	0.00053005	8201-01-01	0.00068291	375.201192258706	14.878	0.5226	14.878	14.699	15.221	0					212	124	2	0	0	0	0.0024662
SGFSPVR	7	Unmodified	_SGFSPVR_							0	0	0	0	0	TG3_human	TG3_human	TG3_human	MULTI-MSMS	EH10161	1	61	375.201599121094	2	375.20067	748.386788	0.71847	0.00026957	0.28082	0.00010536	0.99929	0.00037493	375.200709514336	16.692	0.37239	16.692	16.629	17.002	0					148	84	2	0	0	0	5.8358E-05
SGFSPVR	7	Unmodified	_SGFSPVR_							0	0	0	0	0	TG3_human	TG3_human	TG3_human	MULTI-MSMS	EH10161	1	61	375.201324462891	2	375.20067	748.386788	0.73853	0.0002771	1.182	0.0004435	9206-01-01	0.0007206	375.201012208685	18.043	0.74252	18.043	17.844	18.587	0					244	178	2	0	0	0	0.0049139
SGFSPVR	7	Unmodified	_SGFSPVR_							0	0	0	0	0	TG3_human	TG3_human	TG3_human	MULTI-MSMS	EH10161	1	61	375.201446533203	2	375.20067	748.386788	0.47889	0.00017968	0.81387	0.00030537	2928-01-01	0.00048504	375.200893413659	19.456	0.43407	19.456	19.391	19.825	0					158	95	2	0	0	0	0.0015417
SGFSPVR	7	Unmodified	_SGFSPVR_							0	0	0	0	0	TG3_human	TG3_human	TG3_human	MULTI-MSMS	EH10161	1	61	375.201110839844	2	375.20067	748.386788	0.18366	6.891E-05	0.60452	0.00022681	0.78818	0.00029573	375.200891655554	21.248	0.33199	21.248	21.057	21.389	0					112	72	2	0	0	0	0.0052877
SGFSPVR	7	Unmodified	_SGFSPVR_							0	0	0	0	0	TG3_human	TG3_human	TG3_human	MULTI-MSMS	EH10161	1	61	375.200988769531	2	375.20067	748.386788	0.36157	0.00013566	2301-01-01	0.00046152	5916-01-01	0.00059719	375.201161765745	26.515	0.24145	26.515	26.395	26.637	0					92	47	2	0	0	0	0.0024978
SGFSPVR	7	Unmodified	_SGFSPVR_							0	0	0	0	0	TG3_human	TG3_human	TG3_human	MULTI-MSMS	EH10161	1	61	375.201202392578	2	375.20067	748.386788	0.78578	0.00029482	0.87583	0.00032861	6616-01-01	0.00062344	375.200962659384	31.779	0.36809	31.779	31.711	32.079	0					121	77	2	0	0	0	0.0029129
SGFSPVR	7	Unmodified	_SGFSPVR_							0	0	0	0	0	TG3_human	TG3_human	TG3_human	MULTI-MSMS	EH10161	1	61	375.201080322266	2	375.20067	748.386788	0.8683	0.00032578	0.61055	0.00022908	4788-01-01	0.00055486	375.20090795568	32.593	0.28418	32.593	32.366	32.65	0					90	60	2	0	0	0	0.0041688
SGFSPVR	7	Unmodified	_SGFSPVR_							0	0	0	0	0	TG3_human	TG3_human	TG3_human	MULTI-MSMS	EH10161	1	61	375.201446533203	2	375.20067	748.386788	0.55706	0.00020901	0.78643	0.00029507	3435-01-01	0.00050408	375.200972937603	38.328	0.35395	38.328	38.086	38.44	0					108	74	2	0	0	0	0.004572
SGFSPVR	7	Unmodified	_SGFSPVR_							0	0	0	0	0	TG3_human	TG3_human	TG3_human	MULTI-MSMS	EH10161	1	61	375.201019287109	2	375.20067	748.386788	0.48596	0.00018233	0.46935	0.0001761	0.95531	0.00035843	375.200948877012	39.19	0.54701	39.19	38.936	39.483	0					156	120	2	0	0	0	0.0060044
SGFSPVR	7	Unmodified	_SGFSPVR_							0	0	0	0	0	TG3_human	TG3_human	TG3_human	MSMS	EH10161	1	61	375.200714111328	2	375.20067	748.386788	NaN	NaN	NaN	NaN	NaN	NaN	NaN	14.165	1	14.165	13.665	14.665	0								0	0	0	0.00090067
SGFSPVR	7	Unmodified	_SGFSPVR_							0	0	0	0	0	TG3_human	TG3_human	TG3_human	MSMS	EH10161	1	61	375.201110839844	2	375.20067	748.386788	NaN	NaN	NaN	NaN	NaN	NaN	NaN	15.753	1	15.753	15.253	16.253	0								0	0	0	0.00026257
SGFSPVR	7	Unmodified	_SGFSPVR_							0	0	0	0	0	TG3_human	TG3_human	TG3_human	MSMS	EH10161	1	61	375.200958251953	2	375.20067	748.386788	NaN	NaN	NaN	NaN	NaN	NaN	NaN	16.297	1	16.297	15.797	16.797	0								0	0	0	0.0093554
SGFSPVR	7	Unmodified	_SGFSPVR_							0	0	0	0	0	TG3_human	TG3_human	TG3_human	MSMS	EH10161	1	61	375.201599121094	2	375.20067	748.386788	NaN	NaN	NaN	NaN	NaN	NaN	NaN	17.333	1	17.333	16.833	17.833	0								0	0	0	0.00010809
SGFSPVR	7	Unmodified	_SGFSPVR_							0	0	0	0	0	TG3_human	TG3_human	TG3_human	MSMS	EH10161	1	61	375.201721191406	2	375.20067	748.386788	NaN	NaN	NaN	NaN	NaN	NaN	NaN	19.075	1	19.075	18.575	19.575	0								0	0	0	0.013103
SGFSPVR	7	Unmodified	_SGFSPVR_							0	0	0	0	0	TG3_human	TG3_human	TG3_human	MSMS	EH10161	1	61	375.201232910156	2	375.20067	748.386788	NaN	NaN	NaN	NaN	NaN	NaN	NaN	24.373	1	24.373	23.873	24.873	0								0	0	0	0.029798
SGFSPVR	7	Unmodified	_SGFSPVR_							0	0	0	0	0	TG3_human	TG3_human	TG3_human	MSMS	EH10161	1	61	375.200958251953	2	375.20067	748.386788	NaN	NaN	NaN	NaN	NaN	NaN	NaN	25.291	1	25.291	24.791	25.791	0								0	0	0	0.0081167
SGFSPVR	7	Unmodified	_SGFSPVR_							0	0	0	0	0	TG3_human	TG3_human	TG3_human	MSMS	EH10161	1	61	375.20166015625	2	375.20067	748.386788	NaN	NaN	NaN	NaN	NaN	NaN	NaN	28.211	1	28.211	27.711	28.711	0								0	0	0	0.016441
SGFSPVR	7	Unmodified	_SGFSPVR_							0	0	0	0	0	TG3_human	TG3_human	TG3_human	MSMS	EH10161	1	61	375.201538085938	2	375.20067	748.386788	NaN	NaN	NaN	NaN	NaN	NaN	NaN	33.079	1	33.079	32.579	33.579	0								0	0	0	0.0093554
SGFSPVR	7	Unmodified	_SGFSPVR_							0	0	0	0	0	TG3_human	TG3_human	TG3_human	MSMS	EH10161	1	61	375.201324462891	2	375.20067	748.386788	NaN	NaN	NaN	NaN	NaN	NaN	NaN	33.586	1	33.586	33.086	34.086	0								0	0	0	0.00035218
SGFSPVR	7	Unmodified	_SGFSPVR_							0	0	0	0	0	TG3_human	TG3_human	TG3_human	MSMS	EH10161	1	61	375.200500488281	2	375.20067	748.386788	NaN	NaN	NaN	NaN	NaN	NaN	NaN	36.727	1	36.727	36.227	37.227	0								0	0	0	0.011817
SGGGFSSGSAGIINYQR	17	Unmodified	_SGGGFSSGSAGIINYQR_							0	0	0	0	0	CON__P04264	CON__P04264	CON__P04264	MULTI-MSMS	EH10157	1	57	829.897399902344	2	829.400075	1656.7856	-1.3862	-0.0011497	4616-01-01	0.0012122	0.075368	6.251E-05	829.401291730032	21.147	0.57127	21.147	20.945	21.516	0					525	125	6	0	0	0	0.00052332
SGGGFSSGSAGIINYQR	17	Unmodified	_SGGGFSSGSAGIINYQR_							0	0	0	0	0	CON__P04264	CON__P04264	CON__P04264	MULTI-MSMS	EH10159	1	59	829.400817871094	2	829.400075	1656.7856	0.17507	0.0001452	-0.13585	-0.00011267	0.039216	3.2526E-05	829.400754548643	20.802	0.36726	20.802	20.631	20.999	0					276	80	5	0	0	0	2.3317E-08
SGGGFSSGSAGIINYQR	17	Unmodified	_SGGGFSSGSAGIINYQR_							0	0	0	0	0	CON__P04264	CON__P04264	CON__P04264	MULTI-MSMS	EH10161	1	61	829.399169921875	2	829.400075	1656.7856	0.60757	0.00050392	0.24656	0.0002045	0.85413	0.00070842	829.400465296291	20.669	0.43034	20.669	20.528	20.958	0					318	95	5	0	0	0	2.4544E-08
SGGGFSSGSAGIINYQR	17	Unmodified	_SGGGFSSGSAGIINYQR_							0	0	0	0	0	CON__P04264	CON__P04264	CON__P04264	MULTI-MSMS	EH10161	1	61	553.27197265625	3	553.269142	1656.7856	0.9575	0.00052975	4262-01-01	0.00078907	3837-02-01	0.0013188	553.270114667051	20.688	0.23174	20.688	20.587	20.819	0					132	50	3	0	0	0	0.021154
SGGGGGGGLGSGGSIR	16	Unmodified	_SGGGGGGGLGSGGSIR_							0	0	0	0	0	CON__P35527	CON__P35527	CON__P35527	MULTI-MSMS	EH10159	1	59	616.802978515625	2	616.80254	1231.59053	-0.18722	-0.00011548	-0.18045	-0.0001113	-0.36767	-0.00022678	616.802465065394	8753-07-01	5329-01-01	8753-07-01	5785-07-01	9.1114	0					1126	398	5	0	0	0	0.0093191
SGGGGGGGLGSGGSIR	16	Unmodified	_SGGGGGGGLGSGGSIR_							0	0	0	0	0	CON__P35527	CON__P35527	CON__P35527	MULTI-MSMS	EH10161	1	61	616.803771972656	2	616.80254	1231.59053	0.2106	0.0001299	0.49489	0.00030525	0.70549	0.00043515	616.802894842778	7808-07-01	3329-01-01	7808-07-01	4996-07-01	8325-08-01	0					1035	335	6	0	0	0	0.0059765
SGSGQSSGFGQHGSGSGQSSGFGQHESGSGK	31	Unmodified	_SGSGQSSGFGQHGSGSGQSSGFGQHESGSGK_							0	0	0	0	0	CON__Q5D862	CON__Q5D862	CON__Q5D862	MULTI-MSMS	EH10157	1	57	714.554748535156	4	714.305643	2853.19347	-1.9428	-0.0013877	0.45245	0.00032319	-1.4903	-0.0010646	714.556482533018	5703-07-01	0.20697	5703-07-01	5066-07-01	7136-07-01	0					170	49	5	0	0	0	0.035169
SGSGQSSGFGQHGSGSGQSSGFGQHESGSGK	31	Unmodified	_SGSGQSSGFGQHGSGSGQSSGFGQHESGSGK_							0	0	0	0	0	CON__Q5D862	CON__Q5D862	CON__Q5D862	MULTI-MSMS	EH10157	1	57	952.40380859375	3	952.071766	2853.19347	-1.2287	-0.0011698	-2.1229	-0.0020211	-3.3516	-0.003191	952.737496954628	29.894	0.20034	29.894	29.791	29.991	0					89	40	3	0	0	0	0.036767
SGSGQSSGFGQHGSGSGQSSGFGQHESGSGK	31	Unmodified	_SGSGQSSGFGQHGSGSGQSSGFGQHESGSGK_							0	0	0	0	0	CON__Q5D862	CON__Q5D862	CON__Q5D862	MULTI-MSMS	EH10161	1	61	714.556274414062	4	714.305643	2853.19347	0.049645	3.5461E-05	1.0465	0.00074753	1.0962	0.00078299	714.557036897523	2691-07-01	0.20341	2691-07-01	2055-07-01	4089-07-01	0					166	50	4	0	0	0	0.035169
SGSGQSSGFGQHGSGSGQSSGFGQHESGSGK	31	Unmodified	_SGSGQSSGFGQHGSGSGQSSGFGQHESGSGK_							0	0	0	0	0	CON__Q5D862	CON__Q5D862	CON__Q5D862	MULTI-MSMS	EH10161	1	61	952.403503417969	3	952.071766	2853.19347	0.84243	0.00080206	-2.5717	-0.0024485	-1.7293	-0.0016464	952.404144032554	29.483	0.17051	29.483	29.37	29.54	0					132	33	5	0	0	0	0.036767
SGSGQSSGFGQHGSGSGQSSGFGQHESGSGK	31	Unmodified	_SGSGQSSGFGQHGSGSGQSSGFGQHESGSGK_							0	0	0	0	0	CON__Q5D862	CON__Q5D862	CON__Q5D862	MULTI-MSMS	EH10161	1	61	714.555480957031	4	714.305643	2853.19347	0.75275	0.00053769	-2.4594	-0.0017568	-1.7067	-0.0012191	714.806106162448	29.459	0.18118	29.459	29.349	29.53	0					119	35	6	0	0	0	0.035169
SISISVAGGGGGFGAAGGFGGR	22	Unmodified	_SISISVAGGGGGFGAAGGFGGR_							0	0	0	0	0	CON__P35908v2;CON__P35908	CON__P35908v2	CON__P35908v2	MULTI-MSMS	EH10157	1	57	919.961059570312	2	919.960831	1837.90711	-1.1978	-0.0011019	2197-01-01	0.001122	0.021866	2.0116E-05	920.463400497046	28.967	0.35526	28.967	28.784	29.139	0					199	77	3	0	0	0	1.1002E-08
SISISVAGGGGGFGAAGGFGGR	22	Unmodified	_SISISVAGGGGGFGAAGGFGGR_							0	0	0	0	0	CON__P35908v2;CON__P35908	CON__P35908v2	CON__P35908v2	MULTI-MSMS	EH10159	1	59	919.96240234375	2	919.960831	1837.90711	0.031081	2.8593E-05	1.1162	0.0010269	1.1473	0.0010555	920.463291595885	28.584	0.3587	28.584	28.412	28.771	0					196	76	3	0	0	0	3.9892E-09
SISISVAGGGGGFGAAGGFGGR	22	Unmodified	_SISISVAGGGGGFGAAGGFGGR_							0	0	0	0	0	CON__P35908v2;CON__P35908	CON__P35908v2	CON__P35908v2	MULTI-MSMS	EH10161	1	61	920.462646484375	2	919.960831	1837.90711	0.80559	0.00074111	0.92447	0.00085047	7301-01-01	0.0015916	919.962162200835	28.512	0.46896	28.512	28.342	28.811	0					275	98	3	0	0	0	1.5988E-13
SISISVAR	8	Unmodified	_SISISVAR_							0	0	0	0	0	CON__P04264	CON__P04264	CON__P04264	MULTI-MSMS	EH10157	1	57	416.747894287109	2	416.747985	831.481417	-1.0437	-0.00043498	0.74095	0.00030879	-0.3028	-0.00012619	416.748326676849	15.089	0.83416	15.089	14.852	15.687	0					519	196	4	0	0	0	1.0464E-32
SISISVAR	8	Unmodified	_SISISVAR_							0	0	0	0	0	CON__P04264	CON__P04264	CON__P04264	MULTI-MSMS	EH10159	1	59	416.748016357422	2	416.747985	831.481417	-0.33355	-0.000139	0.93874	0.00039122	0.60519	0.00025221	416.748463889314	14.766	2595-01-01	14.766	14.526	15.785	0					632	301	3	0	0	0	0.036816
SISISVAR	8	Unmodified	_SISISVAR_							0	0	0	0	0	CON__P04264	CON__P04264	CON__P04264	MULTI-MSMS	EH10161	1	61	416.748840332031	2	416.747985	831.481417	0.64956	0.0002707	0.44871	0.000187	1.0983	0.0004577	416.748197229333	14.657	1.1733	14.657	14.444	15.617	0					619	282	5	0	0	0	0.0072916
SKEEAEALYHSK	12	Unmodified	_SKEEAEALYHSK_							0	0	0	0	1	CON__P35908v2;CON__P35908	CON__P35908v2	CON__P35908v2	MULTI-MSMS	EH10157	1	57	464.564392089844	3	464.564896	1390.67286	-1.9545	-0.000908	0.09049	4.2039E-05	-1.864	-0.00086597	464.564954741182	2722-07-01	0.35034	2722-07-01	7.1452	4956-07-01	0					261	92	4	0	0	0	0.0016324
SKEEAEALYHSK	12	Unmodified	_SKEEAEALYHSK_							0	0	0	0	1	CON__P35908v2;CON__P35908	CON__P35908v2	CON__P35908v2	MULTI-MSMS	EH10161	1	61	464.565399169922	3	464.564896	1390.67286	0.39767	0.00018474	-0.64145	-0.00029799	-0.24378	-0.00011325	464.564648576881	9724-06-01	0.62585	9724-06-01	8148-06-01	4407-07-01	0					452	161	4	0	0	0	0.00041945
SKEEAEALYHSK	12	Unmodified	_SKEEAEALYHSK_							0	0	0	0	1	CON__P35908v2;CON__P35908	CON__P35908v2	CON__P35908v2	MULTI-MSMS	EH10161	1	61	696.343933105469	2	696.343706	1390.67286	0.011879	8.2717E-06	0.47212	0.00032876	0.484	0.00033703	696.845628599238	9389-06-01	0.22601	9389-06-01	8702-06-01	7.0962	0					131	59	3	0	0	0	0.0021014
SKELTTEIDNNIEQISSYK	19	Unmodified	_SKELTTEIDNNIEQISSYK_							0	0	0	0	1	CON__P13645	CON__P13645	CON__P13645	MULTI-MSMS	EH10157	1	57	738.037963867188	3	738.0375	2211.09067	-1.0618	-0.00078364	1.0809	0.00079776	0.019129	1.4118E-05	738.37358344104	30.026	0.2868	30.026	29.88	30.166	0					214	65	4	0	0	0	1.4062E-09
SLDLDSIIAEVK	12	Unmodified	_SLDLDSIIAEVK_							0	0	0	0	0	CON__P04264	CON__P04264	CON__P04264	MULTI-MSMS	EH10157	1	57	651.860717773438	2	651.8612	1301.70785	-0.039779	-2.593E-05	-0.56434	-0.00036787	-0.60412	-0.0003938	651.860850886543	37.391	4411-01-01	37.391	37.141	38.582	0					1052	330	6	0	0	0	1.6052E-24
SLDLDSIIAEVK	12	Unmodified	_SLDLDSIIAEVK_							0	0	0	0	0	CON__P04264	CON__P04264	CON__P04264	MULTI-MSMS	EH10157	1	57	651.859558105469	2	651.8612	1301.70785	-0.25952	-0.00016917	-0.81504	-0.00053129	-1.0746	-0.00070047	651.861264783754	38.665	0.36733	38.665	38.558	38.925	0					144	85	2	0	0	0	0.028937
SLDLDSIIAEVK	12	Unmodified	_SLDLDSIIAEVK_							0	0	0	0	0	CON__P04264	CON__P04264	CON__P04264	MSMS	EH10157	1	57	434.909454345703	3	434.909892	1301.70785	NaN	NaN	NaN	NaN	NaN	NaN	NaN	37.299	1	37.299	36.799	37.799	0								0	0	0	4.7732E-05
SLDLDSIIAEVK	12	Unmodified	_SLDLDSIIAEVK_							0	0	0	0	0	CON__P04264	CON__P04264	CON__P04264	MULTI-MSMS	EH10159	1	59	651.861877441406	2	651.8612	1301.70785	0.039231	2.5573E-05	3403-01-01	0.00087367	3795-01-01	0.00089924	651.862040562377	29.346	0.36597	29.346	29.174	29.54	0					198	73	4	0	0	0	3.7134E-12
SLDLDSIIAEVK	12	Unmodified	_SLDLDSIIAEVK_							0	0	0	0	0	CON__P04264	CON__P04264	CON__P04264	MULTI-MSMS	EH10159	1	59	651.861083984375	2	651.8612	1301.70785	0.3225	0.00021023	-0.31905	-0.00020798	0.0034506	2.2493E-06	651.86104900227	36.807	9896-01-01	36.807	36.567	38.556	0					1365	458	6	0	0	0	6.7078E-18
SLDLDSIIAEVK	12	Unmodified	_SLDLDSIIAEVK_							0	0	0	0	0	CON__P04264	CON__P04264	CON__P04264	MSMS	EH10159	1	59	434.910064697266	3	434.909892	1301.70785	NaN	NaN	NaN	NaN	NaN	NaN	NaN	36.718	1	36.718	36.218	37.218	0								0	0	0	6.2713E-05
SLDLDSIIAEVK	12	Unmodified	_SLDLDSIIAEVK_							0	0	0	0	0	CON__P04264	CON__P04264	CON__P04264	MULTI-MSMS	EH10161	1	61	651.861633300781	2	651.8612	1301.70785	0.96654	0.00063005	-0.0034023	-2.2178E-06	0.96314	0.00062783	651.861406642533	36.685	9588-01-01	36.685	36.437	38.396	0					1333	420	7	0	0	0	2.5707E-33
SLDLDSIIAEVK	12	Unmodified	_SLDLDSIIAEVK_							0	0	0	0	0	CON__P04264	CON__P04264	CON__P04264	MULTI-MSMS	EH10161	1	61	434.910736083984	3	434.909892	1301.70785	1.0996	0.00047821	0.1278	5.5583E-05	2274-01-01	0.0005338	434.909915186428	36.693	0.42717	36.693	36.497	36.924	0					308	89	4	0	0	0	2.305E-05
SLDLDSIIAEVK	12	Unmodified	_SLDLDSIIAEVK_							0	0	0	0	0	CON__P04264	CON__P04264	CON__P04264	MULTI-SECPEP	EH10161	1	61	652.32080078125	2	651.8612	1301.70785	0.77567	0.00050563	2865-01-01	0.00083864	2.0622	0.0013443	651.861996067653	29.286	0.32281	29.286	29.131	29.454	0					193	61	4	0	0	0	0.00061283
SLDLDSIIDAVR	12	Unmodified	_SLDLDSIIDAVR_							0	0	0	0	0	CON__Q7Z794;CON__Q6IFZ6	CON__Q7Z794	CON__Q7Z794	MULTI-MSMS	EH10157	1	57	658.856262207031	2	658.856449	1315.69835	-0.25303	-0.00016671	1.0378	0.00068374	0.78474	0.00051703	658.856770389156	38.601	0.3801	38.601	38.401	38.781	0					221	90	3	0	0	0	0.00058891
SLDLDSIIDAVR	12	Unmodified	_SLDLDSIIDAVR_							0	0	0	0	0	CON__Q7Z794;CON__Q6IFZ6	CON__Q7Z794	CON__Q7Z794	MULTI-MSMS	EH10161	1	61	659.360229492188	2	658.856449	1315.69835	0.8598	0.00056649	1.1189	0.00073718	9787-01-01	0.0013037	658.857098491455	37.899	0.36996	37.899	37.721	38.091	0					245	81	4	0	0	0	2.4899E-05
SLGIPSRVITNFNSAHDTDRNLSVDVYYDPMGNPLDK	37	Unmodified	_SLGIPSRVITNFNSAHDTDRNLSVDVYYDPMGNPLDK_							0	0	0	0	2	TG3_human	TG3_human	TG3_human	MULTI-MSMS	EH10157	1	57	1031.51135253906	4	1031.00628	4119.99601	-1.1634	-0.0011995	8406-02-01	0.0029286	6772-01-01	0.0017292	1031.51039962751	32.546	0.16912	32.546	32.507	32.676	0					59	35	2	0	0	0	0.036844
SLLEGEGSSGGGGR	14	Unmodified	_SLLEGEGSSGGGGR_							0	0	0	0	0	CON__P13645	CON__P13645	CON__P13645	MULTI-MSMS	EH10157	1	57	631.801452636719	2	631.802205	1261.58986	-1.4028	-0.00088632	0.61985	0.00039162	-0.78299	-0.0004947	631.802614823018	10.362	0.68834	10.362	10.148	10.836	0					618	165	6	0	0	0	5.1847E-13
SLLEGEGSSGGGGR	14	Unmodified	_SLLEGEGSSGGGGR_							0	0	0	0	0	CON__P13645	CON__P13645	CON__P13645	MULTI-MSMS	EH10159	1	59	631.802673339844	2	631.802205	1261.58986	-0.074052	-4.6786E-05	0.81067	0.00051218	0.73661	0.00046539	631.802783497817	10.234	0.70688	10.234	1999-09-01	10.697	0					548	178	4	0	0	0	7.2689E-26
SLLEGEGSSGGGGR	14	Unmodified	_SLLEGEGSSGGGGR_							0	0	0	0	0	CON__P13645	CON__P13645	CON__P13645	MULTI-MSMS	EH10161	1	61	631.803527832031	2	631.802205	1261.58986	0.25017	0.00015806	0.8064	0.00050949	1.0566	0.00066754	631.802744796966	10.065	0.8366	10.065	7617-09-01	10.598	0					756	204	5	0	0	0	2.295E-05
SLNNQFASFIDK	12	Unmodified	_SLNNQFASFIDK_							0	0	0	0	0	CON__P04264	CON__P04264	CON__P04264	MULTI-MSMS	EH10157	1	57	692.347717285156	2	692.348791	1382.68303	-0.98124	-0.00067936	-0.097504	-6.7507E-05	-1.0787	-0.00074687	692.348665984214	30.263	0.62507	30.263	30.092	30.717	0					497	140	5	0	0	0	2.9504E-44
SLNNQFASFIDK	12	Unmodified	_SLNNQFASFIDK_							0	0	0	0	0	CON__P04264	CON__P04264	CON__P04264	MULTI-MSMS	EH10159	1	59	692.348571777344	2	692.348791	1382.68303	0.12384	8.574E-05	-0.18725	-0.00012964	-0.063408	-4.39E-05	692.348693797705	29.845	0.81796	29.845	29.643	30.461	0					527	175	5	0	0	0	4.8571E-34
SLNNQFASFIDK	12	Unmodified	_SLNNQFASFIDK_							0	0	0	0	0	CON__P04264	CON__P04264	CON__P04264	MULTI-MSMS	EH10161	1	61	692.34912109375	2	692.348791	1382.68303	0.73585	0.00050946	-1.2524	-0.00086706	-0.5165	-0.0003576	692.348445991746	29.672	0.8233	29.672	29.349	30.172	0					680	182	6	0	0	0	2.9504E-44
SLNNQFASFIDK	12	Unmodified	_SLNNQFASFIDK_							0	0	0	0	0	CON__P04264	CON__P04264	CON__P04264	MSMS	EH10161	1	61	692.349182128906	2	692.348791	1382.68303	NaN	NaN	NaN	NaN	NaN	NaN	NaN	28.687	1	28.687	28.187	29.187	0								0	0	0	5.0498E-15
SLVGLGGTK	9	Unmodified	_SLVGLGGTK_							0	0	0	0	0	CON__P35908v2;CON__P35908	CON__P35908v2	CON__P35908v2	MULTI-MSMS	EH10157	1	57	416.248657226562	2	416.25036	830.486168	-1.2031	-0.0005008	0.23699	9.8648E-05	-0.96613	-0.00040215	416.250426056832	13.851	0.53551	13.851	13.57	14.106	0					365	124	4	0	0	0	0.0034935
SLVGLGGTK	9	Unmodified	_SLVGLGGTK_							0	0	0	0	0	CON__P35908v2;CON__P35908	CON__P35908v2	CON__P35908v2	MULTI-MSMS	EH10159	1	59	416.250091552734	2	416.25036	830.486168	-0.39142	-0.00016293	0.57512	0.00023939	0.1837	7.6464E-05	416.250578957001	13.607	0.53142	13.607	13.337	13.868	0					399	127	4	0	0	0	0.0034935
SLVGLGGTK	9	Unmodified	_SLVGLGGTK_							0	0	0	0	0	CON__P35908v2;CON__P35908	CON__P35908v2	CON__P35908v2	MULTI-MSMS	EH10161	1	61	416.250762939453	2	416.25036	830.486168	0.43884	0.00018267	0.32335	0.00013459	0.76219	0.00031726	416.250501042568	13.489	0.62053	13.489	13.166	13.786	0					490	149	4	0	0	0	9.8505E-07
SLVNLGGSK	9	Unmodified	_SLVNLGGSK_							0	0	0	0	0	CON__P04264	CON__P04264	CON__P04264	MULTI-MSMS	EH10157	1	57	437.752655029297	2	437.753267	873.491981	-1.0434	-0.00045677	0.041168	1.8022E-05	-1.0023	-0.00043875	437.75321806873	14.652	1.1013	14.652	14.35	15.451	0					632	262	4	0	0	0	1.7705E-16
SLVNLGGSK	9	Unmodified	_SLVNLGGSK_							0	0	0	0	0	CON__P04264	CON__P04264	CON__P04264	MULTI-MSMS	EH10159	1	59	437.752990722656	2	437.753267	873.491981	-0.23844	-0.00010438	0.084308	3.6906E-05	-0.15413	-6.7472E-05	437.753235711724	14.431	3996-01-01	14.431	14.127	15.526	0					711	334	4	0	0	0	2.5982E-23
SLVNLGGSK	9	Unmodified	_SLVNLGGSK_							0	0	0	0	0	CON__P04264	CON__P04264	CON__P04264	MULTI-MSMS	EH10161	1	61	437.753540039062	2	437.753267	873.491981	0.72387	0.00031688	-0.13571	-5.9405E-05	0.58816	0.00025747	437.753187099897	14.275	0.91321	14.275	13.979	14.892	0					680	221	5	0	0	0	2.884E-16
SLYGLGGSK	9	Unmodified	_SLYGLGGSK_							0	0	0	0	0	CON__P02538;CON__P04259;CON__P48668	CON__P02538;CON__P04259;CON__P48668	CON__P04259	MULTI-MSMS	EH10157	1	57	441.240509033203	2	441.239993	880.465432	-0.99965	-0.00044109	0.44489	0.0001963	-0.55476	-0.00024478	441.240134069385	15.599	0.74489	15.599	15.312	16.057	0					461	176	4	0	0	0	0.025849
SLYGLGGSK	9	Unmodified	_SLYGLGGSK_							0	0	0	0	0	CON__P02538;CON__P04259;CON__P48668	CON__P02538;CON__P04259;CON__P48668	CON__P04259	MULTI-MSMS	EH10161	1	61	441.240753173828	2	441.239993	880.465432	0.92464	0.00040799	0.023755	1.0482E-05	0.9484	0.00041847	441.239957639293	15.35	0.66936	15.35	15.021	15.69	0					465	160	4	0	0	0	0.019193
SQGVFQCGPASVIGVR	16	Carbamidomethyl (C)	_SQGVFQC(Carbamidomethyl (C))GPASVIGVR_	SQGVFQC(1)GPASVIGVR			SQGVFQC(54)GPASVIGVR			0	1	0	0	0	TG3_human	TG3_human	TG3_human	MULTI-MSMS	EH10157	1	57	831.425109863281	2	831.425039	1660.83552	-1.3207	-0.0010981	4699-01-01	0.0012221	0.14923	0.00012407	831.426429006424	25.879	0.39612	25.879	25.678	26.074	0					266	89	4	0	0	0	6.5872E-05
[truncated: 409 more rows]
[truncated: 18 more columns]

## Sheet: TG3 active site
Sequence	Modifications	Experiment	MS/MS m/z	Charge	m/z	Mass	Retention time	PEP	id	Peptide ID	Mod. peptide ID	MS/MS IDs	Best MS/MS
YGQCWVFAGTLNTALR	Carbamidomethyl (C)	57	929.461364746094	2	928.959246	1855.90394	35.429	4.7648E-20	1544	337	378	2110;2111;2112	2111
[truncated: 6 more rows]
