# Supplementary material for: Autoantibody binding and unique enzyme-substrate intermediate conformation of human transglutaminase 3
Source: Nat Commun. 2023 Oct 5;14:6216. doi: 10.1038/s41467-023-42004-z (PMC10556103; doi:10.1038/s41467-023-42004-z)
Supplement: Supplementary file 7 — Source Data [file 41467_2023_42004_MOESM7_ESM.xlsx]

## Sheet: Fig2_chromat1
Raw data for chromatogram line graph figure 2, TG3 control
Chrom.1		Chrom.1		Chrom.1		Chrom.1		Chrom.1
UV 1_280		UV 2_254		Injection		Run Log		Fraction
ml	mAU	ml	mAU	ml	Injection	ml	Logbook	ml	Fraction
-0.479131	1.08994	-0.479131	0	-4.2e-05		-0.479131	Method Settings	8.70314	2
-0.4783	1.09423	-0.474978	-0.174498			-0.47904	Equilibration	9.10291	3
-0.47747	1.09461	-0.470826	-0.221616			-0.006202	Sample Application	9.50282	4
-0.47664	1.09475	-0.466674	-0.258961			3.99362	Elution	9.90288	5
-0.475809	1.09496	-0.462521	-0.291236					10.3037	6
-0.474979	1.09501	-0.458369	-0.34232					10.7037	7
-0.474149	1.09463	-0.454217	-0.383647					11.1036	8
-0.473318	1.09459	-0.450064	-0.40519					11.5037	9
-0.472488	1.09487	-0.445912	-0.384993					11.9036	10
-0.471658	1.09496	-0.44176	-0.361801					12.3036	11
-0.470828	1.09493	-0.437607	-0.336286					12.7044	12
-0.469997	1.09479	-0.433455	-0.311384					13.1044	13
-0.469167	1.09467	-0.429303	-0.298433					13.5044	14
-0.468337	1.09462	-0.425151	-0.290006					13.9043	15
-0.467506	1.09467	-0.420998	-0.274488					14.3044	16
-0.466676	1.09529	-0.416846	-0.230516					14.7043	17
-0.465846	1.09585	-0.412694	-0.188635					15.1052	18
-0.465015	1.09602	-0.408541	-0.151709					15.5051	19
-0.464185	1.09662	-0.404389	-0.116403					15.9052	20
-0.463355	1.09705	-0.400237	-0.079115					16.3051	21
-0.462524	1.0973	-0.396084	-0.038972					16.7052	22
-0.461694	1.09779	-0.391932	0.012004					17.1051	23
-0.460864	1.09779	-0.38778	0.070011					17.506	24
-0.460034	1.09733	-0.383627	0.125396					17.5926	Waste
-0.459203	1.09673	-0.379475	0.171015
-0.458373	1.09615	-0.375323	0.203108
-0.457543	1.09558	-0.371171	0.222905
-0.456712	1.09501	-0.367018	0.224868
-0.455882	1.09433	-0.362866	0.220461
-0.455052	1.09255	-0.358714	0.216946
-0.454221	1.08949	-0.354561	0.206877
-0.453391	1.08641	-0.350409	0.196451
-0.452561	1.08337	-0.346257	0.187684
-0.45173	1.08032	-0.342104	0.179118
-0.4509	1.07728	-0.337952	0.167167
-0.45007	1.07423	-0.3338	0.15944
-0.449239	1.07093	-0.329647	0.15934
-0.448409	1.06724	-0.325495	0.165844
-0.447579	1.06346	-0.321343	0.165825
-0.446749	1.05969	-0.31719	0.16236
-0.445918	1.05591	-0.313038	0.161341
-0.445088	1.05213	-0.308886	0.157423
-0.444258	1.04835	-0.304734	0.152209
-0.443427	1.04517	-0.300581	0.146356
-0.442597	1.04348	-0.296429	0.142663
-0.441767	1.04266	-0.292277	0.140203
-0.440936	1.04184	-0.288124	0.134383
-0.440106	1.04101	-0.283972	0.133438
-0.439276	1.04019	-0.27982	0.136338
-0.438445	1.03939	-0.275667	0.140793
-0.437615	1.03941	-0.271515	0.152574
-0.436785	1.04363	-0.267363	0.167039
-0.435955	1.05224	-0.26321	0.17232
-0.435124	1.06071	-0.259058	0.182133
-0.434294	1.06944	-0.254906	0.195571
-0.433464	1.07828	-0.250753	0.202931
-0.432633	1.08712	-0.246601	0.209307
-0.431803	1.09599	-0.242449	0.215466
-0.430973	1.10403	-0.238297	0.221728
-0.430142	1.10994	-0.234144	0.223048
-0.429312	1.11561	-0.229992	0.224015
-0.428482	1.1213	-0.22584	0.233589
-0.427651	1.12698	-0.221687	0.254726
-0.426821	1.13266	-0.217535	0.268394
-0.425991	1.13824	-0.213383	0.269406
-0.42516	1.14314	-0.20923	0.262061
-0.42433	1.14652	-0.205078	0.252253
-0.4235	1.14915	-0.200926	0.241703
-0.42267	1.15177	-0.196773	0.225149
-0.421839	1.1544	-0.192621	0.21543
-0.421009	1.15702	-0.188469	0.211383
-0.420179	1.15973	-0.184316	0.19585
-0.419348	1.16273	-0.180164	0.168943
-0.418518	1.16566	-0.176012	0.139946
-0.417688	1.16801	-0.17186	0.115905
-0.416857	1.17037	-0.167707	0.105708
-0.416027	1.17271	-0.163555	0.104168
-0.415197	1.17507	-0.159403	0.109466
-0.414366	1.17749	-0.15525	0.116955
-0.413536	1.18062	-0.151098	0.118338
-0.412706	1.18535	-0.146946	0.114732
-0.411876	1.1897	-0.142793	0.118597
-0.411045	1.19402	-0.138641	0.127041
-0.410215	1.19837	-0.134489	0.128159
-0.409385	1.2027	-0.130336	0.128159
-0.408554	1.20704	-0.126184	0.127804
-0.407724	1.21149	-0.122032	0.122945
-0.406894	1.21625	-0.117879	0.118176
-0.406063	1.22035	-0.113727	0.121521
-0.405233	1.22415	-0.109575	0.131365
-0.404403	1.22793	-0.105422	0.132814
-0.403572	1.23172	-0.10127	0.128812
-0.402742	1.23551	-0.097118	0.133403
-0.401912	1.23899	-0.092966	0.14385
-0.401082	1.24099	-0.088813	0.157225
-0.400251	1.24186	-0.084661	0.175233
-0.399421	1.2428	-0.080509	0.195115
-0.398591	1.24373	-0.076356	0.210226
-0.39776	1.24466	-0.072204	0.219091
-0.39693	1.24559	-0.068052	0.221032
-0.3961	1.24615	-0.063899	0.221225
-0.395269	1.2437	-0.059747	0.218382
-0.394439	1.23476	-0.055595	0.214461
-0.393609	1.22502	-0.051442	0.219607
-0.392778	1.21525	-0.04729	0.225994
-0.391948	1.20546	-0.043138	0.226345
-0.391118	1.19571	-0.038986	0.226286
-0.390287	1.18594	-0.034833	0.225579
-0.389457	1.17671	-0.030681	0.223536
-0.388627	1.16976	-0.026529	0.223788
-0.387797	1.1621	-0.022376	0.23168
-0.386966	1.15409	-0.018224	0.245151
-0.386136	1.14611	-0.014072	0.248232
-0.385306	1.13809	-0.009919	0.242456
-0.384475	1.1301	-0.005767	0.237504
-0.383645	1.12236	-0.001615	0.101219
-0.382815	1.11614	0.002538	0.001709
-0.381984	1.11099	0.00669	-0.007963
-0.381154	1.10578	0.010842	-0.028779
-0.380324	1.1004	0.014995	-0.056676
-0.379493	1.09504	0.019147	-0.072974
-0.378663	1.08966	0.023299	-0.085519
-0.377833	1.08431	0.027452	-0.094342
-0.377003	1.07931	0.031604	-0.103646
-0.376172	1.07506	0.035756	-0.112939
-0.375342	1.07093	0.039908	-0.124869
-0.374512	1.06681	0.044061	-0.135603
-0.373681	1.06269	0.048213	-0.130189
-0.372851	1.05856	0.052365	-0.111521
-0.372021	1.05445	0.056518	-0.076394
-0.37119	1.05035	0.06067	-0.048125
-0.37036	1.0467	0.064822	-0.026134
-0.36953	1.04263	0.068975	-0.005563
-0.368699	1.03838	0.073127	0.001598
-0.367869	1.03412	0.077279	0.002645
-0.367039	1.02987	0.081432	0.009697
-0.366208	1.02562	0.085584	0.01097
-0.365378	1.02141	0.089736	0.009139
-0.364548	1.01807	0.093888	0.001939
-0.363718	1.01515	0.098041	-0.01571
-0.362887	1.01229	0.102193	-0.029128
-0.362057	1.00944	0.106345	-0.037354
-0.361227	1.00658	0.110498	-0.048281
-0.360396	1.00371	0.11465	-0.047713
-0.359566	1.00085	0.118802	-0.037742
-0.358736	0.997958	0.122955	-0.030924
-0.357905	0.995017	0.127107	-0.027001
-0.357075	0.992201	0.131259	-0.02783
-0.356245	0.989403	0.135412	-0.023401
-0.355414	0.986597	0.139564	-0.018453
-0.354584	0.983803	0.143716	-0.014532
-0.353754	0.980996	0.147869	-0.009166
-0.352924	0.978312	0.152021	-0.006944
-0.352093	0.976675	0.156173	-0.008327
-0.351263	0.974755	0.160325	-0.014433
-0.350433	0.972741	0.164478	-0.020231
-0.349602	0.970755	0.16863	-0.020283
-0.348772	0.968748	0.172782	-0.010464
-0.347942	0.966748	0.176935	-0.00473
-0.347111	0.96474	0.181087	0.002508
-0.346281	0.963754	0.185239	0.015876
-0.345451	0.963394	0.189392	0.027209
-0.34462	0.963325	0.193544	0.043185
-0.34379	0.963264	0.197696	0.066896
-0.34296	0.963203	0.201849	0.0904
-0.342129	0.963143	0.206001	0.110345
-0.341299	0.963082	0.210153	0.127467
-0.340469	0.963013	0.214306	0.13295
-0.339639	0.962898	0.218458	0.133579
-0.338808	0.962481	0.22261	0.127287
-0.337978	0.962049	0.226762	0.121763
-0.337148	0.961618	0.230915	0.118088
-0.336317	0.961186	0.235067	0.115055
-0.335487	0.960757	0.239219	0.102443
-0.334657	0.960309	0.243372	0.091192
-0.333826	0.959724	0.247524	0.079328
-0.332996	0.959519	0.251676	0.071776
-0.332166	0.959435	0.255829	0.063555
-0.331335	0.959358	0.259981	0.054505
-0.330505	0.959281	0.264133	0.052418
-0.329675	0.959203	0.268286	0.0451
-0.328845	0.959128	0.272438	0.035683
-0.328014	0.959425	0.27659	0.027596
-0.327184	0.960031	0.280743	0.023917
-0.326354	0.960909	0.284895	0.021273
-0.325523	0.961828	0.289047	0.01747
-0.324693	0.962745	0.293199	-0.001774
-0.323863	0.963663	0.297352	-0.014024
-0.323032	0.964581	0.301504	-0.005975
-0.322202	0.965464	0.305656	0.000865
-0.321372	0.966286	0.309809	0.005371
-0.320541	0.967178	0.313961	0.005425
-0.319711	0.968108	0.318113	0.007784
-0.318881	0.969044	0.322266	0.013431
-0.318051	0.96998	0.326418	0.023454
-0.31722	0.97092	0.33057	0.034599
-0.31639	0.971842	0.334723	0.055123
-0.31556	0.972641	0.338875	0.075541
-0.314729	0.973681	0.343027	0.085985
-0.313899	0.975056	0.34718	0.098769
-0.313069	0.976505	0.351332	0.115094
-0.312238	0.977944	0.355484	0.122442
-0.311408	0.979393	0.359636	0.122815
-0.310578	0.98084	0.363789	0.118828
-0.309747	0.982515	0.367941	0.105532
-0.308917	0.984449	0.372093	0.094628
-0.308087	0.987024	0.376246	0.086572
-0.307256	0.989733	0.380398	0.081645
-0.306426	0.992474	0.38455	0.077139
-0.305596	0.995205	0.388703	0.071428
-0.304766	0.997911	0.392855	0.059477
-0.303935	1.0005	0.397007	0.056388
-0.303105	1.00283	0.40116	0.052704
-0.302275	1.00523	0.405312	0.047466
-0.301444	1.00768	0.409464	0.04993
-0.300614	1.01014	0.413617	0.053773
-0.299784	1.0126	0.417769	0.059719
-0.298953	1.01505	0.421921	0.058786
-0.298123	1.01755	0.426073	0.055169
-0.297293	1.02028	0.430226	0.054822
-0.296462	1.02351	0.434378	0.045672
-0.295632	1.02712	0.43853	0.038353
-0.294802	1.03083	0.442683	0.038193
-0.293972	1.03456	0.446835	0.035834
-0.293141	1.03829	0.450987	0.035474
-0.292311	1.04201	0.45514	0.039916
-0.291481	1.04542	0.459292	0.038854
-0.29065	1.04866	0.463444	0.039333
-0.28982	1.05162	0.467597	0.036967
-0.28899	1.05447	0.471749	0.031815
-0.288159	1.05731	0.475901	0.037113
-0.287329	1.06012	0.480054	0.043602
-0.286499	1.06296	0.484206	0.053933
-0.285668	1.0657	0.488358	0.073778
-0.284838	1.06823	0.49251	0.092081
-0.284008	1.07022	0.496663	0.101945
-0.283177	1.07175	0.500815	0.113912
-0.282347	1.07314	0.504967	0.125932
-0.281517	1.07454	0.50912	0.130489
-0.280687	1.07592	0.513272	0.127953
-0.279856	1.07732	0.517424	0.126107
-0.279026	1.07864	0.521577	0.125763
-0.278196	1.0803	0.525729	0.117859
-0.277365	1.08297	0.529881	0.104441
-0.276535	1.08601	0.534034	0.088765
-0.275705	1.089	0.538186	0.075249
-0.274874	1.09191	0.542338	0.063949
-0.274044	1.09488	0.546491	0.058938
-0.273214	1.09771	0.550643	0.052503
-0.272383	1.10021	0.554795	0.05237
-0.271553	1.10197	0.558947	0.058282
-0.270723	1.10334	0.5631	0.062675
-0.269893	1.1047	0.567252	0.065727
-0.269062	1.10606	0.571404	0.068333
-0.268232	1.10743	0.575557	0.068903
-0.267402	1.10868	0.579709	0.06436
-0.266571	1.10943	0.583861	0.052656
-0.265741	1.10997	0.588014	0.02998
-0.264911	1.11063	0.592166	0.019524
-0.26408	1.11131	0.596318	0.013105
-0.26325	1.11199	0.600471	0.003746
-0.26242	1.11268	0.604623	-0.006058
-0.261589	1.11336	0.608775	-0.016828
-0.260759	1.11394	0.612928	-0.028869
-0.259929	1.11435	0.61708	-0.033933
-0.259099	1.11457	0.621232	-0.032211
-0.258268	1.11469	0.625384	-0.025561
-0.257438	1.11481	0.629537	-0.008386
-0.256608	1.11494	0.633689	0.009859
-0.255777	1.11506	0.637841	0.026361
-0.254947	1.11488	0.641994	0.039181
-0.254117	1.11423	0.646146	0.047349
-0.253286	1.11326	0.650298	0.05227
-0.252456	1.11215	0.654451	0.057501
-0.251626	1.11105	0.658603	0.057076
-0.250795	1.10994	0.662755	0.051992
-0.249965	1.10884	0.666908	0.044354
-0.249135	1.10773	0.67106	0.041728
-0.248304	1.1068	0.675212	0.043244
-0.247474	1.10623	0.679365	0.041915
-0.246644	1.10585	0.683517	0.031716
-0.245814	1.10551	0.687669	0.020928
-0.244983	1.10517	0.691821	0.016578
-0.244153	1.10483	0.695974	0.018776
-0.243323	1.10449	0.700126	0.023579
-0.242492	1.10448	0.704278	0.028061
-0.241662	1.10479	0.708431	0.033516
-0.240832	1.10489	0.712583	0.030477
-0.240001	1.1048	0.716735	0.018268
-0.239171	1.1047	0.720888	0.001102
-0.238341	1.10461	0.72504	-0.003139
-0.23751	1.10451	0.729192	0.006399
-0.23668	1.10415	0.733345	0.012438
-0.23585	1.10291	0.737497	0.011375
-0.23502	1.10111	0.741649	0.008992
-0.234189	1.09935	0.745802	0.006403
-0.233359	1.09759	0.749954	0.006703
-0.232529	1.09583	0.754106	0.011118
-0.231698	1.09407	0.758258	0.01608
-0.230868	1.0923	0.762411	0.026428
-0.230038	1.09103	0.766563	0.03351
-0.229207	1.09064	0.770715	0.02524
-0.228377	1.09071	0.774868	0.01917
-0.227547	1.09088	0.77902	0.022534
-0.226716	1.09105	0.783172	0.031315
-0.225886	1.09122	0.787325	0.041825
-0.225056	1.09139	0.791477	0.048829
-0.224225	1.09149	0.795629	0.053665
-0.223395	1.0912	0.799782	0.058078
-0.222565	1.09023	0.803934	0.060114
-0.221735	1.08886	0.808086	0.061555
-0.220904	1.0875	0.812239	0.073264
-0.220074	1.08611	0.816391	0.085258
-0.219244	1.08469	0.820543	0.085368
-0.218413	1.08333	0.824695	0.078147
-0.217583	1.08217	0.828848	0.071121
-0.216753	1.08134	0.833	0.066293
-0.215922	1.08081	0.837152	0.060685
-0.215092	1.08028	0.841305	0.057138
-0.214262	1.07976	0.845457	0.056848
-0.213431	1.07923	0.849609	0.056334
-0.212601	1.07871	0.853762	0.05204
-0.211771	1.07831	0.857914	0.047128
-0.210941	1.07804	0.862066	0.04615
-0.21011	1.0776	0.866219	0.04669
-0.20928	1.07712	0.870371	0.048876
-0.20845	1.07664	0.874523	0.056641
-0.207619	1.07615	0.878676	0.064439
-0.206789	1.07567	0.882828	0.067316
-0.205959	1.07508	0.88698	0.070231
-0.205128	1.07424	0.891132	0.076503
-0.204298	1.0732	0.895285	0.084124
-0.203468	1.07202	0.899437	0.088477
-0.202637	1.07085	0.903589	0.090593
-0.201807	1.06967	0.907742	0.092407
-0.200977	1.0685	0.911894	0.09273
-0.200146	1.06745	0.916046	0.088906
-0.199316	1.06681	0.920199	0.085418
-0.198486	1.0663	0.924351	0.085816
-0.197656	1.06545	0.928503	0.078534
-0.196825	1.06456	0.932656	0.064039
-0.195995	1.06368	0.936808	0.054922
-0.195165	1.06279	0.94096	0.053257
-0.194334	1.0619	0.945113	0.058669
-0.193504	1.06097	0.949265	0.067944
-0.192674	1.05992	0.953417	0.078901
-0.191843	1.05868	0.957569	0.087424
-0.191013	1.05734	0.961722	0.090522
-0.190183	1.056	0.965874	0.093264
-0.189352	1.05468	0.970026	0.103468
-0.188522	1.05334	0.974179	0.119616
-0.187692	1.0518	0.978331	0.125803
-0.186862	1.0497	0.982483	0.123893
-0.186031	1.04765	0.986636	0.118227
-0.185201	1.04581	0.990788	0.108189
-0.184371	1.04397	0.99494	0.094936
-0.18354	1.04215	0.999093	0.085269
-0.18271	1.04031	1.00324	0.087652
-0.18188	1.03861	1.0074	0.091428
-0.181049	1.03754	1.01155	0.086457
-0.180219	1.03685	1.0157	0.079149
-0.179389	1.03558	1.01985	0.072734
-0.178558	1.03431	1.02401	0.067108
-0.177728	1.03304	1.02816	0.06178
-0.176898	1.03178	1.03231	0.058105
-0.176068	1.0305	1.03646	0.057487
-0.175237	1.02907	1.04062	0.057324
-0.174407	1.02734	1.04477	0.046981
-0.173577	1.02588	1.04892	0.032988
-0.172746	1.02452	1.05307	0.031317
-0.171916	1.02314	1.05723	0.03218
-0.171086	1.02177	1.06138	0.03176
-0.170255	1.0204	1.06553	0.029884
-0.169425	1.01908	1.06968	0.034586
-0.168595	1.01794	1.07383	0.045193
-0.167764	1.01693	1.07799	0.048942
-0.166934	1.01591	1.08214	0.05017
-0.166104	1.01489	1.08629	0.054641
-0.165273	1.01386	1.09044	0.06357
-0.164443	1.01283	1.0946	0.071694
-0.163613	1.01182	1.09875	0.081863
-0.162783	1.01092	1.1029	0.094507
-0.161952	1.01038	1.10705	0.109857
-0.161122	1.0105	1.1112	0.119094
-0.160292	1.01063	1.11536	0.123184
-0.159461	1.01075	1.11951	0.122686
-0.158631	1.01086	1.12366	0.119913
-0.157801	1.01099	1.12781	0.120981
-0.15697	1.01116	1.13197	0.119709
-0.15614	1.01168	1.13612	0.116705
-0.15531	1.01162	1.14027	0.115639
-0.154479	1.01142	1.14442	0.118216
-0.153649	1.01122	1.14858	0.124813
-0.152819	1.01102	1.15273	0.132083
-0.151989	1.01082	1.15688	0.13683
-0.151158	1.01063	1.16103	0.149763
-0.150328	1.01064	1.16518	0.159745
-0.149498	1.01068	1.16934	0.155183
-0.148667	1.01061	1.17349	0.148735
-0.147837	1.01053	1.17764	0.13978
-0.147007	1.01046	1.18179	0.129911
-0.146176	1.01039	1.18595	0.120015
-0.145346	1.0103	1.1901	0.110481
-0.144516	1.01008	1.19425	0.10051
-0.143685	1.0097	1.1984	0.08493
-0.142855	1.00994	1.20256	0.066446
-0.142025	1.01017	1.20671	0.051934
-0.141194	1.01041	1.21086	0.049746
-0.140364	1.01064	1.21501	0.0542
-0.139534	1.01088	1.21917	0.064842
-0.138704	1.01116	1.22332	0.072869
-0.137873	1.01215	1.22747	0.080034
-0.137043	1.01282	1.23162	0.086685
-0.136213	1.01343	1.23577	0.093896
-0.135382	1.01402	1.23993	0.103751
-0.134552	1.01463	1.24408	0.111193
-0.133722	1.01523	1.24823	0.118197
-0.132891	1.01583	1.25238	0.121431
-0.132061	1.01614	1.25654	0.11964
-0.131231	1.01629	1.26069	0.110001
-0.1304	1.01642	1.26484	0.101361
-0.12957	1.01655	1.26899	0.094416
-0.12874	1.01668	1.27314	0.084465
-0.12791	1.01681	1.2773	0.067978
-0.127079	1.01694	1.28145	0.053651
-0.126249	1.01704	1.2856	0.067509
-0.125419	1.01704	1.28975	0.079077
-0.124588	1.01654	1.29391	0.089716
-0.123758	1.01604	1.29806	0.104165
-0.122928	1.01554	1.30221	0.119376
-0.122097	1.01503	1.30636	0.132948
-0.121267	1.01453	1.31052	0.147488
-0.120437	1.01394	1.31467	0.165193
-0.119606	1.01261	1.31882	0.187526
-0.118776	1.01115	1.32297	0.210149
-0.117946	1.00967	1.32713	0.211369
-0.117115	1.00819	1.33128	0.212998
-0.116285	1.0067	1.33543	0.210921
-0.115455	1.00522	1.33958	0.203062
-0.114625	1.0038	1.34373	0.196951
-0.113794	1.00298	1.34789	0.19135
-0.112964	1.00237	1.35204	0.178903
-0.112134	1.00184	1.35619	0.165872
-0.111303	1.00132	1.36034	0.153273
-0.110473	1.0008	1.3645	0.13592
-0.109643	1.00028	1.36865	0.126584
-0.108812	0.999755	1.3728	0.125883
-0.107982	0.999308	1.37695	0.117081
-0.107152	0.999076	1.38111	0.109033
-0.106321	0.999257	1.38526	0.099843
-0.105491	0.999494	1.38941	0.093155
-0.104661	0.999733	1.39356	0.090086
-0.103831	0.999972	1.39772	0.08493
-0.103	1.00021	1.40187	0.074313
-0.10217	1.00039	1.40602	0.07472
-0.10134	0.999985	1.41017	0.065924
-0.100509	0.998597	1.41432	0.045867
-0.099679	0.996821	1.41848	0.051024
-0.098849	0.995002	1.42263	0.060122
-0.098018	0.993177	1.42678	0.067923
-0.097188	0.991363	1.43093	0.070932
-0.096358	0.989548	1.43508	0.071519
-0.095527	0.987991	1.43924	0.070752
-0.094697	0.986732	1.44339	0.077386
-0.093867	0.985688	1.44754	0.076826
-0.093037	0.984682	1.45169	0.074356
-0.092206	0.983673	1.45585	0.07712
-0.091376	0.982666	1.46	0.072403
-0.090546	0.981653	1.46415	0.069703
-0.089715	0.980673	1.4683	0.074767
-0.088885	0.979783	1.47246	0.084153
-0.088055	0.979214	1.47661	0.098764
-0.087224	0.978717	1.48076	0.124371
-0.086394	0.978217	1.48491	0.14329
-0.085564	0.977722	1.48907	0.160463
-0.084733	0.977221	1.49322	0.17273
-0.083903	0.976767	1.49737	0.185917
-0.083073	0.976725	1.50152	0.193968
-0.082242	0.976282	1.50568	0.191592
-0.081412	0.975648	1.50983	0.189586
-0.080582	0.975	1.51398	0.18711
-0.079752	0.974351	1.51813	0.183124
-0.078921	0.973702	1.52228	0.169367
-0.078091	0.973054	1.52644	0.161185
-0.077261	0.972494	1.53059	0.161324
-0.07643	0.972416	1.53474	0.158139
-0.0756	0.972764	1.53889	0.150718
-0.07477	0.973201	1.54304	0.142205
-0.073939	0.973633	1.5472	0.141795
-0.073109	0.974066	1.55135	0.139134
-0.072279	0.9745	1.5555	0.136847
-0.071448	0.97489	1.55966	0.137613
-0.070618	0.9752	1.56381	0.136164
-0.069788	0.975439	1.56796	0.129154
-0.068958	0.975661	1.57211	0.115274
-0.068127	0.975884	1.57626	0.104608
-0.067297	0.976107	1.58042	0.094839
-0.066467	0.976328	1.58457	0.091245
-0.065636	0.976469	1.58872	0.085812
-0.064806	0.976255	1.59287	0.078162
-0.063976	0.975088	1.59703	0.071079
-0.063145	0.973545	1.60118	0.064088
-0.062315	0.971966	1.60533	0.061922
-0.061485	0.970428	1.60948	0.063371
-0.060654	0.968914	1.61363	0.065784
-0.059824	0.96736	1.61779	0.070029
-0.058994	0.966475	1.62194	0.070792
-0.058163	0.966101	1.62609	0.076703
-0.057333	0.965782	1.63024	0.083516
-0.056503	0.965448	1.6344	0.087489
-0.055673	0.965115	1.63855	0.087993
-0.054842	0.964782	1.6427	0.087019
-0.054012	0.964449	1.64685	0.087813
-0.053182	0.963989	1.65101	0.092604
-0.052351	0.963332	1.65516	0.101966
-0.051521	0.962624	1.65931	0.117264
-0.050691	0.961929	1.66346	0.137378
-0.04986	0.961234	1.66762	0.14711
-0.04903	0.960538	1.67177	0.154598
-0.0482	0.959842	1.67592	0.164404
-0.047369	0.95909	1.68007	0.167065
-0.046539	0.958078	1.68422	0.162278
-0.045709	0.956842	1.68838	0.152495
-0.044879	0.955532	1.69253	0.145902
-0.044048	0.954209	1.69668	0.139923
-0.043218	0.952891	1.70083	0.133414
-0.042388	0.951567	1.70499	0.127388
-0.041557	0.950245	1.70914	0.125362
-0.040727	0.949308	1.71329	0.128353
-0.039897	0.948682	1.71744	0.122933
-0.039066	0.948121	1.72159	0.118729
-0.038236	0.947578	1.72575	0.115711
-0.037406	0.947035	1.7299	0.113784
-0.036575	0.946489	1.73405	0.10853
-0.035745	0.945943	1.7382	0.102751
-0.034915	0.94507	1.74236	0.088853
-0.034084	0.943761	1.74651	0.079462
-0.033254	0.942452	1.75066	0.074601
-0.032424	0.941257	1.75481	0.070452
-0.031594	0.940063	1.75897	0.072226
-0.030763	0.938865	1.76312	0.075522
-0.029933	0.937669	1.76727	0.074554
-0.029103	0.936491	1.77142	0.078828
-0.028272	0.935362	1.77557	0.083458
-0.027442	0.933975	1.77973	0.081865
-0.026612	0.93229	1.78388	0.085909
-0.025781	0.930555	1.78803	0.092079
-0.024951	0.928814	1.79218	0.102773
-0.024121	0.927069	1.79634	0.101523
-0.02329	0.925329	1.80049	0.094786
-0.02246	0.924209	1.80464	0.088983
-0.02163	0.923636	1.80879	0.089475
-0.0208	0.92305	1.81295	0.08941
-0.019969	0.922427	1.8171	0.093143
-0.019139	0.921805	1.82125	0.10526
-0.018309	0.921182	1.8254	0.118124
-0.017478	0.920558	1.82956	0.123239
-0.016648	0.919957	1.83371	0.118338
-0.015818	0.91946	1.83786	0.118623
-0.014987	0.919631	1.84201	0.123693
-0.014157	0.920339	1.84616	0.131069
-0.013327	0.921047	1.85032	0.134723
-0.012496	0.921755	1.85447	0.128592
-0.011666	0.922462	1.85862	0.119244
-0.010836	0.923167	1.86277	0.109766
-0.010006	0.923855	1.86693	0.103034
-0.009175	0.92432	1.87108	0.093469
-0.008345	0.924505	1.87523	0.080635
-0.007515	0.924603	1.87938	0.069725
-0.006684	0.531151	1.88353	0.064676
-0.005854	0.000146	1.88769	0.057712
-0.005024	0.000248	1.89184	0.052992
-0.004193	0.000406	1.89599	0.058301
-0.003363	0.000674	1.90014	0.062921
-0.002533	0.001008	1.9043	0.060396
-0.001702	0.001377	1.90845	0.050065
-0.000872	0.001745	1.9126	0.040792
-4.2e-05	0.003207	1.91675	0.036004
0.000789	0.004266	1.92091	0.036518
0.001619	0.003997	1.92506	0.037673
0.002449	0.003791	1.92921	0.042831
0.003279	0.00396	1.93336	0.052135
0.00411	0.004654	1.93752	0.048983
0.00494	0.005589	1.94167	0.035847
0.00577	0.006523	1.94582	0.022354
0.006601	0.007452	1.94997	0.012745
0.007431	0.008372	1.95412	0.014837
0.008261	0.009302	1.95828	0.025946
0.009092	0.010273	1.96243	0.032137
0.009922	0.011331	1.96658	0.034088
0.010752	0.012445	1.97073	0.036317
0.011583	0.013575	1.97489	0.039459
0.012413	0.014706	1.97904	0.04719
0.013243	0.015838	1.98319	0.057126
0.014073	0.016972	1.98734	0.073484
0.014904	0.017995	1.9915	0.093241
0.015734	0.018036	1.99565	0.104786
0.016564	0.017665	1.9998	0.10934
0.017395	0.017089	2.00395	0.114508
0.018225	0.01648	2.0081	0.120775
0.019055	0.015877	2.01226	0.127436
0.019886	0.015269	2.01641	0.131513
0.020716	0.014661	2.02056	0.135959
0.021546	0.014389	2.02471	0.141232
0.022377	0.014285	2.02887	0.1374
0.023207	0.014115	2.03302	0.12593
0.024037	0.013928	2.03717	0.110432
0.024867	0.013742	2.04132	0.100953
0.025698	0.013556	2.04548	0.099932
0.026528	0.013369	2.04963	0.098035
0.027358	0.01315	2.05378	0.089654
0.028189	0.012876	2.05793	0.080158
0.029019	0.012527	2.06209	0.07717
0.029849	0.012156	2.06624	0.075444
0.03068	0.011786	2.07039	0.075349
0.03151	0.011413	2.07454	0.080978
0.03234	0.011042	2.07869	0.090972
0.033171	0.010671	2.08285	0.094404
0.034001	0.010375	2.087	0.089543
0.034831	0.010063	2.09115	0.083641
0.035662	0.009725	2.0953	0.083247
0.036492	0.009381	2.09945	0.08742
0.037322	0.009036	2.10361	0.084343
0.038152	0.008692	2.10776	0.083249
0.038983	0.008348	2.11191	0.088449
0.039813	0.008026	2.11606	0.091496
0.040643	0.007829	2.12022	0.096352
0.041474	0.007919	2.12437	0.102512
0.042304	0.008079	2.12852	0.106336
0.043134	0.008239	2.13267	0.108611
0.043965	0.008399	2.13683	0.107479
0.044795	0.008559	2.14098	0.106428
0.045625	0.008591	2.14513	0.108627
0.046456	0.00841	2.14928	0.107447
0.047286	0.007882	2.15343	0.099669
0.048116	0.007224	2.15759	0.095193
0.048946	0.006565	2.16174	0.095874
0.049777	0.005907	2.16589	0.095112
0.050607	0.005248	2.17005	0.09431
0.051437	0.004589	2.1742	0.098717
0.052268	0.003888	2.17835	0.11029
0.053098	0.003369	2.1825	0.123536
0.053928	0.003035	2.18665	0.136453
0.054759	0.002745	2.19081	0.146734
0.055589	0.002454	2.19496	0.157835
0.056419	0.002164	2.19911	0.16686
0.05725	0.001873	2.20326	0.170647
0.05808	0.001774	2.20742	0.171298
0.05891	0.001663	2.21157	0.170067
0.059741	0.001139	2.21572	0.167873
0.060571	0.000427	2.21987	0.160603
0.061401	-0.000284	2.22403	0.146741
0.062231	-0.000997	2.22818	0.13214
0.063062	-0.00171	2.23233	0.127955
0.063892	-0.002395	2.23648	0.12977
0.064722	-0.002999	2.24063	0.130935
0.065553	-0.003572	2.24479	0.124525
0.066383	-0.00415	2.24894	0.114806
0.067213	-0.004727	2.25309	0.103086
0.068044	-0.005305	2.25724	0.088729
0.068874	-0.005883	2.26139	0.078466
0.069704	-0.006459	2.26555	0.076845
0.070535	-0.006987	2.2697	0.077118
0.071365	-0.007267	2.27385	0.069852
0.072195	-0.00732	2.278	0.055322
0.073025	-0.007317	2.28216	0.048597
0.073856	-0.007314	2.28631	0.052417
0.074686	-0.007311	2.29046	0.061199
0.075516	-0.007309	2.29461	0.06864
0.076347	-0.007282	2.29877	0.074885
0.077177	-0.007463	2.30292	0.077522
0.078007	-0.008164	2.30707	0.074784
0.078838	-0.009118	2.31122	0.070925
0.079668	-0.01007	2.31538	0.070815
0.080498	-0.011025	2.31953	0.076268
0.081329	-0.011981	2.32368	0.078578
0.082159	-0.013015	2.32783	0.082719
0.082989	-0.014243	2.33198	0.090157
0.08382	-0.015123	2.33614	0.097651
0.08465	-0.015662	2.34029	0.104588
0.08548	-0.016197	2.34444	0.112454
0.08631	-0.016734	2.34859	0.118833
0.087141	-0.017272	2.35275	0.125145
0.087971	-0.017809	2.3569	0.131964
0.088801	-0.018122	2.36105	0.139778
0.089632	-0.018481	2.3652	0.14098
0.090462	-0.019078	2.36936	0.131577
0.091292	-0.019722	2.37351	0.117977
0.092123	-0.020365	2.37766	0.107247
0.092953	-0.021008	2.38181	0.098802
0.093783	-0.021652	2.38597	0.095154
0.094614	-0.022462	2.39012	0.088491
0.095444	-0.023318	2.39427	0.078871
0.096274	-0.023857	2.39842	0.074825
0.097104	-0.024185	2.40257	0.069658
0.097935	-0.024513	2.40673	0.064294
0.098765	-0.024837	2.41088	0.056195
0.099595	-0.025154	2.41503	0.040566
0.100426	-0.02531	2.41918	0.024723
0.101256	-0.025036	2.42334	0.022331
0.102086	-0.024529	2.42749	0.008301
0.102917	-0.024115	2.43164	-0.004763
0.103747	-0.023702	2.43579	-0.006609
0.104577	-0.023288	2.43994	-0.013121
0.105408	-0.022874	2.4441	-0.017386
0.106238	-0.02246	2.44825	-0.015568
0.107068	-0.022041	2.4524	-0.009395
0.107898	-0.021713	2.45655	0.001964
0.108729	-0.021584	2.46071	0.013338
0.109559	-0.021546	2.46486	0.007597
0.110389	-0.021508	2.46901	0.011412
0.11122	-0.02147	2.47316	0.025445
0.11205	-0.021432	2.47732	0.031313
0.11288	-0.021533	2.48147	0.038168
0.113711	-0.021891	2.48562	0.046249
0.114541	-0.022297	2.48977	0.051562
0.115371	-0.022669	2.49392	0.059671
0.116202	-0.02304	2.49808	0.068667
0.117032	-0.023411	2.50223	0.078644
0.117862	-0.023782	2.50638	0.091581
0.118693	-0.023996	2.51053	0.101248
0.119523	-0.02372	2.51469	0.104261
0.120353	-0.022893	2.51884	0.10804
0.121183	-0.021767	2.52299	0.110486
0.122014	-0.020644	2.52714	0.111258
0.122844	-0.019522	2.5313	0.11111
0.123674	-0.018393	2.53545	0.112868
0.124505	-0.017306	2.5396	0.116371
0.125335	-0.016563	2.54375	0.114141
0.126165	-0.016385	2.54791	0.110036
0.126996	-0.016346	2.55206	0.10795
0.127826	-0.016355	2.55621	0.103752
0.128656	-0.016364	2.56036	0.102801
0.129487	-0.016373	2.56451	0.108258
0.130317	-0.016382	2.56867	0.104816
0.131147	-0.016248	2.57282	0.097596
0.131977	-0.01584	2.57697	0.087342
0.132808	-0.015466	2.58112	0.074834
0.133638	-0.015173	2.58528	0.07035
0.134468	-0.014881	2.58943	0.070396
0.135299	-0.014588	2.59358	0.082312
0.136129	-0.014297	2.59773	0.090716
0.136959	-0.014104	2.60188	0.090728
0.13779	-0.014259	2.60604	0.078766
0.13862	-0.014687	2.61019	0.073829
0.13945	-0.015067	2.61434	0.070714
0.140281	-0.015448	2.61849	0.063759
0.141111	-0.015828	2.62265	0.059836
0.141941	-0.016207	2.6268	0.0581
0.142772	-0.016587	2.63095	0.063233
0.143602	-0.016914	2.6351	0.054539
0.144432	-0.016929	2.63926	0.052005
0.145262	-0.016451	2.64341	0.061233
0.146093	-0.015863	2.64756	0.067488
0.146923	-0.01528	2.65171	0.071726
0.147753	-0.014696	2.65586	0.078449
0.148584	-0.01411	2.66002	0.089758
0.149414	-0.013454	2.66417	0.102375
0.150244	-0.012725	2.66832	0.117759
0.151075	-0.012507	2.67247	0.128383
0.151905	-0.013018	2.67663	0.141614
0.152735	-0.013516	2.68078	0.156292
0.153566	-0.014004	2.68493	0.151172
0.154396	-0.014511	2.68908	0.155612
0.155226	-0.015027	2.69324	0.164979
0.156056	-0.015575	2.69739	0.168344
0.156887	-0.016092	2.70154	0.176058
0.157717	-0.0163	2.70569	0.183699
0.158547	-0.016506	2.70985	0.185319
0.159378	-0.016714	2.714	0.179423
0.160208	-0.016921	2.71815	0.166855
0.161038	-0.017128	2.7223	0.145524
0.161869	-0.017424	2.72646	0.137148
0.162699	-0.018087	2.73061	0.128198
0.163529	-0.018673	2.73476	0.117611
0.16436	-0.019233	2.73891	0.118405
0.16519	-0.019793	2.74306	0.117097
0.16602	-0.020351	2.74722	0.106319
0.166851	-0.020909	2.75137	0.089394
0.167681	-0.021439	2.75552	0.079715
0.168511	-0.021809	2.75967	0.085857
0.169341	-0.022116	2.76383	0.090039
0.170172	-0.02242	2.76798	0.088409
0.171002	-0.022725	2.77213	0.080961
0.171832	-0.023029	2.77628	0.081136
0.172663	-0.023335	2.78044	0.076726
0.173493	-0.023628	2.78459	0.073246
0.174323	-0.023823	2.78874	0.077256
0.175154	-0.02381	2.79289	0.088448
0.175984	-0.023432	2.79704	0.097381
0.176814	-0.023055	2.8012	0.097925
0.177645	-0.022681	2.80535	0.100037
0.178475	-0.022304	2.8095	0.10255
0.179305	-0.021927	2.81365	0.108967
0.180135	-0.021568	2.8178	0.11416
0.180966	-0.021303	2.82196	0.121009
0.181796	-0.021257	2.82611	0.126765
0.182626	-0.021264	2.83026	0.128446
0.183457	-0.021272	2.83441	0.12746
0.184287	-0.021279	2.83857	0.123105
0.185117	-0.021286	2.84272	0.121259
0.185948	-0.021348	2.84687	0.127033
0.186778	-0.021992	2.85102	0.137888
0.187608	-0.022609	2.85518	0.145006
0.188439	-0.023062	2.85933	0.145257
0.189269	-0.023517	2.86348	0.144414
0.190099	-0.02397	2.86763	0.145425
0.190929	-0.024426	2.87179	0.150549
0.19176	-0.024847	2.87594	0.158499
0.19259	-0.024787	2.88009	0.16697
0.19342	-0.023741	2.88424	0.166793
0.194251	-0.022652	2.8884	0.16001
0.195081	-0.021562	2.89255	0.148014
0.195911	-0.02047	2.8967	0.140904
0.196742	-0.01938	2.90085	0.135845
0.197572	-0.018296	2.905	0.129489
0.198402	-0.017223	2.90916	0.120065
0.199233	-0.016503	2.91331	0.108897
0.200063	-0.015427	2.91746	0.100973
0.200893	-0.014252	2.92161	0.094775
0.201724	-0.013083	2.92577	0.090292
0.202554	-0.011913	2.92992	0.089846
0.203384	-0.01074	2.93407	0.090627
0.204214	-0.009573	2.93822	0.089289
0.205045	-0.008479	2.94238	0.08908
0.205875	-0.007183	2.94653	0.086321
0.206705	-0.005725	2.95068	0.081625
0.207536	-0.004219	2.95483	0.073445
0.208366	-0.002677	2.95898	0.071998
0.209196	-0.001139	2.96314	0.075003
0.210027	0.000406	2.96729	0.076645
0.210857	0.001943	2.97144	0.067994
0.211687	0.003183	2.97559	0.064847
0.212518	0.003205	2.97974	0.072876
0.213348	0.003143	2.9839	0.076267
0.214178	0.00308	2.98805	0.078116
0.215008	0.003017	2.9922	0.08203
0.215839	0.002955	2.99635	0.095686
0.216669	0.002849	3.00051	0.101989
0.217499	0.002351	3.00466	0.103728
0.21833	0.002253	3.00881	0.106176
0.21916	0.002244	3.01296	0.118835
0.21999	0.002241	3.01712	0.131772
0.220821	0.002237	3.02127	0.140171
0.221651	0.002234	3.02542	0.150386
0.222481	0.00223	3.02957	0.16215
0.223312	0.002445	3.03373	0.175658
0.224142	0.002908	3.03788	0.185174
0.224972	0.003509	3.04203	0.191607
0.225802	0.004124	3.04618	0.193111
0.226633	0.004731	3.05034	0.188702
0.227463	0.005346	3.05449	0.179183
0.228293	0.00596	3.05864	0.165568
0.229124	0.006415	3.06279	0.146968
0.229954	0.0066	3.06694	0.130092
0.230784	0.006372	3.0711	0.118985
0.231615	0.006091	3.07525	0.105938
0.232445	0.005811	3.0794	0.092508
0.233275	0.005531	3.08355	0.083936
0.234106	0.005252	3.08771	0.075716
0.234936	0.004962	3.09186	0.069916
0.235766	0.004631	3.09601	0.065543
0.236597	0.004255	3.10016	0.061073
0.237427	0.003867	3.10432	0.051272
0.238257	0.003477	3.10847	0.033572
0.239087	0.003087	3.11262	0.023311
0.239918	0.002698	3.11677	0.016418
0.240748	0.002308	3.12092	0.004773
0.241578	0.001597	3.12508	-0.003758
0.242409	0.00069	3.12923	-0.003549
0.243239	-0.000345	3.13338	0.001182
0.244069	-0.0014	3.13753	0.004478
0.2449	-0.00245	3.14169	0.008527
0.24573	-0.003508	3.14584	0.01987
0.24656	-0.00456	3.14999	0.0392
0.247391	-0.005813	3.15414	0.048614
0.248221	-0.007352	3.15829	0.053611
0.249051	-0.009338	3.16245	0.060833
0.249882	-0.011391	3.1666	0.057592
0.250712	-0.013441	3.17075	0.048466
0.251542	-0.015495	3.1749	0.043578
0.252372	-0.01755	3.17906	0.048528
0.253203	-0.019338	3.18321	0.05792
0.254033	-0.020036	3.18736	0.065797
0.254863	-0.019724	3.19151	0.063272
0.255694	-0.019046	3.19567	0.058567
0.256524	-0.018325	3.19982	0.062636
0.257354	-0.0176	3.20397	0.06813
0.258185	-0.016879	3.20812	0.07597
0.259015	-0.016152	3.21227	0.087384
0.259845	-0.015822	3.21643	0.097816
0.260676	-0.015859	3.22058	0.095904
0.261506	-0.016336	3.22473	0.081465
0.262336	-0.016954	3.22888	0.069525
0.263166	-0.01757	3.23304	0.070784
0.263997	-0.018187	3.23719	0.075177
0.264827	-0.018803	3.24134	0.071346
0.265657	-0.019553	3.24549	0.067583
0.266488	-0.020443	3.24965	0.064545
0.267318	-0.021236	3.2538	0.055708
0.268148	-0.021973	3.25795	0.045385
0.268979	-0.022709	3.2621	0.040273
0.269809	-0.023443	3.26626	0.036405
0.270639	-0.024178	3.27041	0.032272
0.27147	-0.02484	3.27456	0.027849
0.2723	-0.025172	3.27871	0.019839
0.27313	-0.02548	3.28287	0.012044
0.27396	-0.025887	3.28702	0.005642
0.274791	-0.026317	3.29117	0.001201
0.275621	-0.026747	3.29532	0.009982
0.276451	-0.027176	3.29947	0.025396
0.277282	-0.027606	3.30363	0.037014
0.278112	-0.028008	3.30778	0.042486
0.278942	-0.028458	3.31193	0.03943
0.279773	-0.029215	3.31608	0.038372
0.280603	-0.030115	3.32023	0.04702
0.281433	-0.031011	3.32439	0.056591
0.282264	-0.031908	3.32854	0.059602
0.283094	-0.03281	3.33269	0.061419
0.283924	-0.033658	3.33684	0.056431
0.284755	-0.034403	3.341	0.0463
0.285585	-0.034364	3.34515	0.042818
0.286415	-0.033831	3.3493	0.055975
0.287245	-0.03325	3.35345	0.078433
0.288076	-0.032668	3.35761	0.089657
0.288906	-0.032088	3.36176	0.093126
0.289736	-0.031475	3.36591	0.097983
0.290567	-0.030544	3.37006	0.107745
0.291397	-0.029501	3.37421	0.119593
0.292227	-0.028538	3.37837	0.131981
0.293058	-0.027608	3.38252	0.142118
0.293888	-0.026675	3.38667	0.145389
0.294718	-0.025745	3.39082	0.138953
0.295549	-0.024816	3.39498	0.130671
0.296379	-0.024524	3.39913	0.125853
0.297209	-0.024643	3.40328	0.122559
0.298039	-0.02458	3.40743	0.116418
0.29887	-0.024402	3.41159	0.108783
0.2997	-0.024224	3.41574	0.098498
0.30053	-0.024046	3.41989	0.086623
0.301361	-0.023868	3.42404	0.0732
0.302191	-0.023477	3.4282	0.062301
0.303021	-0.022656	3.43235	0.056818
0.303852	-0.022122	3.4365	0.048928
0.304682	-0.02194	3.44065	0.038982
0.305512	-0.021818	3.44481	0.028857
0.306343	-0.021695	3.44896	0.018267
0.307173	-0.021573	3.45311	0.010476
0.308003	-0.02145	3.45726	0.005529
0.308833	-0.021452	3.46141	-0.001696
0.309664	-0.021454	3.46557	-0.00703
0.310494	-0.021349	3.46972	-0.008125
0.311324	-0.021207	3.47387	-0.00828
0.312155	-0.021064	3.47802	-0.007108
0.312985	-0.020924	3.48217	-0.005671
0.313815	-0.020787	3.48633	-0.00481
0.314646	-0.020558	3.49048	-0.00091
0.315476	-0.020287	3.49463	0.007349
0.316306	-0.020339	3.49878	0.016163
0.317137	-0.020638	3.50294	0.023492
0.317967	-0.020938	3.50709	0.025403
0.318797	-0.021237	3.51124	0.024597
0.319628	-0.021537	3.51539	0.030835
0.320458	-0.021782	3.51955	0.047887
0.321288	-0.021759	3.5237	0.072418
0.322118	-0.021218	3.52785	0.097207
0.322949	-0.020351	3.532	0.115919
0.323779	-0.019453	3.53615	0.120596
0.324609	-0.018554	3.54031	0.122473
0.32544	-0.017657	3.54446	0.126491
0.32627	-0.01676	3.54861	0.135662
0.3271	-0.016448	3.55276	0.148001
0.327931	-0.0172	3.55692	0.156124
0.328761	-0.018713	3.56107	0.154929
0.329591	-0.020499	3.56522	0.150058
0.330422	-0.022292	3.56937	0.143304
0.331252	-0.024078	3.57353	0.133473
0.332082	-0.025862	3.57768	0.125899
0.332913	-0.027612	3.58183	0.118437
0.333743	-0.029113	3.58598	0.116193
0.334573	-0.029995	3.59014	0.115886
0.335403	-0.030469	3.59429	0.114602
0.336234	-0.030945	3.59844	0.11029
0.337064	-0.03142	3.60259	0.098156
0.337894	-0.031895	3.60675	0.081957
0.338725	-0.032411	3.6109	0.066168
0.339555	-0.033137	3.61505	0.051957
0.340385	-0.034282	3.6192	0.046219
0.341216	-0.035689	3.62335	0.043486
0.342046	-0.037097	3.62751	0.033597
0.342876	-0.038512	3.63166	0.028022
0.343706	-0.039928	3.63581	0.025496
0.344537	-0.041337	3.63996	0.018091
0.345367	-0.042434	3.64412	0.022396
0.346197	-0.043045	3.64827	0.030859
0.347028	-0.043504	3.65242	0.037517
0.347858	-0.043935	3.65657	0.046778
0.348688	-0.044365	3.66072	0.049217
0.349519	-0.044796	3.66488	0.039558
0.350349	-0.045228	3.66903	0.038903
0.351179	-0.045706	3.67318	0.033094
0.35201	-0.046288	3.67733	0.018303
0.35284	-0.046716	3.68149	0.019034
0.35367	-0.046861	3.68564	0.019474
0.354501	-0.047007	3.68979	0.016185
0.355331	-0.047151	3.69394	0.016881
0.356161	-0.047296	3.69809	0.024398
0.356991	-0.047384	3.70225	0.042942
0.357822	-0.047165	3.7064	0.071259
0.358652	-0.046824	3.71055	0.091112
0.359482	-0.046827	3.7147	0.107178
0.360313	-0.046942	3.71886	0.125656
0.361143	-0.047058	3.72301	0.136203
0.361973	-0.047174	3.72716	0.144127
0.362804	-0.047289	3.73131	0.145659
0.363634	-0.04765	3.73547	0.149022
0.364464	-0.048443	3.73962	0.15212
0.365295	-0.049406	3.74377	0.150485
0.366125	-0.05045	3.74792	0.145484
0.366955	-0.051464	3.75208	0.13868
0.367786	-0.052476	3.75623	0.13189
0.368616	-0.053521	3.76038	0.127983
0.369446	-0.054309	3.76453	0.121759
0.370276	-0.054346	3.76869	0.11211
0.371107	-0.054001	3.77284	0.114913
0.371937	-0.053671	3.77699	0.113972
0.372767	-0.05334	3.78114	0.106539
0.373598	-0.053011	3.78529	0.096713
0.374428	-0.05268	3.78945	0.087059
0.375258	-0.052452	3.7936	0.074358
0.376089	-0.0527	3.79775	0.065462
0.376919	-0.05342	3.8019	0.05857
0.377749	-0.053875	3.80606	0.055247
0.37858	-0.054232	3.81021	0.054051
0.37941	-0.054588	3.81436	0.049561
0.38024	-0.054945	3.81851	0.046216
0.38107	-0.055302	3.82267	0.053856
0.381901	-0.05552	3.82682	0.057961
0.382731	-0.055377	3.83097	0.062868
0.383561	-0.055264	3.83512	0.079741
0.384392	-0.055199	3.83927	0.086714
0.385222	-0.055134	3.84343	0.087661
0.386052	-0.055069	3.84758	0.097893
0.386883	-0.055005	3.85173	0.105132
0.387713	-0.054958	3.85588	0.107684
0.388543	-0.054975	3.86004	0.103265
0.389374	-0.054955	3.86419	0.094997
0.390204	-0.054701	3.86834	0.093376
0.391034	-0.054394	3.87249	0.095913
0.391864	-0.054087	3.87664	0.09401
0.392695	-0.05378	3.8808	0.096299
0.393525	-0.053475	3.88495	0.093058
0.394355	-0.053285	3.8891	0.088116
0.395186	-0.053543	3.89325	0.089008
0.396016	-0.054108	3.89741	0.092948
0.396846	-0.054992	3.90156	0.106479
0.397677	-0.055885	3.90571	0.118883
0.398507	-0.056772	3.90986	0.13324
0.399337	-0.057653	3.91402	0.133459
0.400168	-0.058426	3.91817	0.132665
0.400998	-0.05879	3.92232	0.136039
0.401828	-0.058737	3.92647	0.141818
0.402659	-0.058046	3.93063	0.134523
0.403489	-0.057355	3.93478	0.124533
0.404319	-0.056662	3.93893	0.119546
0.405149	-0.055971	3.94308	0.113859
0.40598	-0.055257	3.94723	0.105175
0.40681	-0.054431	3.95139	0.090383
0.40764	-0.053506	3.95554	0.08183
0.408471	-0.05268	3.95969	0.070164
0.409301	-0.051877	3.96384	0.057221
0.410131	-0.051076	3.968	0.048578
0.410962	-0.050273	3.97215	0.040847
0.411792	-0.049472	3.9763	0.032786
0.412622	-0.048666	3.98045	0.017765
0.413453	-0.047927	3.98461	8.7e-05
0.414283	-0.047618	3.98876	-0.016644
0.415113	-0.047653	3.99291	-0.025832
0.415944	-0.047688	3.99706	-0.022923
0.416774	-0.047723	4.00122	-0.019641
0.417604	-0.047758	4.00537	-0.015079
0.418434	-0.047855	4.00952	-0.01027
0.419265	-0.04824	4.01367	-0.006037
0.420095	-0.04876	4.01782	-0.003386
0.420925	-0.049333	4.02198	-0.003491
0.421756	-0.049926	4.02613	-0.006039
0.422586	-0.050527	4.03028	-0.011792
0.423416	-0.05113	4.03443	-0.007264
0.424247	-0.05173	4.03859	0.00676
0.425077	-0.05231	4.04274	0.021322
0.425907	-0.052758	4.04689	0.035694
0.426737	-0.052422	4.05104	0.050239
0.427568	-0.051892	4.05519	0.066603
0.428398	-0.051363	4.05935	0.083998
0.429228	-0.050832	4.0635	0.098502
0.430059	-0.050303	4.06765	0.105957
0.430889	-0.049792	4.0718	0.103173
0.431719	-0.049562	4.07596	0.093629
0.43255	-0.049529	4.08011	0.085066
0.43338	-0.049752	4.08426	0.075735
0.43421	-0.049975	4.08841	0.066228
0.435041	-0.050201	4.09256	0.05903
0.435871	-0.050425	4.09672	0.053022
0.436701	-0.050634	4.10087	0.049057
0.437532	-0.050561	4.10502	0.050361
0.438362	-0.050049	4.10917	0.050869
0.439192	-0.048718	4.11333	0.053413
0.440022	-0.047299	4.11748	0.058777
0.440853	-0.04588	4.12163	0.055305
0.441683	-0.04445	4.12578	0.047738
0.442513	-0.043029	4.12994	0.04343
0.443344	-0.041729	4.13409	0.036667
0.444174	-0.04125	4.13824	0.026586
0.445004	-0.041329	4.14239	0.014403
0.445835	-0.041774	4.14654	-0.003953
0.446665	-0.042212	4.1507	-0.01637
0.447495	-0.042658	4.15485	-0.016427
0.448326	-0.0431	4.159	-0.011187
0.449156	-0.043541	4.16315	-0.001711
0.449986	-0.043864	4.16731	0.004488
0.450817	-0.044014	4.17146	0.001081
0.451647	-0.043834	4.17561	-0.00211
0.452477	-0.043654	4.17976	0.001844
0.453307	-0.043473	4.18392	0.010029
0.454138	-0.043292	4.18807	0.023081
0.454968	-0.043112	4.19222	0.035949
0.455798	-0.042504	4.19637	0.045278
0.456629	-0.041463	4.20052	0.049867
0.457459	-0.041081	4.20468	0.050901
0.458289	-0.040703	4.20883	0.054434
0.45912	-0.040324	4.21298	0.068117
0.45995	-0.039944	4.21713	0.08823
0.46078	-0.039565	4.22129	0.103441
0.461611	-0.039163	4.22544	0.117429
0.462441	-0.038675	4.22959	0.128822
0.463271	-0.037701	4.23374	0.134393
0.464101	-0.036512	4.2379	0.140279
0.464932	-0.035319	4.24205	0.144718
0.465762	-0.034122	4.2462	0.144464
0.466592	-0.032926	4.25035	0.146812
0.467423	-0.031734	4.25451	0.14563
0.468253	-0.031349	4.25866	0.135729
0.469083	-0.031392	4.26281	0.127805
0.469914	-0.031741	4.26696	0.116811
0.470744	-0.032099	4.27111	0.103723
0.471574	-0.032459	4.27527	0.100543
0.472405	-0.032819	4.27942	0.096047
0.473235	-0.033179	4.28357	0.085966
0.474065	-0.033415	4.28772	0.081172
0.474895	-0.033408	4.29188	0.07477
0.475726	-0.03299	4.29603	0.06974
0.476556	-0.032512	4.30018	0.068568
0.477386	-0.032034	4.30433	0.064389
0.478217	-0.031556	4.30849	0.057262
0.479047	-0.031079	4.31264	0.050774
0.479877	-0.030602	4.31679	0.039966
0.480708	-0.03086	4.32094	0.029684
0.481538	-0.031574	4.3251	0.027721
0.482368	-0.032451	4.32925	0.029972
0.483199	-0.033345	4.3334	0.033427
0.484029	-0.034241	4.33755	0.031544
0.484859	-0.035138	4.3417	0.025282
0.48569	-0.036034	4.34586	0.015799
0.48652	-0.036458	4.35001	0.009235
0.48735	-0.036461	4.35416	0.006821
0.48818	-0.03637	4.35831	0.008261
0.489011	-0.036274	4.36247	0.007018
0.489841	-0.036177	4.36662	-0.000616
0.490671	-0.036081	4.37077	-0.011433
0.491502	-0.035985	4.37492	-0.015648
0.492332	-0.036005	4.37908	-0.017424
0.493162	-0.036366	4.38323	-0.013325
0.493993	-0.037172	4.38738	0.003179
0.494823	-0.038065	4.39153	0.02066
0.495653	-0.038954	4.39568	0.037244
0.496484	-0.039851	4.39984	0.050172
0.497314	-0.040742	4.40399	0.056152
0.498144	-0.041632	4.40814	0.066405
0.498975	-0.042	4.41229	0.087137
0.499805	-0.041509	4.41645	0.098147
0.500635	-0.040521	4.4206	0.106513
0.501465	-0.039456	4.42475	0.110382
0.502296	-0.038387	4.4289	0.109811
0.503126	-0.037319	4.43306	0.107399
0.503956	-0.036246	4.43721	0.098953
0.504787	-0.035573	4.44136	0.083387
0.505617	-0.035513	4.44551	0.075077
0.506447	-0.036121	4.44966	0.06947
0.507278	-0.036897	4.45382	0.05667
0.508108	-0.037676	4.45797	0.043107
0.508938	-0.038459	4.46212	0.030192
0.509768	-0.039242	4.46627	0.024893
0.510599	-0.039872	4.47043	0.018658
0.511429	-0.040204	4.47458	0.014749
0.512259	-0.040212	4.47873	0.014048
0.51309	-0.040134	4.48288	0.015579
0.51392	-0.040055	4.48703	0.016101
0.51475	-0.039977	4.49119	0.019611
0.515581	-0.039898	4.49534	0.024966
0.516411	-0.03982	4.49949	0.033104
0.517241	-0.040058	4.50364	0.038258
0.518072	-0.040365	4.5078	0.044844
0.518902	-0.040635	4.51195	0.048823
0.519732	-0.0409	4.5161	0.041824
0.520563	-0.041165	4.52025	0.037931
0.521393	-0.041429	4.5244	0.041437
0.522223	-0.041694	4.52856	0.051388
0.523053	-0.041754	4.53271	0.051892
0.523884	-0.041755	4.53686	0.046617
0.524714	-0.041942	4.54101	0.040041
0.525544	-0.042203	4.54517	0.039475
0.526375	-0.042464	4.54932	0.035753
0.527205	-0.042718	4.55347	0.035616
0.528035	-0.042969	4.55762	0.047909
0.528866	-0.043238	4.56178	0.056866
0.529696	-0.04354	4.56593	0.061999
0.530526	-0.043609	4.57008	0.065423
0.531357	-0.043513	4.57423	0.07421
0.532187	-0.043418	4.57839	0.086579
0.533017	-0.043322	4.58254	0.108335
0.533847	-0.043226	4.58669	0.127904
0.534678	-0.0431	4.59084	0.141949
0.535508	-0.042685	4.59499	0.148079
0.536338	-0.041951	4.59915	0.155247
0.537169	-0.041043	4.6033	0.16235
0.537999	-0.040075	4.60745	0.157645
0.538829	-0.039109	4.6116	0.148973
0.53966	-0.03814	4.61576	0.140595
0.54049	-0.037168	4.61991	0.133672
0.54132	-0.036719	4.62406	0.115801
0.542151	-0.037041	4.62821	0.10435
0.542981	-0.038022	4.63237	0.105046
0.543811	-0.039287	4.63652	0.108465
0.544641	-0.040558	4.64067	0.102447
0.545472	-0.041828	4.64482	0.090121
0.546302	-0.043092	4.64898	0.093653
0.547132	-0.044108	4.65313	0.098697
0.547963	-0.044543	4.65728	0.102534
0.548793	-0.044497	4.66143	0.102197
0.549623	-0.044311	4.66559	0.102256
0.550454	-0.044124	4.66974	0.09682
0.551284	-0.043936	4.67389	0.07801
0.552114	-0.043749	4.67804	0.065755
0.552945	-0.04358	4.68219	0.062834
0.553775	-0.043597	4.68635	0.071106
0.554605	-0.043935	4.6905	0.073652
0.555436	-0.044503	4.69465	0.07519
0.556266	-0.045138	4.6988	0.077699
0.557096	-0.045774	4.70296	0.080321
0.557927	-0.04641	4.70711	0.08573
0.558757	-0.047043	4.71126	0.09906
0.559587	-0.047718	4.71541	0.111585
0.560417	-0.048475	4.71956	0.119181
0.561248	-0.049331	4.72372	0.128416
0.562078	-0.050238	4.72787	0.126574
0.562908	-0.051142	4.73202	0.127697
0.563739	-0.052049	4.73617	0.1345
0.564569	-0.052956	4.74033	0.131556
0.565399	-0.053781	4.74448	0.127618
0.56623	-0.054401	4.74863	0.121426
0.56706	-0.054725	4.75278	0.116403
0.56789	-0.054877	4.75694	0.122118
0.56872	-0.05503	4.76109	0.1335
0.569551	-0.055183	4.76524	0.124102
0.570381	-0.055335	4.76939	0.124845
0.571211	-0.055487	4.77354	0.129232
0.572042	-0.055835	4.7777	0.125532
0.572872	-0.055938	4.78185	0.126913
0.573702	-0.055341	4.786	0.127473
0.574533	-0.054528	4.79015	0.128708
0.575363	-0.05371	4.79431	0.114964
0.576193	-0.052894	4.79846	0.094231
0.577024	-0.052079	4.80261	0.08377
0.577854	-0.051364	4.80676	0.089505
0.578684	-0.05098	4.81091	0.089875
0.579515	-0.051074	4.81507	0.075635
0.580345	-0.051428	4.81922	0.060771
0.581175	-0.051772	4.82337	0.050802
0.582006	-0.052118	4.82752	0.050019
0.582836	-0.052474	4.83168	0.053402
0.583666	-0.052729	4.83583	0.062134
0.584496	-0.052572	4.83998	0.065808
0.585327	-0.052055	4.84413	0.047943
0.586157	-0.051622	4.84829	0.027257
0.586987	-0.051189	4.85244	0.010578
0.587818	-0.050755	4.85659	0.01195
0.588648	-0.05032	4.86074	0.023388
0.589478	-0.049887	4.86489	0.039759
0.590309	-0.049564	4.86905	0.050538
0.591139	-0.049474	4.8732	0.053304
0.591969	-0.049453	4.87735	0.054251
0.5928	-0.049447	4.8815	0.064247
0.59363	-0.049441	4.88566	0.080835
0.59446	-0.049435	4.88981	0.09938
0.59529	-0.049429	4.89396	0.123864
0.596121	-0.049314	4.89811	0.127833
0.596951	-0.048989	4.90227	0.121545
0.597781	-0.048735	4.90642	0.116871
0.598612	-0.048592	4.91057	0.120135
0.599442	-0.048449	4.91472	0.129866
0.600272	-0.048306	4.91887	0.141997
0.601103	-0.048162	4.92303	0.151341
0.601933	-0.047996	4.92718	0.157804
0.602763	-0.047706	4.93133	0.158956
0.603593	-0.047065	4.93548	0.156576
0.604424	-0.046019	4.93964	0.168083
0.605254	-0.044974	4.94379	0.185425
0.606084	-0.043929	4.94794	0.195163
0.606915	-0.042882	4.95209	0.197394
0.607745	-0.041835	4.95625	0.197274
0.608575	-0.040892	4.9604	0.19291
0.609406	-0.040417	4.96455	0.182282
0.610236	-0.040515	4.9687	0.169112
0.611066	-0.040675	4.97286	0.161851
0.611897	-0.040835	4.97701	0.153322
0.612727	-0.040995	4.98116	0.144257
0.613557	-0.041155	4.98531	0.130771
0.614388	-0.041583	4.98947	0.114778
0.615218	-0.042686	4.99362	0.097361
0.616048	-0.043652	4.99777	0.081849
0.616879	-0.044381	5.00192	0.073709
0.617709	-0.04511	5.00607	0.069796
0.618539	-0.045841	5.01023	0.060528
0.619369	-0.046566	5.01438	0.054676
0.6202	-0.047212	5.01853	0.049866
0.62103	-0.047499	5.02268	0.04451
0.62186	-0.047479	5.02684	0.04351
0.622691	-0.047528	5.03099	0.050048
0.623521	-0.047577	5.03514	0.064633
0.624351	-0.047626	5.03929	0.065288
0.625182	-0.047674	5.04345	0.063311
0.626012	-0.04772	5.0476	0.069808
0.626842	-0.047722	5.05175	0.085916
0.627673	-0.047599	5.0559	0.09889
0.628503	-0.047387	5.06005	0.110542
0.629333	-0.047175	5.06421	0.117179
0.630163	-0.046963	5.06836	0.12214
0.630994	-0.046751	5.07251	0.124063
0.631824	-0.04654	5.07666	0.119395
0.632654	-0.046307	5.08082	0.120619
0.633485	-0.045897	5.08497	0.11816
0.634315	-0.045103	5.08912	0.109191
0.635145	-0.044186	5.09327	0.10384
0.635976	-0.043228	5.09743	0.10093
0.636806	-0.042266	5.10158	0.101196
0.637636	-0.041303	5.10573	0.106444
0.638467	-0.040317	5.10988	0.110846
0.639297	-0.039205	5.11403	0.109811
0.640127	-0.03825	5.11819	0.106498
0.640957	-0.037671	5.12234	0.109879
0.641788	-0.037092	5.12649	0.123564
0.642618	-0.036514	5.13064	0.144565
0.643448	-0.035935	5.1348	0.165739
0.644279	-0.03537	5.13895	0.184242
0.645109	-0.035004	5.1431	0.189656
0.645939	-0.035166	5.14725	0.188213
0.64677	-0.035383	5.1514	0.187124
0.6476	-0.035599	5.15556	0.18551
0.64843	-0.035816	5.15971	0.182431
0.649261	-0.036033	5.16386	0.175444
0.650091	-0.03625	5.16801	0.16475
0.650921	-0.036394	5.17217	0.148901
0.651752	-0.035829	5.17632	0.130268
0.652582	-0.035217	5.18047	0.116905
0.653412	-0.034619	5.18462	0.109178
0.654242	-0.034025	5.18878	0.100504
0.655073	-0.033427	5.19293	0.085196
0.655903	-0.032829	5.19708	0.070903
0.656733	-0.032268	5.20123	0.061774
0.657564	-0.03219	5.20538	0.062082
0.658394	-0.032537	5.20954	0.06126
0.659224	-0.033133	5.21369	0.056093
0.660055	-0.03373	5.21784	0.052313
0.660885	-0.034324	5.22199	0.040667
0.661715	-0.034924	5.22615	0.028755
0.662546	-0.035514	5.2303	0.027246
0.663376	-0.036061	5.23445	0.035178
0.664206	-0.036491	5.2386	0.047441
0.665036	-0.036312	5.24276	0.060876
0.665867	-0.036066	5.24691	0.070456
0.666697	-0.035818	5.25106	0.075933
0.667527	-0.035573	5.25521	0.075489
0.668358	-0.035326	5.25936	0.075251
0.669188	-0.035086	5.26352	0.079753
0.670018	-0.034971	5.26767	0.083901
0.670849	-0.035196	5.27182	0.085726
0.671679	-0.035646	5.27597	0.087842
0.672509	-0.036093	5.28013	0.090424
0.67334	-0.036542	5.28428	0.094575
0.67417	-0.036992	5.28843	0.095587
0.675	-0.037448	5.29258	0.096135
0.67583	-0.038347	5.29674	0.106015
0.676661	-0.03946	5.30089	0.114266
0.677491	-0.040631	5.30504	0.116975
0.678321	-0.041815	5.30919	0.123547
0.679152	-0.042984	5.31334	0.136663
0.679982	-0.044158	5.3175	0.153219
0.680812	-0.045328	5.32165	0.166296
0.681643	-0.046214	5.3258	0.167663
0.682473	-0.046673	5.32995	0.163677
0.683303	-0.047188	5.33411	0.163931
0.684134	-0.047703	5.33826	0.159899
0.684964	-0.048218	5.34241	0.151084
0.685794	-0.048733	5.34656	0.143224
0.686625	-0.049249	5.35072	0.137959
0.687455	-0.049753	5.35487	0.129309
0.688285	-0.050177	5.35902	0.113531
0.689115	-0.050325	5.36317	0.100593
0.689946	-0.050327	5.36733	0.095479
0.690776	-0.050317	5.37148	0.093503
0.691606	-0.050307	5.37563	0.08945
0.692437	-0.050297	5.37978	0.089255
0.693267	-0.050287	5.38393	0.09591
0.694097	-0.050245	5.38809	0.104437
0.694928	-0.050134	5.39224	0.107636
0.695758	-0.049935	5.39639	0.105265
0.696588	-0.049728	5.40054	0.106616
0.697419	-0.04952	5.4047	0.106025
0.698249	-0.049313	5.40885	0.100084
0.699079	-0.049105	5.413	0.097666
0.699909	-0.048797	5.41715	0.097922
0.70074	-0.048222	5.42131	0.097127
0.70157	-0.047479	5.42546	0.096
0.7024	-0.046714	5.42961	0.092687
0.703231	-0.045951	5.43376	0.085686
0.704061	-0.045191	5.43791	0.076467
0.704891	-0.044425	5.44207	0.067193
0.705722	-0.043663	5.44622	0.064011
0.706552	-0.043448	5.45037	0.065164
0.707382	-0.044097	5.45452	0.069193
0.708213	-0.045061	5.45868	0.077933
0.709043	-0.046051	5.46283	0.087719
0.709873	-0.047043	5.46698	0.097215
0.710703	-0.048032	5.47113	0.106286
0.711534	-0.049025	5.47529	0.113955
0.712364	-0.049726	5.47944	0.11898
0.713194	-0.049835	5.48359	0.119997
0.714025	-0.049507	5.48774	0.12074
0.714855	-0.049111	5.4919	0.12676
0.715685	-0.048715	5.49605	0.129714
0.716516	-0.048319	5.5002	0.123189
0.717346	-0.047923	5.50435	0.118997
0.718176	-0.047507	5.5085	0.118626
0.719007	-0.047096	5.51266	0.118674
0.719837	-0.046935	5.51681	0.116203
0.720667	-0.046829	5.52096	0.111226
0.721498	-0.046723	5.52511	0.107245
0.722328	-0.046617	5.52926	0.095594
0.723158	-0.046512	5.53342	0.079342
0.723988	-0.046405	5.53757	0.067954
0.724819	-0.046254	5.54172	0.069854
0.725649	-0.045737	5.54587	0.072094
0.726479	-0.045096	5.55003	0.06147
0.72731	-0.044442	5.55418	0.048038
0.72814	-0.043787	5.55833	0.041299
0.72897	-0.043135	5.56248	0.043857
0.729801	-0.042483	5.56664	0.048305
0.730631	-0.042084	5.57079	0.055388
0.731461	-0.041718	5.57494	0.062347
0.732292	-0.041251	5.57909	0.061156
0.733122	-0.040758	5.58324	0.050624
0.733952	-0.040266	5.5874	0.041099
0.734782	-0.039772	5.59155	0.044528
0.735613	-0.039281	5.5957	0.049897
0.736443	-0.038833	5.59985	0.051241
0.737273	-0.038518	5.60401	0.048058
0.738104	-0.038677	5.60816	0.045512
0.738934	-0.038966	5.61231	0.045338
0.739764	-0.039255	5.61646	0.047554
0.740595	-0.039544	5.62062	0.053551
0.741425	-0.039822	5.62477	0.059794
0.742255	-0.040113	5.62892	0.06053
0.743086	-0.040521	5.63307	0.053897
0.743916	-0.041008	5.63723	0.047832
0.744746	-0.041518	5.64138	0.052754
0.745577	-0.042033	5.64553	0.067375
0.746407	-0.042548	5.64968	0.08355
0.747237	-0.043064	5.65383	0.092891
0.748067	-0.043579	5.65799	0.099549
0.748898	-0.043545	5.66214	0.106689
0.749728	-0.043292	5.66629	0.117229
0.750558	-0.043385	5.67044	0.12768
0.751389	-0.043639	5.6746	0.136657
0.752219	-0.043894	5.67875	0.140466
0.753049	-0.044149	5.6829	0.140211
0.75388	-0.044404	5.68705	0.135434
0.75471	-0.044917	5.69121	0.129194
0.75554	-0.045699	5.69536	0.126089
0.756371	-0.045332	5.69951	0.120506
0.757201	-0.044268	5.70366	0.110427
0.758031	-0.043201	5.70782	0.099049
0.758861	-0.042137	5.71197	0.087542
0.759692	-0.041071	5.71612	0.077655
0.760522	-0.039956	5.72027	0.072926
0.761352	-0.038626	5.72442	0.062414
0.762183	-0.037852	5.72858	0.047418
0.763013	-0.037777	5.73273	0.037172
0.763843	-0.037879	5.73688	0.026863
0.764674	-0.037981	5.74103	0.019023
0.765504	-0.038082	5.74519	0.017124
0.766334	-0.038183	5.74934	0.011397
0.767165	-0.038552	5.75349	0.008407
0.767995	-0.038792	5.75764	0.014983
0.768825	-0.038329	5.7618	0.022956
0.769655	-0.037535	5.76595	0.033574
0.770486	-0.03674	5.7701	0.042337
0.771316	-0.035947	5.77425	0.04706
0.772146	-0.03515	5.7784	0.055787
0.772977	-0.03446	5.78256	0.070165
0.773807	-0.03396	5.78671	0.082568
0.774637	-0.033915	5.79086	0.095245
0.775468	-0.034143	5.79501	0.105241
0.776298	-0.034372	5.79917	0.107805
0.777128	-0.0346	5.80332	0.112871
0.777959	-0.034827	5.80747	0.123541
0.778789	-0.035018	5.81162	0.135959
0.779619	-0.034857	5.81578	0.146307
0.78045	-0.034639	5.81993	0.15398
0.78128	-0.034644	5.82408	0.152688
0.78211	-0.034712	5.82823	0.152501
0.782941	-0.034779	5.83238	0.154655
0.783771	-0.034846	5.83654	0.160831
0.784601	-0.034913	5.84069	0.169334
0.785431	-0.034959	5.84484	0.176484
0.786262	-0.035103	5.84899	0.178772
0.787092	-0.035522	5.85315	0.185834
0.787922	-0.036092	5.8573	0.188661
0.788753	-0.036662	5.86145	0.174526
0.789583	-0.037232	5.8656	0.168364
0.790413	-0.037804	5.86975	0.162734
0.791244	-0.038205	5.87391	0.156192
0.792074	-0.038207	5.87806	0.144029
0.792904	-0.037574	5.88221	0.130124
0.793735	-0.036578	5.88636	0.117723
0.794565	-0.035603	5.89052	0.108034
0.795395	-0.034646	5.89467	0.095989
0.796225	-0.033674	5.89882	0.084168
0.797056	-0.032776	5.90297	0.086922
0.797886	-0.032837	5.90713	0.085532
0.798716	-0.033865	5.91128	0.0819
0.799547	-0.034709	5.91543	0.080673
0.800377	-0.035494	5.91958	0.081139
0.801207	-0.03628	5.92373	0.080047
0.802038	-0.037064	5.92789	0.081214
0.802868	-0.037848	5.93204	0.081162
0.803698	-0.038171	5.93619	0.083281
0.804528	-0.037725	5.94034	0.087218
0.805359	-0.037185	5.9445	0.093583
0.806189	-0.036798	5.94865	0.100343
0.807019	-0.03641	5.9528	0.107959
0.80785	-0.036022	5.95695	0.110533
0.80868	-0.035635	5.96111	0.113819
0.80951	-0.035473	5.96526	0.117887
0.810341	-0.035976	5.96941	0.114415
0.811171	-0.037149	5.97356	0.108512
0.812001	-0.038569	5.97771	0.099926
0.812832	-0.039989	5.98187	0.095655
0.813662	-0.041408	5.98602	0.090144
0.814492	-0.042827	5.99017	0.080319
0.815323	-0.04422	5.99432	0.064966
0.816153	-0.045311	5.99848	0.056159
0.816983	-0.045941	6.00263	0.055648
0.817814	-0.046421	6.00678	0.052599
0.818644	-0.04683	6.01093	0.053339
0.819474	-0.047238	6.01509	0.058099
0.820304	-0.047647	6.01924	0.069321
0.821135	-0.048056	6.02339	0.079596
0.821965	-0.048344	6.02754	0.092095
0.822795	-0.048428	6.0317	0.10464
0.823626	-0.04866	6.03585	0.120904
0.824456	-0.04913	6.04	0.128574
0.825286	-0.049598	6.04415	0.118545
0.826117	-0.050065	6.04831	0.116908
0.826947	-0.050535	6.05246	0.116568
0.827777	-0.050929	6.05661	0.116057
0.828608	-0.051065	6.06076	0.116752
0.829438	-0.050927	6.06491	0.113197
0.830268	-0.05068	6.06907	0.102821
0.831098	-0.050407	6.07322	0.090498
0.831929	-0.050134	6.07737	0.078382
0.832759	-0.049861	6.08152	0.069323
0.833589	-0.049588	6.08568	0.072467
0.83442	-0.049565	6.08983	0.068516
0.83525	-0.050113	6.09398	0.058759
0.83608	-0.050788	6.09813	0.051425
0.836911	-0.051551	6.10228	0.03674
0.837741	-0.052317	6.10644	0.021677
0.838571	-0.053082	6.11059	0.013325
0.839402	-0.053845	6.11474	0.018811
0.840232	-0.054685	6.11889	0.031245
0.841062	-0.055728	6.12305	0.044033
0.841892	-0.056868	6.1272	0.050477
0.842723	-0.058035	6.13135	0.054796
0.843553	-0.0592	6.1355	0.057776
0.844383	-0.060363	6.13966	0.062202
0.845214	-0.061531	6.14381	0.071216
0.846044	-0.062665	6.14796	0.082832
0.846874	-0.063642	6.15211	0.094975
0.847705	-0.06425	6.15626	0.100257
0.848535	-0.064383	6.16042	0.100217
0.849365	-0.064463	6.16457	0.09847
0.850196	-0.064548	6.16872	0.097868
0.851026	-0.064632	6.17287	0.097023
0.851856	-0.064716	6.17703	0.114524
0.852687	-0.064722	6.18118	0.130905
0.853517	-0.064416	6.18533	0.145257
0.854347	-0.064266	6.18948	0.152352
0.855177	-0.064205	6.19363	0.154825
0.856008	-0.064145	6.19779	0.154377
0.856838	-0.064084	6.20194	0.149758
0.857668	-0.064023	6.20609	0.144042
0.858499	-0.063992	6.21024	0.138243
0.859329	-0.064097	6.2144	0.12782
0.860159	-0.064069	6.21855	0.111723
0.86099	-0.063521	6.2227	0.096641
0.86182	-0.062975	6.22685	0.082004
0.86265	-0.06243	6.23101	0.075071
0.863481	-0.061882	6.23516	0.069744
0.864311	-0.06131	6.23931	0.06086
0.865141	-0.060547	6.24346	0.05972
0.865971	-0.059559	6.24761	0.060959
0.866802	-0.059099	6.25177	0.061076
0.867632	-0.058701	6.25592	0.072798
0.868462	-0.0583	6.26007	0.076258
0.869293	-0.057897	6.26422	0.069408
0.870123	-0.057498	6.26838	0.064718
0.870953	-0.057115	6.27253	0.063547
0.871784	-0.056835	6.27668	0.067207
0.872614	-0.056348	6.28083	0.06879
0.873444	-0.055715	6.28499	0.068902
0.874275	-0.055083	6.28914	0.072076
0.875105	-0.054453	6.29329	0.072681
0.875935	-0.053821	6.29744	0.07004
0.876765	-0.053171	6.30159	0.070911
0.877596	-0.0524	6.30575	0.078562
0.878426	-0.051565	6.3099	0.088098
0.879256	-0.050879	6.31405	0.094574
0.880087	-0.050192	6.3182	0.095534
0.880917	-0.049505	6.32236	0.105016
0.881747	-0.048816	6.32651	0.113841
0.882578	-0.048129	6.33066	0.118732
0.883408	-0.047427	6.33481	0.137341
0.884238	-0.046675	6.33897	0.156688
0.885069	-0.045714	6.34312	0.167786
0.885899	-0.044711	6.34727	0.17359
0.886729	-0.043701	6.35142	0.175088
0.88756	-0.042696	6.35558	0.176612
0.88839	-0.041695	6.35973	0.183279
0.88922	-0.040747	6.36388	0.186245
0.89005	-0.040396	6.36803	0.183153
0.890881	-0.040278	6.37218	0.173887
0.891711	-0.040654	6.37634	0.155703
0.892541	-0.041035	6.38049	0.137717
0.893372	-0.041414	6.38464	0.126922
0.894202	-0.041791	6.38879	0.11718
0.895032	-0.04216	6.39295	0.105584
0.895863	-0.042366	6.3971	0.094079
0.896693	-0.042476	6.40125	0.082305
0.897523	-0.042674	6.4054	0.075273
0.898354	-0.042881	6.40956	0.075862
0.899184	-0.043088	6.41371	0.078953
0.900014	-0.043296	6.41786	0.080589
0.900844	-0.043511	6.42201	0.080195
0.901675	-0.043893	6.42617	0.073902
0.902505	-0.04482	6.43032	0.06867
0.903335	-0.045363	6.43447	0.06783
0.904166	-0.045627	6.43862	0.071143
0.904996	-0.04588	6.44277	0.073453
0.905826	-0.046134	6.44693	0.07179
0.906657	-0.046386	6.45108	0.067137
0.907487	-0.04664	6.45523	0.065373
0.908317	-0.04631	6.45938	0.066083
0.909148	-0.045964	6.46354	0.065699
0.909978	-0.045802	6.46769	0.064912
0.910808	-0.045649	6.47184	0.061622
0.911638	-0.045498	6.47599	0.058051
0.912469	-0.045346	6.48015	0.048233
0.913299	-0.045193	6.4843	0.034986
0.914129	-0.045276	6.48845	0.026674
0.91496	-0.04553	6.4926	0.018981
0.91579	-0.045408	6.49675	0.010538
0.91662	-0.045257	6.50091	0.003725
0.917451	-0.045107	6.50506	0.000998
0.918281	-0.044956	6.50921	0.004555
0.919111	-0.044807	6.51336	0.012037
0.919942	-0.044619	6.51752	0.018077
0.920772	-0.044279	6.52167	0.027127
0.921602	-0.043765	6.52582	0.041752
0.922433	-0.043164	6.52997	0.046794
0.923263	-0.042555	6.53413	0.040027
0.924093	-0.041948	6.53828	0.027963
0.924923	-0.041343	6.54243	0.016387
0.925754	-0.040735	6.54658	0.007185
0.926584	-0.040318	6.55073	-0.00163
0.927414	-0.040413	6.55489	-0.00449
0.928245	-0.041222	6.55904	-0.005124
0.929075	-0.042108	6.56319	-0.010051
0.929905	-0.042997	6.56734	-0.016879
0.930736	-0.043884	6.5715	-0.014454
0.931566	-0.04477	6.57565	0.000252
0.932396	-0.045525	6.5798	0.020524
0.933227	-0.045807	6.58395	0.036822
0.934057	-0.045015	6.5881	0.045452
0.934887	-0.044046	6.59226	0.051567
0.935717	-0.043079	6.59641	0.052947
0.936548	-0.042109	6.60056	0.051362
0.937378	-0.041134	6.60471	0.049544
0.938208	-0.040165	6.60887	0.047844
0.939039	-0.039121	6.61302	0.04812
0.939869	-0.038304	6.61717	0.050455
0.940699	-0.037653	6.62132	0.051715
0.94153	-0.037022	6.62548	0.052335
0.94236	-0.036397	6.62963	0.055837
0.94319	-0.035766	6.63378	0.056735
0.944021	-0.03514	6.63793	0.054148
0.944851	-0.034866	6.64208	0.052748
0.945681	-0.035005	6.64624	0.051398
0.946512	-0.03544	6.65039	0.046151
0.947342	-0.035928	6.65454	0.037551
0.948172	-0.036414	6.65869	0.030398
0.949003	-0.036902	6.66285	0.027728
0.949833	-0.037387	6.667	0.026846
0.950663	-0.037807	6.67115	0.024967
0.951493	-0.038057	6.6753	0.027662
0.952324	-0.038298	6.67946	0.037062
0.953154	-0.038546	6.68361	0.049247
0.953984	-0.038794	6.68776	0.065503
0.954815	-0.039042	6.69191	0.082687
0.955645	-0.039278	6.69606	0.099515
0.956475	-0.039519	6.70022	0.113877
0.957306	-0.040058	6.70437	0.124204
0.958136	-0.040487	6.70852	0.13248
0.958966	-0.040716	6.71267	0.136105
0.959796	-0.040901	6.71683	0.13314
0.960627	-0.041087	6.72098	0.120601
0.961457	-0.041272	6.72513	0.104237
0.962287	-0.041457	6.72928	0.090196
0.963118	-0.041765	6.73344	0.072435
0.963948	-0.042147	6.73759	0.05647
0.964778	-0.042482	6.74174	0.046501
0.965609	-0.042794	6.74589	0.030629
0.966439	-0.043105	6.75005	0.015522
0.967269	-0.043417	6.7542	0.005966
0.9681	-0.043728	6.75835	0.002013
0.96893	-0.043712	6.7625	-0.002224
0.96976	-0.043025	6.76665	-0.013544
0.97059	-0.041891	6.77081	-0.027469
0.971421	-0.040657	6.77496	-0.030184
0.972251	-0.03942	6.77911	-0.030406
0.973081	-0.038187	6.78326	-0.040436
0.973912	-0.03696	6.78742	-0.042806
0.974742	-0.035727	6.79157	-0.038524
0.975572	-0.035254	6.79572	-0.031004
0.976403	-0.035278	6.79987	-0.023833
0.977233	-0.035377	6.80403	-0.010027
0.978063	-0.035493	6.80818	0.012321
0.978894	-0.035609	6.81233	0.022478
0.979724	-0.035726	6.81648	0.024536
0.980554	-0.035843	6.82063	0.030177
0.981385	-0.035762	6.82479	0.039231
0.982215	-0.035612	6.82894	0.050271
0.983045	-0.035682	6.83309	0.061287
0.983876	-0.035866	6.83724	0.066851
0.984706	-0.03605	6.8414	0.071735
0.985536	-0.036235	6.84555	0.077688
0.986366	-0.03642	6.8497	0.080044
0.987197	-0.036532	6.85385	0.091411
0.988027	-0.036429	6.85801	0.107019
0.988857	-0.036195	6.86216	0.109147
0.989688	-0.035947	6.86631	0.112175
0.990518	-0.035698	6.87046	0.117442
0.991348	-0.035448	6.87462	0.106779
0.992179	-0.035199	6.87877	0.09776
0.993009	-0.03495	6.88292	0.09572
0.993839	-0.03468	6.88707	0.093445
0.99467	-0.034405	6.89122	0.085211
0.9955	-0.034138	6.89538	0.070274
0.99633	-0.033874	6.89953	0.064839
0.99716	-0.033611	6.90368	0.06772
0.997991	-0.033347	6.90783	0.066713
0.998821	-0.033083	6.91198	0.045708
0.999651	-0.033013	6.91614	0.039516
1.00048	-0.033167	6.92029	0.037347
1.00131	-0.033383	6.92444	0.029986
1.00214	-0.033601	6.92859	0.016115
1.00297	-0.03382	6.93275	0.005815
1.0038	-0.034037	6.9369	0.001897
1.00463	-0.034255	6.94105	-0.011623
1.00546	-0.034501	6.9452	-0.027296
1.00629	-0.034791	6.94936	-0.038464
1.00712	-0.034895	6.95351	-0.03187
1.00795	-0.03484	6.95766	-0.023677
1.00879	-0.034787	6.96181	-0.017748
1.00961	-0.034734	6.96596	-0.019946
1.01045	-0.03468	6.97012	-0.022977
1.01128	-0.034641	6.97427	-0.0237
1.01211	-0.03475	6.97842	-0.01543
1.01294	-0.035082	6.98257	-0.006262
1.01377	-0.035543	6.98673	0.000125
1.0146	-0.036058	6.99088	0.002395
1.01543	-0.036572	6.99503	0.003837
1.01626	-0.037088	6.99918	0.007556
1.01709	-0.037603	7.00334	0.016423
1.01792	-0.038065	7.00749	0.026877
1.01875	-0.038507	7.01164	0.035126
1.01958	-0.03916	7.01579	0.048153
1.02041	-0.04001	7.01995	0.050093
1.02124	-0.040857	7.0241	0.049802
1.02207	-0.041705	7.02825	0.067959
1.0229	-0.042555	7.0324	0.089051
1.02373	-0.043313	7.03655	0.10761
1.02456	-0.043824	7.04071	0.111444
1.02539	-0.04397	7.04486	0.104054
1.02622	-0.043864	7.04901	0.101645
1.02705	-0.043757	7.05316	0.115448
1.02788	-0.043651	7.05732	0.117394
1.02871	-0.043544	7.06147	0.119983
1.02954	-0.04344	7.06562	0.127284
1.03037	-0.043354	7.06977	0.113674
1.0312	-0.04333	7.07393	0.095724
1.03203	-0.043377	7.07808	0.076396
1.03286	-0.043447	7.08223	0.071396
1.03369	-0.043517	7.08638	0.071697
1.03452	-0.043588	7.09054	0.070523
1.03536	-0.043658	7.09469	0.058498
1.03618	-0.043721	7.09884	0.055102
1.03702	-0.043699	7.10299	0.054607
1.03785	-0.043394	7.10714	0.04657
1.03868	-0.042826	7.1113	0.038487
1.03951	-0.042255	7.11545	0.029256
1.04034	-0.04168	7.1196	0.026613
1.04117	-0.041105	7.12375	0.022854
1.042	-0.040532	7.12791	0.0221
1.04283	-0.039959	7.13206	0.024754
1.04366	-0.039314	7.13621	0.029963
1.04449	-0.038578	7.14036	0.035687
1.04532	-0.037844	7.14452	0.038591
1.04615	-0.037113	7.14867	0.048407
1.04698	-0.036382	7.15282	0.061951
1.04781	-0.035665	7.15697	0.073998
1.04864	-0.035118	7.16112	0.077478
1.04947	-0.035077	7.16528	0.077653
1.0503	-0.035591	7.16943	0.078938
1.05113	-0.03629	7.17358	0.0763
1.05196	-0.036989	7.17773	0.072068
1.05279	-0.037686	7.18189	0.069995
1.05362	-0.038384	7.18604	0.06963
1.05445	-0.039023	7.19019	0.065848
1.05528	-0.0393	7.19434	0.062137
1.05611	-0.038815	7.1985	0.070085
1.05694	-0.037788	7.20265	0.081429
1.05777	-0.036762	7.2068	0.091729
1.0586	-0.035739	7.21095	0.102191
1.05943	-0.034713	7.2151	0.113519
1.06026	-0.033631	7.21926	0.122016
1.06109	-0.032345	7.22341	0.126059
1.06193	-0.031102	7.22756	0.127096
1.06275	-0.030233	7.23171	0.12437
1.06359	-0.029363	7.23587	0.11585
1.06442	-0.028464	7.24002	0.105231
1.06525	-0.027563	7.24417	0.097109
1.06608	-0.026662	7.24832	0.089046
1.06691	-0.025882	7.25247	0.084449
1.06774	-0.0254	7.25663	0.080387
1.06857	-0.024849	7.26078	0.064048
1.0694	-0.024274	7.26493	0.059273
1.07023	-0.023696	7.26908	0.05989
1.07106	-0.02312	7.27324	0.058877
1.07189	-0.022545	7.27739	0.058556
1.07272	-0.021943	7.28154	0.050727
1.07355	-0.021332	7.28569	0.036592
1.07438	-0.02098	7.28985	0.022887
1.07521	-0.020915	7.294	0.002961
1.07604	-0.020849	7.29815	-0.014294
1.07687	-0.020784	7.3023	-0.012862
1.0777	-0.020719	7.30645	-0.022357
1.07853	-0.020698	7.31061	-0.037731
1.07936	-0.020909	7.31476	-0.032036
1.08019	-0.021292	7.31891	-0.021136
1.08102	-0.021307	7.32306	-0.008788
1.08185	-0.021323	7.32722	0.006563
1.08268	-0.021338	7.33137	0.024368
1.08351	-0.021354	7.33552	0.042373
1.08434	-0.021369	7.33967	0.051232
1.08517	-0.021421	7.34383	0.056519
1.086	-0.021665	7.34798	0.066285
1.08683	-0.022177	7.35213	0.086389
1.08766	-0.022793	7.35628	0.085946
1.08849	-0.023404	7.36043	0.081429
1.08933	-0.024019	7.36459	0.08294
1.09015	-0.024633	7.36874	0.089122
1.09099	-0.025099	7.37289	0.094561
1.09182	-0.024939	7.37704	0.097133
1.09265	-0.024586	7.3812	0.112384
1.09348	-0.024292	7.38535	0.126719
1.09431	-0.024	7.3895	0.133318
1.09514	-0.023704	7.39365	0.134078
1.09597	-0.023412	7.39781	0.143207
1.0968	-0.02323	7.40196	0.159931
1.09763	-0.023667	7.40611	0.173702
1.09846	-0.024566	7.41026	0.177845
1.09929	-0.024701	7.41441	0.174357
1.10012	-0.024837	7.41857	0.17054
1.10095	-0.024972	7.42272	0.163861
1.10178	-0.025106	7.42687	0.158938
1.10261	-0.02523	7.43102	0.155021
1.10344	-0.025205	7.43518	0.149883
1.10427	-0.024811	7.43933	0.141889
1.1051	-0.024904	7.44348	0.131652
1.10593	-0.025115	7.44763	0.123675
1.10676	-0.025325	7.45179	0.120859
1.10759	-0.025534	7.45594	0.1192
1.10842	-0.025744	7.46009	0.115572
1.10925	-0.025967	7.46424	0.106335
1.11008	-0.026282	7.4684	0.091261
1.11091	-0.026755	7.47255	0.076301
1.11174	-0.027377	7.4767	0.064097
1.11257	-0.028001	7.48085	0.055273
1.1134	-0.028623	7.485	0.047268
1.11423	-0.029245	7.48916	0.035636
1.11506	-0.029831	7.49331	0.022994
1.1159	-0.030142	7.49746	0.012682
1.11672	-0.030092	7.50161	0.013173
1.11756	-0.029863	7.50577	0.025325
1.11839	-0.029636	7.50992	0.046957
1.11922	-0.029408	7.51407	0.069561
1.12005	-0.029179	7.51822	0.084455
1.12088	-0.028953	7.52238	0.079209
1.12171	-0.028799	7.52653	0.070287
1.12254	-0.029097	7.53068	0.066698
1.12337	-0.029162	7.53483	0.071406
1.1242	-0.029169	7.53898	0.078755
1.12503	-0.029176	7.54314	0.07876
1.12586	-0.029184	7.54729	0.070962
1.12669	-0.029191	7.55144	0.059987
1.12752	-0.029189	7.55559	0.054682
1.12835	-0.028888	7.55975	0.060985
1.12918	-0.028437	7.5639	0.082715
1.13001	-0.027961	7.56805	0.103681
1.13084	-0.027485	7.5722	0.11722
1.13167	-0.02701	7.57636	0.123631
1.1325	-0.026534	7.58051	0.129634
1.13333	-0.026059	7.58466	0.136463
1.13416	-0.025534	7.58881	0.142472
1.13499	-0.024937	7.59296	0.146747
1.13582	-0.024743	7.59712	0.148391
1.13665	-0.024547	7.60127	0.144723
1.13748	-0.024353	7.60542	0.13763
1.13831	-0.024157	7.60957	0.1286
1.13914	-0.023963	7.61373	0.117231
1.13997	-0.023871	7.61788	0.108423
1.1408	-0.024704	7.62203	0.102486
1.14163	-0.025433	7.62618	0.093034
1.14247	-0.026111	7.63034	0.085056
1.14329	-0.026786	7.63449	0.080366
1.14413	-0.027459	7.63864	0.077404
1.14496	-0.028134	7.64279	0.07602
1.14579	-0.028809	7.64694	0.076883
1.14662	-0.028945	7.6511	0.078463
1.14745	-0.028816	7.65525	0.080396
1.14828	-0.028433	7.6594	0.07987
1.14911	-0.02805	7.66355	0.078743
1.14994	-0.02767	7.66771	0.079438
1.15077	-0.027287	7.67186	0.077874
1.1516	-0.026906	7.67601	0.073486
1.15243	-0.026405	7.68016	0.064229
1.15326	-0.025731	7.68432	0.054987
1.15409	-0.024898	7.68847	0.051924
1.15492	-0.024042	7.69262	0.052356
1.15575	-0.023183	7.69677	0.055427
1.15658	-0.022332	7.70092	0.060033
1.15741	-0.021476	7.70508	0.068624
1.15824	-0.020639	7.70923	0.078324
1.15907	-0.019982	7.71338	0.083156
1.1599	-0.019519	7.71753	0.083418
1.16073	-0.01918	7.72169	0.084326
1.16156	-0.018846	7.72584	0.084099
1.16239	-0.018512	7.72999	0.081262
1.16322	-0.01818	7.73414	0.079228
1.16405	-0.017846	7.7383	0.076951
1.16488	-0.017742	7.74245	0.071273
1.16571	-0.017634	7.7466	0.061443
1.16654	-0.017356	7.75075	0.055352
1.16737	-0.01707	7.7549	0.056368
1.1682	-0.016783	7.75906	0.06461
1.16904	-0.016498	7.76321	0.077509
1.16986	-0.016227	7.76736	0.088656
1.1707	-0.015961	7.77151	0.093088
1.17152	-0.015716	7.77567	0.094041
1.17236	-0.016229	7.77982	0.098065
1.17319	-0.016957	7.78397	0.100628
1.17402	-0.017696	7.78812	0.098975
1.17485	-0.018439	7.79228	0.098177
1.17568	-0.01918	7.79643	0.094641
1.17651	-0.019921	7.80058	0.082269
1.17734	-0.020326	7.80473	0.065758
[truncated: 19,770 more rows]

## Sheet: Fig2_chromat2
Raw data for chromatogram line graph figure 2, TG3 + Z-DON overnight incubation
Chrom.1		Chrom.1		Chrom.1		Chrom.1		Chrom.1
UV 1_280		UV 2_254		Injection		Run Log		Fraction
ml	mAU	ml	mAU	ml	Injection	ml	Logbook	ml	Fraction
-0.479279	1.74013	-0.479279	0	0.00016		-0.479279	Method Settings	8.7032	2
-0.47835	1.76545	-0.474633	-0.187143			-0.47918	Equilibration	9.10285	3
-0.477421	1.76691	-0.469986	-0.239688			-0.006201	Sample Application	9.50287	4
-0.476491	1.76767	-0.46534	-0.30474			3.99358	Elution	9.90366	5
-0.475562	1.76761	-0.460694	-0.381541			20.4833	Equilibration	10.3037	6
-0.474633	1.76799	-0.456047	-0.463368					10.7036	7
-0.473704	1.76799	-0.451401	-0.51781					11.1037	8
-0.472775	1.76807	-0.446755	-0.529011					11.5036	9
-0.471846	1.7683	-0.442108	-0.518346					11.9036	10
-0.470917	1.76879	-0.437462	-0.517012					12.3036	11
-0.469987	1.76901	-0.432816	-0.552559					12.7045	12
-0.469058	1.76949	-0.428169	-0.590293					13.1044	13
-0.468129	1.76944	-0.423523	-0.600552					13.5045	14
-0.4672	1.76878	-0.418877	-0.590721					13.9044	15
-0.466271	1.76869	-0.41423	-0.573723					14.3044	16
-0.465342	1.76897	-0.409584	-0.568503					14.7043	17
-0.464413	1.76911	-0.404938	-0.563802					15.1052	18
-0.463483	1.76992	-0.400291	-0.562113					15.5052	19
-0.462554	1.76981	-0.395645	-0.543106					15.9052	20
-0.461625	1.77019	-0.390999	-0.488268					16.3051	21
-0.460696	1.77044	-0.386352	-0.425545					16.7051	22
-0.459767	1.77038	-0.381706	-0.368645					17.1051	23
-0.458838	1.76979	-0.37706	-0.312143					17.5059	24
-0.457909	1.76921	-0.372413	-0.269593					17.9059	25
-0.456979	1.76863	-0.367767	-0.226137					18.3059	26
-0.45605	1.76802	-0.363121	-0.188278					18.7059	27
-0.455121	1.76723	-0.358474	-0.167589					19.1058	28
-0.454192	1.76627	-0.353828	-0.154584					19.5059	29
-0.453263	1.76531	-0.349182	-0.156609					19.9067	30
-0.452334	1.76435	-0.344535	-0.158944					20.3067	31
-0.451405	1.7634	-0.339889	-0.161739					20.4825	Waste
-0.450475	1.76244	-0.335243	-0.178627					20.7654	Waste
-0.449546	1.76149	-0.330596	-0.178782
-0.448617	1.76052	-0.32595	-0.182256
-0.447688	1.75955	-0.321304	-0.179571
-0.446759	1.75859	-0.316657	-0.16897
-0.44583	1.75762	-0.312011	-0.157509
-0.444901	1.75669	-0.307365	-0.127599
-0.443971	1.75598	-0.302718	-0.10178
-0.443042	1.7558	-0.298072	-0.086898
-0.442113	1.756	-0.293426	-0.058928
-0.441184	1.75624	-0.288779	-0.033829
-0.440255	1.75648	-0.284133	-0.01435
-0.439326	1.75672	-0.279487	-0.003201
-0.438397	1.75706	-0.27484	0.007136
-0.437467	1.75771	-0.270194	0.01602
-0.436538	1.7588	-0.265548	0.020339
-0.435609	1.76015	-0.260902	0.025218
-0.43468	1.76151	-0.256255	0.035629
-0.433751	1.76286	-0.251609	0.037595
-0.432822	1.76421	-0.246963	0.033395
-0.431893	1.76554	-0.242316	0.021784
-0.430963	1.76631	-0.23767	0.00574
-0.430034	1.76564	-0.233024	-0.013295
-0.429105	1.76485	-0.228377	-0.037666
-0.428176	1.76406	-0.223731	-0.059077
-0.427247	1.76327	-0.219085	-0.066778
-0.426318	1.76249	-0.214438	-0.075349
-0.425389	1.76175	-0.209792	-0.085144
-0.424459	1.76096	-0.205146	-0.093942
-0.42353	1.76015	-0.200499	-0.094464
-0.422601	1.75935	-0.195853	-0.086631
-0.421672	1.75854	-0.191207	-0.070159
-0.420743	1.75774	-0.18656	-0.044739
-0.419814	1.75689	-0.181914	-0.023612
-0.418885	1.75595	-0.177268	-0.019501
-0.417955	1.75503	-0.172621	-0.019458
-0.417026	1.75411	-0.167975	-0.018264
-0.416097	1.7532	-0.163329	-0.00929
-0.415168	1.75228	-0.158682	-0.007906
-0.414239	1.75141	-0.154036	-0.017652
-0.41331	1.75074	-0.14939	-0.036794
-0.412381	1.74963	-0.144743	-0.055597
-0.411451	1.74789	-0.140097	-0.077514
-0.410522	1.74611	-0.135451	-0.096144
-0.409593	1.74433	-0.130804	-0.108037
-0.408664	1.74254	-0.126158	-0.114893
-0.407735	1.74076	-0.121512	-0.126599
-0.406806	1.73905	-0.116865	-0.132703
-0.405877	1.73763	-0.112219	-0.132487
-0.404947	1.73633	-0.107573	-0.134107
-0.404018	1.73503	-0.102926	-0.142632
-0.403089	1.73372	-0.09828	-0.147959
-0.40216	1.73242	-0.093634	-0.152202
-0.401231	1.73061	-0.088987	-0.156171
-0.400302	1.72832	-0.084341	-0.161087
-0.399372	1.72576	-0.079695	-0.173523
-0.398443	1.72321	-0.075048	-0.18519
-0.397514	1.72067	-0.070402	-0.184908
-0.396585	1.71811	-0.065756	-0.176795
-0.395656	1.71547	-0.061109	-0.165834
-0.394727	1.71235	-0.056463	-0.156567
-0.393798	1.7086	-0.051817	-0.148568
-0.392868	1.70477	-0.04717	-0.134539
-0.391939	1.70091	-0.042524	-0.130307
-0.39101	1.69705	-0.037878	-0.122421
-0.390081	1.69319	-0.033231	-0.11705
-0.389152	1.69014	-0.028585	-0.121631
-0.388223	1.6885	-0.023939	-0.133776
-0.387294	1.68723	-0.019292	-0.1369
-0.386364	1.68602	-0.014646	-0.132822
-0.385435	1.6848	-0.01	-0.130436
-0.384506	1.68359	-0.005354	-0.099547
-0.383577	1.68239	-0.000707	0.010405
-0.382648	1.68108	0.003939	0.020127
-0.381719	1.67908	0.008585	0.006557
-0.38079	1.67654	0.013232	-0.014192
-0.37986	1.674	0.017878	-0.034432
-0.378931	1.67145	0.022524	-0.06173
-0.378002	1.66891	0.027171	-0.092514
-0.377073	1.66636	0.031817	-0.112869
-0.376144	1.66378	0.036463	-0.124303
-0.375215	1.66133	0.04111	-0.123462
-0.374286	1.65887	0.045756	-0.104587
-0.373356	1.65641	0.050402	-0.091058
-0.372427	1.65396	0.055049	-0.090627
-0.371498	1.65151	0.059695	-0.091467
-0.370569	1.64986	0.064341	-0.082457
-0.36964	1.64848	0.068988	-0.069158
-0.368711	1.64704	0.073634	-0.057441
-0.367782	1.6456	0.07828	-0.055302
-0.366852	1.64419	0.082927	-0.070715
-0.365923	1.64281	0.087573	-0.100088
-0.364994	1.64126	0.092219	-0.105636
-0.364065	1.63958	0.096866	-0.095571
-0.363136	1.63812	0.101512	-0.085114
-0.362207	1.63677	0.106158	-0.084867
-0.361278	1.63543	0.110805	-0.084073
-0.360348	1.63408	0.115451	-0.091018
-0.359419	1.63275	0.120097	-0.100698
-0.35849	1.63153	0.124744	-0.094788
-0.357561	1.62994	0.12939	-0.08228
-0.356632	1.62759	0.134036	-0.076308
-0.355703	1.62523	0.138683	-0.077903
-0.354774	1.62288	0.143329	-0.077829
-0.353844	1.62052	0.147975	-0.075756
-0.352915	1.61816	0.152622	-0.084986
-0.351986	1.61636	0.157268	-0.094497
-0.351057	1.61494	0.161914	-0.101245
-0.350128	1.61355	0.166561	-0.113102
-0.349199	1.61216	0.171207	-0.121541
-0.34827	1.61077	0.175853	-0.125583
-0.34734	1.60938	0.1805	-0.131482
-0.346411	1.60773	0.185146	-0.138146
-0.345482	1.60549	0.189792	-0.142602
-0.344553	1.60286	0.194439	-0.140806
-0.343624	1.60018	0.199085	-0.134454
-0.342695	1.59753	0.203731	-0.126026
-0.341766	1.59486	0.208378	-0.126315
-0.340836	1.59242	0.213024	-0.135695
-0.339907	1.59085	0.21767	-0.143516
-0.338978	1.59016	0.222317	-0.14227
-0.338049	1.58968	0.226963	-0.144449
-0.33712	1.5892	0.231609	-0.148974
-0.336191	1.58873	0.236255	-0.151083
-0.335262	1.58825	0.240902	-0.149469
-0.334332	1.58772	0.245548	-0.150886
-0.333403	1.58714	0.250195	-0.142592
-0.332474	1.58669	0.254841	-0.128174
-0.331545	1.58623	0.259487	-0.122632
-0.330616	1.58577	0.264133	-0.126375
-0.329687	1.58531	0.26878	-0.123241
-0.328758	1.58485	0.273426	-0.120807
-0.327828	1.58464	0.278072	-0.127754
-0.326899	1.5855	0.282719	-0.132672
-0.32597	1.58673	0.287365	-0.129087
-0.325041	1.58796	0.292011	-0.126401
-0.324112	1.58918	0.296658	-0.127382
-0.323183	1.59041	0.301304	-0.119077
-0.322254	1.59144	0.30595	-0.109795
-0.321324	1.59279	0.310597	-0.102531
-0.320395	1.59595	0.315243	-0.088753
-0.319466	1.5993	0.319889	-0.069331
-0.318537	1.60265	0.324536	-0.05725
-0.317608	1.606	0.329182	-0.057253
-0.316679	1.60947	0.333828	-0.070449
-0.31575	1.6137	0.338475	-0.078186
-0.31482	1.61968	0.343121	-0.084964
-0.313891	1.62654	0.347767	-0.084078
-0.312962	1.63315	0.352414	-0.084748
-0.312033	1.63987	0.35706	-0.090431
-0.311104	1.64679	0.361706	-0.110484
-0.310175	1.65364	0.366353	-0.133229
-0.309245	1.66045	0.370999	-0.149042
-0.308316	1.6681	0.375645	-0.15415
-0.307387	1.67613	0.380292	-0.153108
-0.306458	1.68414	0.384938	-0.157447
-0.305529	1.69214	0.389584	-0.167878
-0.3046	1.70016	0.394231	-0.173307
-0.303671	1.7086	0.398877	-0.16722
-0.302741	1.71798	0.403523	-0.145603
-0.301812	1.72898	0.40817	-0.124556
-0.300883	1.73992	0.412816	-0.108985
-0.299954	1.75087	0.417462	-0.096129
-0.299025	1.76177	0.422109	-0.094276
-0.298096	1.77257	0.426755	-0.091237
-0.297167	1.78292	0.431401	-0.084986
-0.296237	1.79334	0.436048	-0.078216
-0.295308	1.80384	0.440694	-0.087497
-0.294379	1.81443	0.44534	-0.099107
-0.29345	1.82501	0.449987	-0.107301
-0.292521	1.83559	0.454633	-0.105646
-0.291592	1.84604	0.459279	-0.105462
-0.290663	1.8564	0.463926	-0.10493
-0.289733	1.86664	0.468572	-0.099755
-0.288804	1.87689	0.473218	-0.094617
-0.287875	1.8871	0.477865	-0.097973
-0.286946	1.89732	0.482511	-0.099266
-0.286017	1.90736	0.487157	-0.099312
-0.285088	1.91649	0.491803	-0.101186
-0.284159	1.92537	0.49645	-0.105403
-0.283229	1.93435	0.501096	-0.107238
-0.2823	1.94337	0.505743	-0.110826
-0.281371	1.95231	0.510389	-0.117629
-0.280442	1.96135	0.515035	-0.129829
-0.279513	1.9695	0.519681	-0.141053
-0.278584	1.97572	0.524328	-0.147569
-0.277655	1.98149	0.528974	-0.148287
-0.276725	1.98719	0.53362	-0.158059
-0.275796	1.99289	0.538267	-0.165025
-0.274867	1.99857	0.542913	-0.168145
-0.273938	2.00427	0.547559	-0.173001
-0.273009	2.00847	0.552206	-0.176638
-0.27208	2.01192	0.556852	-0.170282
-0.271151	2.01522	0.561498	-0.161311
-0.270221	2.01852	0.566145	-0.155431
-0.269292	2.0218	0.570791	-0.156395
-0.268363	2.0251	0.575437	-0.149364
-0.267434	2.02794	0.580084	-0.144774
-0.266505	2.0298	0.58473	-0.138267
-0.265576	2.03055	0.589376	-0.130299
-0.264647	2.03096	0.594023	-0.131789
-0.263717	2.03137	0.598669	-0.138802
-0.262788	2.03178	0.603315	-0.143723
-0.261859	2.03209	0.607962	-0.140556
-0.26093	2.03148	0.612608	-0.139497
-0.260001	2.02938	0.617254	-0.137547
-0.259072	2.02668	0.621901	-0.134512
-0.258143	2.02375	0.626547	-0.132773
-0.257213	2.02076	0.631193	-0.136081
-0.256284	2.01777	0.63584	-0.126034
-0.255355	2.01479	0.640486	-0.110509
-0.254426	2.0115	0.645132	-0.09815
-0.253497	2.00789	0.649779	-0.094952
-0.252568	2.00407	0.654425	-0.085992
-0.251639	2.00025	0.659071	-0.077143
-0.250709	1.99644	0.663718	-0.073215
-0.24978	1.99262	0.668364	-0.064394
-0.248851	1.98885	0.67301	-0.055687
-0.247922	1.98508	0.677657	-0.059889
-0.246993	1.98026	0.682303	-0.070636
-0.246064	1.97534	0.686949	-0.079438
-0.245135	1.97045	0.691596	-0.082028
-0.244205	1.96553	0.696242	-0.084982
-0.243276	1.96063	0.700888	-0.08895
-0.242347	1.95559	0.705535	-0.089096
-0.241418	1.95054	0.710181	-0.090932
-0.240489	1.94557	0.714827	-0.097171
-0.23956	1.94059	0.719473	-0.106874
-0.238631	1.9356	0.72412	-0.109447
-0.237701	1.93063	0.728766	-0.11644
-0.236772	1.92579	0.733413	-0.129385
-0.235843	1.92105	0.738059	-0.142782
-0.234914	1.91554	0.742705	-0.150216
-0.233985	1.90962	0.747352	-0.154926
-0.233056	1.90369	0.751998	-0.161213
-0.232127	1.89773	0.756644	-0.158361
-0.231197	1.89184	0.76129	-0.152209
-0.230268	1.88607	0.765937	-0.145377
-0.229339	1.88058	0.770583	-0.144687
-0.22841	1.87538	0.775229	-0.144155
-0.227481	1.87026	0.779876	-0.134382
-0.226552	1.86512	0.784522	-0.127673
-0.225623	1.85999	0.789168	-0.132902
-0.224693	1.85509	0.793815	-0.144013
-0.223764	1.85118	0.798461	-0.146437
-0.222835	1.84643	0.803107	-0.134303
-0.221906	1.84153	0.807754	-0.124191
-0.220977	1.83662	0.8124	-0.110052
-0.220048	1.83171	0.817046	-0.101349
-0.219119	1.82681	0.821693	-0.101787
-0.218189	1.82241	0.826339	-0.100865
-0.21726	1.8187	0.830985	-0.093269
-0.216331	1.81533	0.835632	-0.081916
-0.215402	1.81199	0.840278	-0.070565
-0.214473	1.80866	0.844924	-0.087339
-0.213544	1.80532	0.849571	-0.10761
-0.212615	1.80204	0.854217	-0.12158
-0.211685	1.79898	0.858863	-0.133809
-0.210756	1.79528	0.86351	-0.141198
-0.209827	1.79087	0.868156	-0.146433
-0.208898	1.78645	0.872802	-0.151174
-0.207969	1.78205	0.877449	-0.160878
-0.20704	1.77764	0.882095	-0.175562
-0.206111	1.77362	0.886741	-0.167755
-0.205181	1.77054	0.891388	-0.160448
-0.204252	1.76702	0.896034	-0.155787
-0.203323	1.76336	0.90068	-0.147439
-0.202394	1.75969	0.905327	-0.14781
-0.201465	1.75603	0.909973	-0.155658
-0.200536	1.75236	0.914619	-0.161731
-0.199606	1.74861	0.919266	-0.161877
-0.198677	1.74482	0.923912	-0.165999
-0.197748	1.74113	0.928558	-0.171695
-0.196819	1.73744	0.933205	-0.174437
-0.19589	1.73376	0.937851	-0.185153
-0.194961	1.73008	0.942497	-0.187094
-0.194032	1.72681	0.947144	-0.178463
-0.193102	1.72442	0.95179	-0.164315
-0.192173	1.72199	0.956436	-0.146669
-0.191244	1.71932	0.961083	-0.142326
-0.190315	1.71662	0.965729	-0.131452
-0.189386	1.71393	0.970375	-0.117896
-0.188457	1.7112	0.975021	-0.121897
-0.187528	1.70823	0.979668	-0.114075
-0.186598	1.70485	0.984314	-0.113039
-0.185669	1.70102	0.988961	-0.1195
-0.18474	1.697	0.993607	-0.12873
-0.183811	1.693	0.998253	-0.134867
-0.182882	1.68898	1.0029	-0.129665
-0.181953	1.68508	1.00755	-0.130633
-0.181024	1.68212	1.01219	-0.138307
-0.180094	1.67931	1.01684	-0.134409
-0.179165	1.67665	1.02148	-0.134393
-0.178236	1.67401	1.02613	-0.134679
-0.177307	1.67136	1.03078	-0.129252
-0.176378	1.66871	1.03542	-0.115807
-0.175449	1.66594	1.04007	-0.104657
-0.17452	1.66295	1.04472	-0.094557
-0.17359	1.65986	1.04936	-0.084107
-0.172661	1.65673	1.05401	-0.068432
-0.171732	1.6536	1.05865	-0.065311
-0.170803	1.65048	1.0633	-0.070658
-0.169874	1.64738	1.06795	-0.074354
-0.168945	1.64525	1.07259	-0.07689
-0.168016	1.64347	1.07724	-0.086523
-0.167086	1.64095	1.08189	-0.100681
-0.166157	1.63835	1.08653	-0.112634
-0.165228	1.63575	1.09118	-0.122601
-0.164299	1.63313	1.09583	-0.140773
-0.16337	1.63064	1.10047	-0.149494
-0.162441	1.62844	1.10512	-0.151051
-0.161512	1.62672	1.10976	-0.149005
-0.160582	1.62539	1.11441	-0.147913
-0.159653	1.62409	1.11906	-0.149508
-0.158724	1.6228	1.1237	-0.154712
-0.157795	1.62151	1.12835	-0.161792
-0.156866	1.6202	1.133	-0.164724
-0.155937	1.61854	1.13764	-0.159917
-0.155008	1.61608	1.14229	-0.148019
-0.154078	1.61322	1.14694	-0.135814
-0.153149	1.61039	1.15158	-0.134633
-0.15222	1.60765	1.15623	-0.138145
-0.151291	1.60485	1.16088	-0.141592
-0.150362	1.60234	1.16552	-0.146139
-0.149433	1.60009	1.17017	-0.148993
-0.148504	1.59796	1.17481	-0.151223
-0.147574	1.59584	1.17946	-0.151451
-0.146645	1.59371	1.18411	-0.151451
-0.145716	1.59159	1.18875	-0.152731
-0.144787	1.58965	1.1934	-0.148557
-0.143858	1.58817	1.19805	-0.145276
-0.142929	1.58641	1.20269	-0.139194
-0.142	1.58446	1.20734	-0.127593
-0.14107	1.5825	1.21198	-0.116084
-0.140141	1.58054	1.21663	-0.106543
-0.139212	1.57858	1.22128	-0.09964
-0.138283	1.57653	1.22592	-0.096081
-0.137354	1.57448	1.23057	-0.08699
-0.136425	1.57265	1.23522	-0.082097
-0.135496	1.57088	1.23986	-0.079071
-0.134566	1.56913	1.24451	-0.074301
-0.133637	1.56736	1.24916	-0.061373
-0.132708	1.56561	1.2538	-0.056738
-0.131779	1.56397	1.25845	-0.062557
-0.13085	1.56255	1.26309	-0.075071
-0.129921	1.56135	1.26774	-0.080014
-0.128992	1.56015	1.27239	-0.089614
-0.128062	1.55896	1.27703	-0.090815
-0.127133	1.55776	1.28168	-0.085578
-0.126204	1.55675	1.28632	-0.08878
-0.125275	1.55641	1.29097	-0.100324
-0.124346	1.55507	1.29562	-0.104799
-0.123417	1.55363	1.30026	-0.104962
-0.122488	1.5522	1.30491	-0.107451
-0.121558	1.55077	1.30956	-0.111776
-0.120629	1.54934	1.3142	-0.111929
-0.1197	1.54742	1.31885	-0.11775
-0.118771	1.54468	1.3235	-0.127236
-0.117842	1.54141	1.32814	-0.129937
-0.116913	1.53813	1.33279	-0.130514
-0.115984	1.53483	1.33743	-0.128043
-0.115054	1.53156	1.34208	-0.122497
-0.114125	1.52861	1.34673	-0.114002
-0.113196	1.52657	1.35137	-0.113748
-0.112267	1.52521	1.35602	-0.118509
-0.111338	1.524	1.36067	-0.121149
-0.110409	1.52279	1.36531	-0.11716
-0.109479	1.52159	1.36996	-0.112867
-0.10855	1.52038	1.37461	-0.11602
-0.107621	1.5191	1.37925	-0.122986
-0.106692	1.51757	1.3839	-0.119783
-0.105763	1.51576	1.38854	-0.112723
-0.104834	1.51394	1.39319	-0.099755
-0.103905	1.51212	1.39784	-0.084333
-0.102975	1.51029	1.40248	-0.074566
-0.102046	1.50848	1.40713	-0.069424
-0.101117	1.50715	1.41178	-0.065603
-0.100188	1.50595	1.41642	-0.059396
-0.099259	1.50478	1.42107	-0.046652
-0.09833	1.50364	1.42572	-0.040547
-0.097401	1.50245	1.43036	-0.030798
-0.096471	1.50126	1.43501	-0.02636
-0.095542	1.49992	1.43965	-0.027966
-0.094613	1.49833	1.4443	-0.021109
-0.093684	1.49653	1.44895	-0.016434
-0.092755	1.49471	1.45359	-0.0152
-0.091826	1.49288	1.45824	-0.021726
-0.090897	1.49106	1.46289	-0.023956
-0.089967	1.4892	1.46753	-0.02625
-0.089038	1.48709	1.47218	-0.034179
-0.088109	1.48478	1.47683	-0.042382
-0.08718	1.48244	1.48147	-0.046851
-0.086251	1.48009	1.48612	-0.056357
-0.085322	1.47772	1.49076	-0.06315
-0.084393	1.47539	1.49541	-0.061366
-0.083463	1.47331	1.50006	-0.054774
-0.082534	1.47209	1.5047	-0.052574
-0.081605	1.47088	1.50935	-0.051656
-0.080676	1.46962	1.514	-0.053989
-0.079747	1.46837	1.51864	-0.05528
-0.078818	1.46712	1.52329	-0.050971
-0.077889	1.46586	1.52793	-0.043464
-0.076959	1.46524	1.53258	-0.037491
-0.07603	1.46494	1.53723	-0.037247
-0.075101	1.46444	1.54187	-0.032092
-0.074172	1.46393	1.54652	-0.030813
-0.073243	1.46342	1.55117	-0.032647
-0.072314	1.46292	1.55581	-0.034761
-0.071385	1.46228	1.56046	-0.035557
-0.070455	1.46123	1.5651	-0.03533
-0.069526	1.45933	1.56975	-0.037259
-0.068597	1.45715	1.5744	-0.043794
-0.067668	1.45493	1.57904	-0.034131
-0.066739	1.45273	1.58369	-0.028704
-0.06581	1.45055	1.58834	-0.023729
-0.064881	1.44857	1.59298	-0.012123
-0.063951	1.44707	1.59763	-0.001965
-0.063022	1.44603	1.60228	0.012352
-0.062093	1.44509	1.60692	0.018545
-0.061164	1.44416	1.61157	0.019005
-0.060235	1.44322	1.61621	0.028404
-0.059306	1.44228	1.62086	0.023973
-0.058377	1.44132	1.62551	0.021788
-0.057447	1.44026	1.63015	0.023673
-0.056518	1.43915	1.6348	0.027071
-0.055589	1.43802	1.63945	0.028143
-0.05466	1.43691	1.64409	0.018831
-0.053731	1.43578	1.64874	0.012049
-0.052802	1.4347	1.65339	0.011576
-0.051873	1.43364	1.65803	0.011243
-0.050943	1.43195	1.66268	0.009023
-0.050014	1.43021	1.66732	0.000723
-0.049085	1.42847	1.67197	-0.012417
-0.048156	1.42673	1.67662	-0.027056
-0.047227	1.42499	1.68126	-0.026608
-0.046298	1.4233	1.68591	-0.019372
-0.045369	1.42214	1.69056	-0.01513
-0.044439	1.42131	1.6952	-0.003087
-0.04351	1.42044	1.69985	-0.00308
-0.042581	1.41958	1.7045	-0.002882
-0.041652	1.41871	1.70914	0.002494
-0.040723	1.41787	1.71379	0.000735
-0.039794	1.41708	1.71843	0.001586
-0.038865	1.41625	1.72308	0.003059
-0.037935	1.41539	1.72773	0.006623
-0.037006	1.41452	1.73237	0.016997
-0.036077	1.41366	1.73702	0.009551
-0.035148	1.4128	1.74167	0.008089
-0.034219	1.41205	1.74631	0.009674
-0.03329	1.41092	1.75096	0.008241
-0.032361	1.40905	1.75561	0.018941
-0.031431	1.40718	1.76025	0.020477
-0.030502	1.40532	1.7649	0.015149
-0.029573	1.40345	1.76954	0.016977
-0.028644	1.40164	1.77419	0.014109
-0.027715	1.40063	1.77884	0.024463
-0.026786	1.39962	1.78348	0.038278
-0.025857	1.39852	1.78813	0.044863
-0.024927	1.39743	1.79278	0.050219
-0.023998	1.39633	1.79742	0.041425
-0.023069	1.39523	1.80207	0.03931
-0.02214	1.39381	1.80671	0.048898
-0.021211	1.39202	1.81136	0.050423
-0.020282	1.39033	1.81601	0.058219
-0.019352	1.38864	1.82065	0.061291
-0.018423	1.38696	1.8253	0.056443
-0.017494	1.38528	1.82995	0.058316
-0.016565	1.38361	1.83459	0.055937
-0.015636	1.38205	1.83924	0.056539
-0.014707	1.38029	1.84388	0.053665
-0.013778	1.3784	1.84853	0.035624
-0.012848	1.37653	1.85318	0.02051
-0.011919	1.37464	1.85782	0.005452
-0.01099	1.37274	1.86247	-0.005947
-0.010061	1.37107	1.86712	-0.014861
-0.009132	1.37006	1.87176	-0.019627
-0.008203	1.36933	1.87641	-0.016274
-0.007274	1.36868	1.88105	-0.011188
-0.006344	0.235281	1.8857	-0.007427
-0.005415	-0.001143	1.89035	-0.007413
-0.004486	-0.001827	1.89499	-0.010939
-0.003557	-0.003022	1.89964	-0.01769
-0.002628	-0.004616	1.90429	-0.025475
-0.001699	-0.006347	1.90893	-0.025531
-0.00077	-0.008074	1.91358	-0.034386
0.00016	-0.027727	1.91823	-0.040933
0.001089	-0.030368	1.92287	-0.037057
0.002018	-0.031537	1.92752	-0.032703
0.002947	-0.032431	1.93216	-0.027859
0.003876	-0.032957	1.93681	-0.023079
0.004805	-0.033474	1.94146	-0.016583
0.005734	-0.034025	1.9461	-0.017794
0.006664	-0.034571	1.95075	-0.02044
0.007593	-0.03511	1.9554	-0.016772
0.008522	-0.035636	1.96004	-0.018826
0.009451	-0.036272	1.96469	-0.030665
0.01038	-0.036941	1.96934	-0.031524
0.011309	-0.037373	1.97398	-0.031405
0.012238	-0.037785	1.97863	-0.037799
0.013168	-0.038195	1.98327	-0.040113
0.014097	-0.038607	1.98792	-0.034935
0.015026	-0.039019	1.99257	-0.027397
0.015955	-0.039121	1.99721	-0.015797
0.016884	-0.039483	2.00186	-0.004219
0.017813	-0.040023	2.00651	0.000511
0.018742	-0.040565	2.01115	-0.003581
0.019672	-0.041103	2.0158	0.001609
0.020601	-0.04164	2.02045	0.009361
0.02153	-0.042345	2.02509	-0.003189
0.022459	-0.043521	2.02974	-0.011823
0.023388	-0.045533	2.03438	-0.019457
0.024317	-0.047652	2.03903	-0.02754
0.025246	-0.049776	2.04368	-0.03067
0.026176	-0.051893	2.04832	-0.030513
0.027105	-0.053987	2.05297	-0.03263
0.028034	-0.055931	2.05762	-0.037266
0.028963	-0.057649	2.06226	-0.052781
0.029892	-0.059277	2.06691	-0.049831
0.030821	-0.060903	2.07156	-0.047225
0.03175	-0.062547	2.0762	-0.050053
0.03268	-0.064169	2.08085	-0.061961
0.033609	-0.065642	2.08549	-0.074352
0.034538	-0.066405	2.09014	-0.07361
0.035467	-0.06679	2.09479	-0.071487
0.036396	-0.067044	2.09943	-0.071833
0.037325	-0.067298	2.10408	-0.059871
0.038254	-0.067555	2.10873	-0.054303
0.039184	-0.067808	2.11337	-0.053536
0.040113	-0.068322	2.11802	-0.051288
0.041042	-0.069224	2.12266	-0.046167
0.041971	-0.070522	2.12731	-0.044912
0.0429	-0.071815	2.13196	-0.047235
0.043829	-0.073104	2.1366	-0.046646
0.044758	-0.074398	2.14125	-0.050455
0.045688	-0.075669	2.1459	-0.053009
0.046617	-0.076795	2.15054	-0.052756
0.047546	-0.077864	2.15519	-0.050968
0.048475	-0.078922	2.15984	-0.049857
0.049404	-0.079982	2.16448	-0.045189
0.050333	-0.081035	2.16913	-0.039508
0.051262	-0.082093	2.17377	-0.034531
0.052192	-0.083319	2.17842	-0.02161
0.053121	-0.084868	2.18307	-0.015143
0.05405	-0.086783	2.18771	-0.009842
0.054979	-0.088806	2.19236	-0.004405
0.055908	-0.090809	2.19701	-0.001409
0.056837	-0.092825	2.20165	0.000549
0.057766	-0.094771	2.2063	0.002814
0.058696	-0.096381	2.21095	0.005949
0.059625	-0.097544	2.21559	0.002196
0.060554	-0.098371	2.22024	-0.023396
0.061483	-0.099168	2.22488	-0.038326
0.062412	-0.099968	2.22953	-0.049399
0.063341	-0.100792	2.23418	-0.052374
0.06427	-0.101296	2.23882	-0.054454
0.0652	-0.100972	2.24347	-0.060836
0.066129	-0.100784	2.24811	-0.074777
0.067058	-0.100644	2.25276	-0.088425
0.067987	-0.100503	2.25741	-0.093898
0.068916	-0.100363	2.26205	-0.087793
0.069845	-0.100222	2.2667	-0.081385
0.070774	-0.100243	2.27135	-0.081274
0.071704	-0.100254	2.27599	-0.086305
0.072633	-0.099952	2.28064	-0.095185
0.073562	-0.099635	2.28529	-0.096538
0.074491	-0.099318	2.28993	-0.091745
0.07542	-0.098999	2.29458	-0.091718
0.076349	-0.09884	2.29922	-0.090151
0.077278	-0.098991	2.30387	-0.089006
0.078208	-0.09968	2.30852	-0.085233
0.079137	-0.10064	2.31316	-0.084062
0.080066	-0.10162	2.31781	-0.093925
0.080995	-0.102596	2.32246	-0.098477
0.081924	-0.10355	2.3271	-0.098905
0.082853	-0.104282	2.33175	-0.094184
0.083783	-0.104672	2.3364	-0.080271
0.084712	-0.104991	2.34104	-0.070369
0.085641	-0.105285	2.34569	-0.061975
0.08657	-0.105579	2.35033	-0.055698
0.087499	-0.105872	2.35498	-0.043564
0.088428	-0.106167	2.35963	-0.020142
0.089357	-0.106503	2.36427	0.001673
0.090287	-0.107007	2.36892	0.012533
0.091216	-0.107781	2.37357	0.014337
0.092145	-0.108561	2.37821	0.021798
0.093074	-0.10934	2.38286	0.027155
0.094003	-0.110124	2.3875	0.03076
0.094932	-0.110714	2.39215	0.030096
0.095861	-0.110929	2.3968	0.026302
0.096791	-0.111039	2.40144	0.008739
0.09772	-0.111143	2.40609	-0.017847
0.098649	-0.111247	2.41074	-0.039661
0.099578	-0.111351	2.41538	-0.046785
0.100507	-0.111491	2.42003	-0.060576
0.101436	-0.112051	2.42468	-0.077929
0.102365	-0.112723	2.42932	-0.100981
0.103295	-0.113273	2.43397	-0.124245
0.104224	-0.113805	2.43861	-0.13993
0.105153	-0.11434	2.44326	-0.143932
0.106082	-0.114874	2.44791	-0.143043
0.107011	-0.115357	2.45255	-0.142525
0.10794	-0.115783	2.4572	-0.150791
0.108869	-0.116915	2.46185	-0.163218
0.109799	-0.118531	2.46649	-0.173461
0.110728	-0.120149	2.47114	-0.171489
0.111657	-0.121769	2.47579	-0.160835
0.112586	-0.123401	2.48043	-0.15889
0.113515	-0.125161	2.48508	-0.162541
0.114444	-0.127111	2.48972	-0.163247
0.115373	-0.128897	2.49437	-0.162478
0.116303	-0.130686	2.49902	-0.161855
0.117232	-0.132518	2.50366	-0.161947
0.118161	-0.134347	2.50831	-0.167551
0.11909	-0.136183	2.51296	-0.171043
0.120019	-0.137451	2.5176	-0.176016
0.120948	-0.138653	2.52225	-0.178115
0.121877	-0.139944	2.5269	-0.175053
0.122807	-0.141234	2.53154	-0.168511
0.123736	-0.142519	2.53619	-0.159643
0.124665	-0.14381	2.54083	-0.150851
0.125594	-0.145144	2.54548	-0.139094
0.126523	-0.146542	2.55013	-0.122755
0.127452	-0.148589	2.55477	-0.108485
0.128381	-0.150775	2.55942	-0.09402
0.129311	-0.152978	2.56407	-0.083746
0.13024	-0.155174	2.56871	-0.080518
0.131169	-0.15735	2.57336	-0.085092
0.132098	-0.159306	2.57801	-0.10085
0.133027	-0.160624	2.58265	-0.123742
0.133956	-0.161331	2.5873	-0.146886
0.134885	-0.161909	2.59194	-0.162115
0.135815	-0.162485	2.59659	-0.177911
0.136744	-0.163065	2.60124	-0.193942
0.137673	-0.16365	2.60588	-0.206173
0.138602	-0.164371	2.61053	-0.217234
0.139531	-0.165465	2.61517	-0.221798
0.14046	-0.166838	2.61982	-0.219608
0.141389	-0.168213	2.62447	-0.218573
0.142319	-0.169586	2.62911	-0.204631
0.143248	-0.170961	2.63376	-0.201106
0.144177	-0.172467	2.63841	-0.206702
0.145106	-0.17412	2.64305	-0.210974
0.146035	-0.175929	2.6477	-0.208505
0.146964	-0.177745	2.65235	-0.19651
0.147893	-0.179563	2.65699	-0.18768
0.148823	-0.181378	2.66164	-0.179365
0.149752	-0.183111	2.66628	-0.158808
0.150681	-0.183967	2.67093	-0.162511
0.15161	-0.184512	2.67558	-0.165331
0.152539	-0.185064	2.68022	-0.158622
0.153468	-0.185618	2.68487	-0.151467
0.154397	-0.186173	2.68952	-0.143158
0.155327	-0.186725	2.69416	-0.140801
0.156256	-0.187343	2.69881	-0.139166
0.157185	-0.187826	2.70345	-0.130689
0.158114	-0.187856	2.7081	-0.125972
0.159043	-0.187739	2.71275	-0.110855
0.159972	-0.187622	2.71739	-0.092075
0.160901	-0.187504	2.72204	-0.074558
0.161831	-0.187371	2.72669	-0.062815
0.16276	-0.187209	2.73133	-0.06258
0.163689	-0.187581	2.73598	-0.068158
0.164618	-0.188603	2.74063	-0.08153
0.165547	-0.189626	2.74527	-0.108323
0.166476	-0.190649	2.74992	-0.129235
0.167405	-0.191676	2.75456	-0.143381
0.168335	-0.192674	2.75921	-0.158281
0.169264	-0.192854	2.76386	-0.180546
0.170193	-0.19192	2.7685	-0.191138
0.171122	-0.190737	2.77315	-0.19918
0.172051	-0.189554	2.7778	-0.20751
0.17298	-0.188373	2.78244	-0.209875
0.17391	-0.187189	2.78709	-0.20903
0.174839	-0.186556	2.79174	-0.216818
0.175768	-0.186727	2.79638	-0.230731
0.176697	-0.187347	2.80103	-0.24078
0.177626	-0.188007	2.80567	-0.238539
0.178555	-0.188667	2.81032	-0.244815
0.179484	-0.189327	2.81497	-0.25086
0.180414	-0.189872	2.81961	-0.249652
0.181343	-0.190018	2.82426	-0.242986
0.182272	-0.189932	2.82891	-0.234848
0.183201	-0.189836	2.83355	-0.225076
0.18413	-0.18974	2.8382	-0.21146
0.185059	-0.189645	2.84285	-0.201868
0.185988	-0.189547	2.84749	-0.198024
0.186918	-0.189391	2.85214	-0.189385
0.187847	-0.188965	2.85678	-0.177576
0.188776	-0.188244	2.86143	-0.177123
0.189705	-0.187497	2.86608	-0.182209
0.190634	-0.186751	2.87072	-0.179617
0.191563	-0.186004	2.87537	-0.166488
0.192492	-0.185256	2.88002	-0.15592
0.193422	-0.184513	2.88466	-0.152585
0.194351	-0.184135	2.88931	-0.154967
0.19528	-0.183953	2.89396	-0.160928
0.196209	-0.183772	2.8986	-0.166526
0.197138	-0.183591	2.90325	-0.153238
0.198067	-0.183408	2.90789	-0.138227
0.198996	-0.183524	2.91254	-0.132814
0.199926	-0.183935	2.91719	-0.146674
0.200855	-0.183913	2.92183	-0.162327
0.201784	-0.183848	2.92648	-0.172691
0.202713	-0.183783	2.93113	-0.180289
0.203642	-0.183718	2.93577	-0.189642
0.204571	-0.183534	2.94042	-0.207261
0.2055	-0.182615	2.94507	-0.232654
0.20643	-0.181608	2.94971	-0.256017
0.207359	-0.18085	2.95436	-0.273852
0.208288	-0.18011	2.959	-0.281626
0.209217	-0.179366	2.96365	-0.288722
0.210146	-0.178624	2.9683	-0.292782
0.211075	-0.178207	2.97294	-0.291902
0.212004	-0.178681	2.97759	-0.28449
0.212934	-0.179247	2.98224	-0.264591
0.213863	-0.179783	2.98688	-0.246385
0.214792	-0.180318	2.99153	-0.233939
0.215721	-0.180854	2.99617	-0.232564
0.21665	-0.181385	3.00082	-0.232419
0.217579	-0.181543	3.00547	-0.228661
0.218508	-0.181393	3.01011	-0.220795
0.219438	-0.181223	3.01476	-0.213828
0.220367	-0.181054	3.01941	-0.211946
0.221296	-0.180885	3.02405	-0.216991
0.222225	-0.180722	3.0287	-0.221023
0.223154	-0.180561	3.03335	-0.21896
0.224083	-0.180417	3.03799	-0.207255
0.225012	-0.181071	3.04264	-0.197306
0.225942	-0.18193	3.04728	-0.191497
0.226871	-0.182791	3.05193	-0.189264
0.2278	-0.18365	3.05658	-0.187785
0.228729	-0.184511	3.06122	-0.181909
0.229658	-0.185581	3.06587	-0.170396
0.230587	-0.186874	3.07051	-0.155485
0.231516	-0.188162	3.07516	-0.147669
0.232446	-0.189449	3.07981	-0.149596
0.233375	-0.190733	3.08445	-0.157601
0.234304	-0.192022	3.0891	-0.165601
0.235233	-0.193225	3.09375	-0.172385
0.236162	-0.194092	3.09839	-0.180913
0.237091	-0.194954	3.10304	-0.195344
0.23802	-0.195952	3.10769	-0.211871
0.23895	-0.196945	3.11233	-0.225121
0.239879	-0.197941	3.11698	-0.243789
0.240808	-0.198934	3.12162	-0.256921
0.241737	-0.200181	3.12627	-0.259209
0.242666	-0.201826	3.13092	-0.255433
0.243595	-0.203027	3.13556	-0.253203
0.244524	-0.204143	3.14021	-0.251855
0.245454	-0.205258	3.14486	-0.249978
0.246383	-0.206371	3.1495	-0.249662
0.247312	-0.207489	3.15415	-0.255207
0.248241	-0.208136	3.1588	-0.245093
0.24917	-0.208787	3.16344	-0.225627
0.250099	-0.20965	3.16809	-0.208191
0.251028	-0.210508	3.17273	-0.201023
0.251958	-0.211372	3.17738	-0.196624
0.252887	-0.212232	3.18203	-0.19004
0.253816	-0.213138	3.18667	-0.182448
0.254745	-0.214231	3.19132	-0.185203
0.255674	-0.215874	3.19597	-0.180558
0.256603	-0.217674	3.20061	-0.179311
0.257532	-0.219494	3.20526	-0.186436
0.258462	-0.22131	3.20991	-0.192854
0.259391	-0.223121	3.21455	-0.192757
0.26032	-0.224957	3.2192	-0.190412
0.261249	-0.226925	3.22384	-0.186733
0.262178	-0.229037	3.22849	-0.175379
0.263107	-0.231162	3.23314	-0.162702
0.264036	-0.233304	3.23778	-0.155559
0.264966	-0.235428	3.24243	-0.149702
0.265895	-0.237477	3.24708	-0.147685
0.266824	-0.238653	3.25172	-0.148749
0.267753	-0.239567	3.25637	-0.15187
0.268682	-0.240399	3.26101	-0.153631
0.269611	-0.241229	3.26566	-0.155355
0.270541	-0.242058	3.27031	-0.180613
0.27147	-0.242888	3.27495	-0.188624
0.272399	-0.243733	3.2796	-0.19206
0.273328	-0.244817	3.28425	-0.198992
0.274257	-0.246396	3.28889	-0.205993
0.275186	-0.247958	3.29354	-0.214238
0.276115	-0.249478	3.29819	-0.22224
0.277045	-0.251044	3.30283	-0.232384
0.277974	-0.252598	3.30748	-0.245249
0.278903	-0.253981	3.31212	-0.241768
0.279832	-0.254699	3.31677	-0.246796
0.280761	-0.255089	3.32142	-0.256735
0.28169	-0.25546	3.32606	-0.261996
0.282619	-0.255832	3.33071	-0.255903
0.283549	-0.256203	3.33536	-0.245274
0.284478	-0.25673	3.34	-0.235563
0.285407	-0.257852	3.34465	-0.226828
0.286336	-0.259585	3.3493	-0.218608
0.287265	-0.261548	3.35394	-0.218737
0.288194	-0.263512	3.35859	-0.221412
0.289123	-0.265476	3.36323	-0.209649
0.290053	-0.267427	3.36788	-0.196145
0.290982	-0.26914	3.37253	-0.192961
0.291911	-0.270464	3.37717	-0.193426
0.29284	-0.271422	3.38182	-0.189912
0.293769	-0.272381	3.38647	-0.18612
0.294698	-0.273339	3.39111	-0.179606
0.295627	-0.274296	3.39576	-0.165325
0.296557	-0.275128	3.4004	-0.15212
0.297486	-0.27536	3.40505	-0.15516
0.298415	-0.276378	3.4097	-0.154041
0.299344	-0.277502	3.41434	-0.146168
0.300273	-0.278621	3.41899	-0.139403
0.301202	-0.279744	3.42364	-0.134045
0.302131	-0.280864	3.42828	-0.126023
0.303061	-0.281828	3.43293	-0.124657
0.30399	-0.282358	3.43757	-0.127265
0.304919	-0.282511	3.44222	-0.122204
0.305848	-0.282611	3.44687	-0.126564
0.306777	-0.282708	3.45151	-0.143313
0.307706	-0.282807	3.45616	-0.160404
0.308635	-0.282961	3.46081	-0.174238
0.309565	-0.283346	3.46545	-0.188519
0.310494	-0.284155	3.4701	-0.205455
0.311423	-0.285217	3.47475	-0.220169
0.312352	-0.28628	3.47939	-0.235888
0.313281	-0.287345	3.48404	-0.258256
0.31421	-0.288397	3.48868	-0.26864
0.315139	-0.289171	3.49333	-0.273063
0.316069	-0.289562	3.49798	-0.277719
0.316998	-0.290099	3.50262	-0.276267
0.317927	-0.290651	3.50727	-0.281401
0.318856	-0.291201	3.51192	-0.289903
0.319785	-0.291753	3.51656	-0.296104
0.320714	-0.292304	3.52121	-0.28536
0.321643	-0.293575	3.52585	-0.273068
0.322573	-0.294718	3.5305	-0.264642
0.323502	-0.295669	3.53515	-0.257908
0.324431	-0.296618	3.53979	-0.250865
0.32536	-0.297568	3.54444	-0.25434
0.326289	-0.298516	3.54909	-0.250446
0.327218	-0.299167	3.55373	-0.240118
0.328147	-0.299382	3.55838	-0.231415
0.329077	-0.299943	3.56303	-0.234784
0.330006	-0.300613	3.56767	-0.239179
0.330935	-0.301307	3.57232	-0.237867
0.331864	-0.301998	3.57696	-0.230838
0.332793	-0.302723	3.58161	-0.228992
0.333722	-0.303718	3.58626	-0.225911
0.334651	-0.304578	3.5909	-0.22027
0.335581	-0.30488	3.59555	-0.209255
0.33651	-0.305137	3.6002	-0.208048
0.337439	-0.305394	3.60484	-0.206656
0.338368	-0.305652	3.60949	-0.19758
0.339297	-0.305823	3.61414	-0.189871
0.340226	-0.305404	3.61878	-0.196196
0.341155	-0.305958	3.62343	-0.198921
0.342085	-0.307003	3.62807	-0.202963
0.343014	-0.308049	3.63272	-0.217441
0.343943	-0.30909	3.63737	-0.236524
0.344872	-0.310132	3.64201	-0.244649
0.345801	-0.311546	3.64666	-0.251312
0.34673	-0.313211	3.65131	-0.26188
0.347659	-0.314562	3.65595	-0.275066
0.348589	-0.315918	3.6606	-0.279582
0.349518	-0.317269	3.66525	-0.291325
0.350447	-0.318625	3.66989	-0.303914
0.351376	-0.319906	3.67454	-0.300212
0.352305	-0.320775	3.67918	-0.29491
0.353234	-0.32155	3.68383	-0.288989
0.354163	-0.322357	3.68848	-0.288367
0.355093	-0.323171	3.69312	-0.295409
0.356022	-0.323976	3.69777	-0.301937
0.356951	-0.324785	3.70242	-0.304391
0.35788	-0.325525	3.70706	-0.296679
0.358809	-0.325905	3.71171	-0.281631
0.359738	-0.325848	3.71636	-0.276367
0.360667	-0.325665	3.721	-0.277402
0.361597	-0.325482	3.72565	-0.281144
0.362526	-0.325299	3.73029	-0.279794
0.363455	-0.325153	3.73494	-0.273291
0.364384	-0.325369	3.73959	-0.263357
0.365313	-0.326158	3.74423	-0.254526
0.366242	-0.327478	3.74888	-0.246938
0.367171	-0.328794	3.75352	-0.236447
0.368101	-0.330115	3.75817	-0.237176
0.36903	-0.331437	3.76282	-0.238997
0.369959	-0.332634	3.76746	-0.237981
0.370888	-0.333247	3.77211	-0.233965
0.371817	-0.333717	3.77676	-0.21673
0.372746	-0.334162	3.7814	-0.195123
0.373675	-0.334607	3.78605	-0.1798
0.374605	-0.33505	3.7907	-0.179975
0.375534	-0.335493	3.79534	-0.179913
0.376463	-0.33658	3.79999	-0.170868
0.377392	-0.338089	3.80464	-0.165442
0.378321	-0.339711	3.80928	-0.166312
0.37925	-0.341344	3.81393	-0.172147
0.380179	-0.342988	3.81857	-0.184261
0.381109	-0.344626	3.82322	-0.197229
0.382038	-0.345813	3.82787	-0.205402
0.382967	-0.346045	3.83251	-0.216314
0.383896	-0.345913	3.83716	-0.221959
0.384825	-0.345763	3.84181	-0.216407
0.385754	-0.345613	3.84645	-0.212589
0.386683	-0.345463	3.8511	-0.209678
0.387613	-0.34532	3.85575	-0.207902
0.388542	-0.345317	3.86039	-0.214567
0.389471	-0.345733	3.86504	-0.227643
0.3904	-0.346623	3.86968	-0.234975
0.391329	-0.347712	3.87433	-0.2187
0.392258	-0.348798	3.87898	-0.217579
0.393187	-0.349887	3.88362	-0.233949
0.394117	-0.350971	3.88827	-0.233887
0.395046	-0.351959	3.89291	-0.22044
0.395975	-0.352711	3.89756	-0.207932
0.396904	-0.353108	3.90221	-0.202441
0.397833	-0.353507	3.90685	-0.200023
0.398762	-0.353905	3.9115	-0.195691
0.399692	-0.354302	3.91615	-0.201307
0.400621	-0.354999	3.92079	-0.209675
0.40155	-0.356099	3.92544	-0.209858
0.402479	-0.357805	3.93009	-0.216998
0.403408	-0.359597	3.93473	-0.236068
0.404337	-0.361393	3.93938	-0.25174
0.405266	-0.363193	3.94402	-0.251705
0.406196	-0.364917	3.94867	-0.248093
0.407125	-0.366144	3.95332	-0.252298
0.408054	-0.366734	3.95796	-0.245768
0.408983	-0.366987	3.96261	-0.219465
0.409912	-0.367155	3.96726	-0.19894
0.410841	-0.367325	3.9719	-0.182524
0.41177	-0.367494	3.97655	-0.163489
0.4127	-0.367686	3.9812	-0.150197
0.413629	-0.368053	3.98584	-0.157541
0.414558	-0.368841	3.99049	-0.156858
0.415487	-0.369962	3.99513	-0.174476
0.416416	-0.371088	3.99978	-0.191487
0.417345	-0.372209	4.00443	-0.21163
0.418274	-0.373333	4.00907	-0.22621
0.419204	-0.374414	4.01372	-0.23428
0.420133	-0.375319	4.01837	-0.253751
0.421062	-0.375708	4.02301	-0.276341
0.421991	-0.376097	4.02766	-0.288193
0.42292	-0.376487	4.03231	-0.302103
0.423849	-0.376875	4.03695	-0.32092
0.424778	-0.377263	4.0416	-0.333229
0.425708	-0.377677	4.04624	-0.345608
0.426637	-0.378605	4.05089	-0.363289
0.427566	-0.379869	4.05554	-0.366999
0.428495	-0.381142	4.06018	-0.346957
0.429424	-0.382415	4.06483	-0.335851
0.430353	-0.383686	4.06948	-0.333984
0.431282	-0.384722	4.07412	-0.327316
0.432212	-0.385099	4.07877	-0.312935
0.433141	-0.384796	4.08341	-0.303108
0.43407	-0.384322	4.08806	-0.28567
0.434999	-0.383849	4.09271	-0.265177
0.435928	-0.383384	4.09735	-0.241481
0.436857	-0.382957	4.102	-0.236687
0.437786	-0.38277	4.10665	-0.234554
0.438716	-0.383147	4.11129	-0.230136
0.439645	-0.383919	4.11594	-0.234756
0.440574	-0.384694	4.12059	-0.239188
0.441503	-0.385466	4.12523	-0.235263
0.442432	-0.386237	4.12988	-0.228475
0.443361	-0.387014	4.13452	-0.227009
0.44429	-0.387182	4.13917	-0.246063
0.44522	-0.387266	4.14382	-0.259994
0.446149	-0.387325	4.14846	-0.273099
0.447078	-0.387383	4.15311	-0.286619
0.448007	-0.387442	4.15776	-0.294605
0.448936	-0.3875	4.1624	-0.307482
0.449865	-0.387828	4.16705	-0.321842
0.450794	-0.388531	4.17169	-0.331818
0.451724	-0.389391	4.17634	-0.351121
0.452653	-0.390256	4.18099	-0.36582
0.453582	-0.39112	4.18563	-0.369535
0.454511	-0.391985	4.19028	-0.366013
0.45544	-0.392748	4.19493	-0.367946
0.456369	-0.39311	4.19957	-0.36698
0.457298	-0.393635	4.20422	-0.361949
0.458228	-0.394379	4.20887	-0.358262
0.459157	-0.395125	4.21351	-0.350654
0.460086	-0.39587	4.21816	-0.329596
0.461015	-0.396615	4.2228	-0.302829
0.461944	-0.39751	4.22745	-0.27796
0.462873	-0.398718	4.2321	-0.258952
0.463802	-0.399621	4.23674	-0.24003
0.464732	-0.400441	4.24139	-0.230862
0.465661	-0.401266	4.24604	-0.22626
0.46659	-0.402082	4.25068	-0.223208
0.467519	-0.402906	4.25533	-0.235644
0.468448	-0.403145	4.25997	-0.244556
0.469377	-0.403581	4.26462	-0.246777
0.470306	-0.404439	4.26927	-0.250925
0.471236	-0.405299	4.27391	-0.255703
0.472165	-0.406161	4.27856	-0.259197
0.473094	-0.407021	4.28321	-0.253127
0.474023	-0.408152	4.28785	-0.234165
0.474952	-0.409832	4.2925	-0.224623
0.475881	-0.411377	4.29715	-0.204467
0.47681	-0.412914	4.30179	-0.191986
0.47774	-0.414448	4.30644	-0.197909
0.478669	-0.41598	4.31108	-0.201315
0.479598	-0.417486	4.31573	-0.200461
0.480527	-0.418609	4.32038	-0.20242
0.481456	-0.419518	4.32502	-0.214214
0.482385	-0.420464	4.32967	-0.235491
0.483314	-0.421423	4.33432	-0.249687
0.484244	-0.422373	4.33896	-0.271208
0.485173	-0.423329	4.34361	-0.29284
0.486102	-0.424303	4.34825	-0.30227
0.487031	-0.425274	4.3529	-0.304517
0.48796	-0.425977	4.35755	-0.316759
0.488889	-0.426489	4.36219	-0.332963
0.489819	-0.426981	4.36684	-0.343017
0.490748	-0.427482	4.37149	-0.358479
0.491677	-0.427995	4.37613	-0.358616
0.492606	-0.428439	4.38078	-0.347738
0.493535	-0.428887	4.38543	-0.337905
0.494464	-0.42986	4.39007	-0.327832
0.495393	-0.430834	4.39472	-0.324573
0.496323	-0.431807	4.39936	-0.317144
0.497252	-0.432782	4.40401	-0.310063
0.498181	-0.433708	4.40866	-0.303876
0.49911	-0.434132	4.4133	-0.281661
0.500039	-0.434157	4.41795	-0.267915
0.500968	-0.434019	4.4226	-0.267039
0.501897	-0.433879	4.42724	-0.269857
0.502827	-0.43374	4.43189	-0.266081
0.503756	-0.433601	4.43654	-0.256266
0.504685	-0.433647	4.44118	-0.2401
0.505614	-0.433914	4.44583	-0.216294
0.506543	-0.434127	4.45047	-0.193387
0.507472	-0.434308	4.45512	-0.18173
0.508401	-0.434489	4.45977	-0.174397
0.509331	-0.43467	4.46441	-0.162032
0.51026	-0.434765	4.46906	-0.143317
0.511189	-0.434401	4.47371	-0.137543
0.512118	-0.43361	4.47835	-0.141701
0.513047	-0.432741	4.483	-0.147826
0.513976	-0.431872	4.48764	-0.164168
0.514905	-0.431	4.49229	-0.178544
0.515835	-0.430133	4.49694	-0.186564
0.516764	-0.429306	4.50158	-0.18952
0.517693	-0.428832	4.50623	-0.195078
0.518622	-0.429017	4.51088	-0.204195
0.519551	-0.429335	4.51552	-0.207316
0.52048	-0.429654	4.52017	-0.20208
0.521409	-0.42997	4.52482	-0.196932
0.522339	-0.430287	4.52946	-0.187795
0.523268	-0.430542	4.53411	-0.18749
0.524197	-0.43088	4.53875	-0.194914
0.525126	-0.431397	4.5434	-0.204042
0.526055	-0.431915	4.54805	-0.209485
0.526984	-0.432432	4.55269	-0.211835
0.527913	-0.432951	4.55734	-0.214652
0.528843	-0.433558	4.56199	-0.213818
0.529772	-0.434471	4.56663	-0.214232
0.530701	-0.435339	4.57128	-0.210214
0.53163	-0.436154	4.57592	-0.204026
0.532559	-0.436972	4.58057	-0.203271
0.533488	-0.437788	4.58522	-0.20699
0.534417	-0.438605	4.58986	-0.210762
0.535347	-0.439181	4.59451	-0.215506
0.536276	-0.439262	4.59916	-0.227
0.537205	-0.439194	4.6038	-0.241282
0.538134	-0.439105	4.60845	-0.246611
0.539063	-0.439015	4.6131	-0.24396
0.539992	-0.438925	4.61774	-0.229049
0.540921	-0.438871	4.62239	-0.216004
0.541851	-0.439053	4.62704	-0.204887
0.54278	-0.439044	4.63168	-0.194682
0.543709	-0.43886	4.63633	-0.181499
0.544638	-0.438671	4.64097	-0.167765
0.545567	-0.43848	4.64562	-0.161998
0.546496	-0.438288	4.65027	-0.159246
0.547425	-0.438156	4.65491	-0.162724
0.548355	-0.438204	4.65956	-0.183576
0.549284	-0.438887	4.66421	-0.198254
0.550213	-0.43958	4.66885	-0.208486
0.551142	-0.440272	4.6735	-0.220572
0.552071	-0.440966	4.67814	-0.23947
0.553	-0.441668	4.68279	-0.249108
0.553929	-0.442465	4.68744	-0.256714
0.554859	-0.443373	4.69208	-0.265021
0.555788	-0.444328	4.69673	-0.268056
0.556717	-0.445283	4.70138	-0.273159
0.557646	-0.446237	4.70602	-0.272778
0.558575	-0.447198	4.71067	-0.272201
0.559504	-0.447908	4.71532	-0.274039
0.560434	-0.448104	4.71996	-0.268032
0.561363	-0.448378	4.72461	-0.275224
0.562292	-0.448742	4.72925	-0.280375
0.563221	-0.449106	4.7339	-0.28007
0.56415	-0.449472	4.73855	-0.285294
0.565079	-0.449826	4.74319	-0.275837
0.566008	-0.450035	4.74784	-0.270723
0.566937	-0.449982	4.75249	-0.274644
0.567867	-0.449697	4.75713	-0.279001
0.568796	-0.449412	4.76178	-0.286981
0.569725	-0.449128	4.76642	-0.27964
0.570654	-0.448845	4.77107	-0.26631
0.571583	-0.44858	4.77572	-0.25308
0.572512	-0.448518	4.78036	-0.244797
0.573442	-0.449339	4.78501	-0.242681
0.574371	-0.450353	4.78966	-0.237859
0.5753	-0.451362	4.7943	-0.222768
0.576229	-0.45237	4.79895	-0.202073
0.577158	-0.453377	4.80359	-0.18051
0.578087	-0.454525	4.80824	-0.169103
0.579016	-0.455845	4.81289	-0.166962
0.579945	-0.457222	4.81753	-0.169578
0.580875	-0.458614	4.82218	-0.169814
0.581804	-0.460009	4.82683	-0.166556
0.582733	-0.461397	4.83147	-0.156063
0.583662	-0.462881	4.83612	-0.14609
0.584591	-0.464579	4.84077	-0.141604
0.58552	-0.465891	4.84541	-0.13707
0.58645	-0.466879	4.85006	-0.131076
0.587379	-0.467876	4.85471	-0.13291
0.588308	-0.468866	4.85935	-0.140303
0.589237	-0.469849	4.864	-0.151376
0.590166	-0.470651	4.86864	-0.173998
0.591095	-0.471135	4.87329	-0.205792
0.592024	-0.472092	4.87794	-0.231591
0.592953	-0.473087	4.88258	-0.247815
0.593883	-0.474079	4.88723	-0.263292
0.594812	-0.475078	4.89187	-0.277751
0.595741	-0.476071	4.89652	-0.274076
0.59667	-0.476963	4.90117	-0.266796
0.597599	-0.477592	4.90581	-0.259964
0.598528	-0.478026	4.91046	-0.252956
0.599458	-0.47846	4.91511	-0.236657
0.600387	-0.478893	4.91975	-0.224786
0.601316	-0.479327	4.9244	-0.220799
0.602245	-0.479684	4.92905	-0.220751
0.603174	-0.47985	4.93369	-0.214509
0.604103	-0.480629	4.93834	-0.222184
0.605032	-0.481586	4.94299	-0.231748
0.605962	-0.482539	4.94763	-0.23474
0.606891	-0.483493	4.95228	-0.229125
0.60782	-0.48446	4.95692	-0.234987
0.608749	-0.485582	4.96157	-0.247081
0.609678	-0.48684	4.96622	-0.25701
0.610607	-0.48802	4.97086	-0.263899
0.611536	-0.489181	4.97551	-0.274244
0.612466	-0.490336	4.98015	-0.273111
0.613395	-0.491494	4.9848	-0.26439
0.614324	-0.492532	4.98945	-0.262038
0.615253	-0.492743	4.99409	-0.256688
0.616182	-0.492461	4.99874	-0.243975
0.617111	-0.491856	5.00339	-0.226082
0.61804	-0.491251	5.00803	-0.206673
0.61897	-0.490647	5.01268	-0.189997
0.619899	-0.490044	5.01733	-0.181468
0.620828	-0.489397	5.02197	-0.182759
0.621757	-0.488757	5.02662	-0.192262
0.622686	-0.48881	5.03127	-0.194792
0.623615	-0.488863	5.03591	-0.191976
0.624544	-0.488916	5.04056	-0.190221
0.625473	-0.48897	5.0452	-0.19471
0.626403	-0.489136	5.04985	-0.196179
0.627332	-0.489893	5.0545	-0.200538
0.628261	-0.49115	5.05914	-0.204997
0.62919	-0.492687	5.06379	-0.20637
0.630119	-0.494251	5.06844	-0.204835
0.631048	-0.49581	5.07308	-0.207926
0.631978	-0.49737	5.07773	-0.224115
0.632907	-0.498662	5.08237	-0.237764
0.633836	-0.499498	5.08702	-0.236688
0.634765	-0.500073	5.09167	-0.245408
0.635694	-0.500552	5.09631	-0.254868
0.636623	-0.50103	5.10096	-0.26541
0.637552	-0.501507	5.10561	-0.271616
0.638482	-0.502021	5.11025	-0.271259
0.639411	-0.502787	5.1149	-0.276386
0.64034	-0.503778	5.11954	-0.279304
0.641269	-0.504879	5.12419	-0.272428
0.642198	-0.505992	5.12884	-0.282226
0.643127	-0.507105	5.13348	-0.284434
0.644056	-0.508214	5.13813	-0.279419
0.644986	-0.509328	5.14278	-0.272219
0.645915	-0.509599	5.14742	-0.263612
0.646844	-0.509917	5.15207	-0.259918
0.647773	-0.510274	5.15672	-0.249935
0.648702	-0.51063	5.16136	-0.243868
0.649631	-0.510982	5.16601	-0.25186
0.65056	-0.511324	5.17066	-0.250848
0.65149	-0.511732	5.1753	-0.251645
0.652419	-0.512191	5.17995	-0.254758
0.653348	-0.512349	5.18459	-0.256615
0.654277	-0.512455	5.18924	-0.265351
0.655206	-0.512562	5.19389	-0.272414
0.656135	-0.512668	5.19853	-0.272845
0.657064	-0.512856	5.20318	-0.270415
0.657994	-0.513415	5.20783	-0.267524
0.658923	-0.514115	5.21247	-0.262839
0.659852	-0.514672	5.21712	-0.256212
0.660781	-0.515201	5.22177	-0.251113
0.66171	-0.51573	5.22641	-0.24102
0.662639	-0.516259	5.23106	-0.229233
0.663568	-0.516627	5.2357	-0.219832
0.664498	-0.516577	5.24035	-0.211599
0.665427	-0.517267	5.245	-0.201458
0.666356	-0.518454	5.24964	-0.192248
0.667285	-0.519635	5.25429	-0.191479
0.668214	-0.52082	5.25894	-0.200448
0.669143	-0.522004	5.26358	-0.212847
0.670072	-0.522853	5.26823	-0.237835
0.671002	-0.523534	5.27287	-0.263528
0.671931	-0.52446	5.27752	-0.278191
0.67286	-0.525377	5.28217	-0.286648
0.673789	-0.526298	5.28681	-0.292592
0.674718	-0.527226	5.29146	-0.306432
0.675647	-0.528223	5.29611	-0.321568
0.676576	-0.529471	5.30075	-0.323442
0.677506	-0.530572	5.3054	-0.315446
0.678435	-0.53159	5.31004	-0.299376
0.679364	-0.5326	5.31469	-0.285191
0.680293	-0.53362	5.31934	-0.284414
0.681222	-0.534637	5.32398	-0.290692
0.682151	-0.535571	5.32863	-0.303017
0.68308	-0.536392	5.33328	-0.306302
0.68401	-0.537149	5.33792	-0.299984
0.684939	-0.53789	5.34257	-0.293371
0.685868	-0.538631	5.34722	-0.293744
0.686797	-0.539376	5.35186	-0.29493
0.687726	-0.540104	5.35651	-0.291861
0.688655	-0.540779	5.36116	-0.291262
0.689584	-0.541421	5.3658	-0.295595
0.690514	-0.542067	5.37045	-0.294086
0.691443	-0.542713	5.37509	-0.288383
0.692372	-0.543357	5.37974	-0.287432
0.693301	-0.544001	5.38439	-0.284616
0.69423	-0.544709	5.38903	-0.280976
0.695159	-0.545653	5.39368	-0.284462
0.696089	-0.546061	5.39832	-0.28984
0.697018	-0.546296	5.40297	-0.290425
0.697947	-0.54653	5.40762	-0.285709
0.698876	-0.546763	5.41226	-0.281907
0.699805	-0.546998	5.41691	-0.277271
0.700734	-0.547395	5.42156	-0.264522
0.701663	-0.54826	5.4262	-0.259349
0.702592	-0.549722	5.43085	-0.256419
0.703522	-0.551156	5.4355	-0.251775
0.704451	-0.552558	5.44014	-0.246903
0.70538	-0.554018	5.44479	-0.239892
0.706309	-0.555226	5.44944	-0.239836
0.707238	-0.555655	5.45408	-0.252771
0.708167	-0.555773	5.45873	-0.280303
0.709097	-0.555918	5.46337	-0.312582
0.710026	-0.556063	5.46802	-0.337817
0.710955	-0.556208	5.47267	-0.346349
0.711884	-0.556348	5.47731	-0.343735
0.712813	-0.556379	5.48196	-0.345726
0.713742	-0.556124	5.4866	-0.353397
0.714671	-0.555709	5.49125	-0.352586
0.7156	-0.555268	5.4959	-0.337391
0.71653	-0.554826	5.50054	-0.323842
0.717459	-0.554384	5.50519	-0.316585
0.718388	-0.553949	5.50984	-0.315169
0.719317	-0.553746	5.51448	-0.320146
0.720246	-0.553564	5.51913	-0.326175
0.721175	-0.553353	5.52378	-0.327028
0.722105	-0.553144	5.52842	-0.324163
0.723034	-0.552934	5.53307	-0.319531
0.723963	-0.552723	5.53772	-0.315814
0.724892	-0.552542	5.54236	-0.304352
0.725821	-0.552422	5.54701	-0.294282
0.72675	-0.551308	5.55165	-0.290456
0.727679	-0.550153	5.5563	-0.282942
0.728609	-0.549001	5.56095	-0.277801
0.729538	-0.547851	5.56559	-0.273135
0.730467	-0.546696	5.57024	-0.267806
0.731396	-0.545547	5.57489	-0.261234
0.732325	-0.545304	5.57953	-0.264221
0.733254	-0.545926	5.58418	-0.263805
0.734183	-0.546652	5.58882	-0.253969
0.735113	-0.547386	5.59347	-0.243364
0.736042	-0.548113	5.59812	-0.239865
0.736971	-0.549013	5.60276	-0.232092
0.7379	-0.550312	5.60741	-0.217932
0.738829	-0.551427	5.61206	-0.202338
0.739758	-0.552358	5.6167	-0.204159
0.740687	-0.553287	5.62135	-0.206843
0.741617	-0.554214	5.62599	-0.214575
0.742546	-0.555137	5.63064	-0.225463
0.743475	-0.555618	5.63529	-0.230394
0.744404	-0.555533	5.63993	-0.232321
0.745333	-0.555286	5.64458	-0.240855
0.746262	-0.555039	5.64923	-0.260221
0.747191	-0.554793	5.65387	-0.276224
0.748121	-0.554545	5.65852	-0.28134
0.74905	-0.554291	5.66317	-0.283416
0.749979	-0.553966	5.66781	-0.287562
0.750908	-0.55374	5.67246	-0.297587
0.751837	-0.553546	5.6771	-0.309805
0.752766	-0.553351	5.68175	-0.32614
0.753695	-0.553157	5.6864	-0.341497
0.754625	-0.552963	5.69104	-0.351507
0.755554	-0.552897	5.69569	-0.364826
0.756483	-0.552979	5.70034	-0.372484
0.757412	-0.553103	5.70498	-0.372313
0.758341	-0.553236	5.70963	-0.364162
0.75927	-0.553371	5.71427	-0.345001
0.760199	-0.553507	5.71892	-0.327434
0.761129	-0.553649	5.72357	-0.317168
0.762058	-0.553851	5.72821	-0.307358
0.762987	-0.554288	5.73286	-0.299088
0.763916	-0.554915	5.73751	-0.287583
0.764845	-0.555542	5.74215	-0.276507
0.765774	-0.556167	5.7468	-0.276646
0.766703	-0.556792	5.75145	-0.277091
0.767633	-0.557496	5.75609	-0.27677
0.768562	-0.559232	5.76074	-0.269746
0.769491	-0.561278	5.76539	-0.260608
0.77042	-0.563364	5.77003	-0.253329
0.771349	-0.56545	5.77468	-0.240013
0.772278	-0.567533	5.77932	-0.231404
0.773207	-0.569605	5.78397	-0.225367
0.774137	-0.570635	5.78862	-0.207695
0.775066	-0.570484	5.79326	-0.198986
0.775995	-0.569948	5.79791	-0.203455
0.776924	-0.56941	5.80256	-0.21688
0.777853	-0.568874	5.8072	-0.232895
0.778782	-0.568338	5.81185	-0.250681
0.779711	-0.567935	5.81649	-0.268511
0.780641	-0.568014	5.82114	-0.281442
0.78157	-0.568949	5.82579	-0.286941
0.782499	-0.570105	5.83043	-0.30632
0.783428	-0.571269	5.83508	-0.31881
0.784357	-0.572429	5.83973	-0.319421
0.785286	-0.573599	5.84437	-0.310899
0.786216	-0.574859	5.84902	-0.293392
0.787145	-0.575739	5.85367	-0.278165
0.788074	-0.57597	5.85831	-0.275618
0.789003	-0.576153	5.86296	-0.286917
0.789932	-0.576334	5.8676	-0.29278
0.790861	-0.576514	5.87225	-0.282034
0.79179	-0.576685	5.8769	-0.270013
0.792719	-0.576845	5.88154	-0.269135
0.793649	-0.577474	5.88619	-0.269737
0.794578	-0.578337	5.89084	-0.283626
0.795507	-0.579201	5.89548	-0.295222
0.796436	-0.580059	5.90013	-0.297526
0.797365	-0.580916	5.90477	-0.293926
0.798294	-0.581752	5.90942	-0.298444
0.799224	-0.582426	5.91407	-0.307752
0.800153	-0.582784	5.91871	-0.31468
0.801082	-0.583144	5.92336	-0.312266
0.802011	-0.583505	5.92801	-0.319406
0.80294	-0.583864	5.93265	-0.313326
0.803869	-0.584177	5.9373	-0.29987
0.804798	-0.584225	5.94195	-0.291613
0.805727	-0.58433	5.94659	-0.278879
0.806657	-0.584489	5.95124	-0.266576
0.807586	-0.584648	5.95588	-0.251952
0.808515	-0.584808	5.96053	-0.240231
0.809444	-0.584967	5.96518	-0.237987
0.810373	-0.584983	5.96982	-0.218715
0.811302	-0.58484	5.97447	-0.205648
0.812232	-0.584812	5.97912	-0.213342
0.813161	-0.584822	5.98376	-0.206756
0.81409	-0.584831	5.98841	-0.208224
0.815019	-0.58484	5.99306	-0.215925
0.815948	-0.584872	5.9977	-0.225776
0.816877	-0.585374	6.00235	-0.23345
0.817806	-0.586196	6.00699	-0.236317
0.818736	-0.587081	6.01164	-0.253218
0.819665	-0.587964	6.01629	-0.268736
0.820594	-0.58885	6.02093	-0.267518
0.821523	-0.589734	6.02558	-0.275597
0.822452	-0.590449	6.03023	-0.280364
0.823381	-0.590354	6.03487	-0.283351
0.82431	-0.589835	6.03952	-0.283582
0.82524	-0.58931	6.04416	-0.290809
0.826169	-0.588786	6.04881	-0.295423
0.827098	-0.588261	6.05346	-0.293579
0.828027	-0.587738	6.0581	-0.291269
0.828956	-0.587882	6.06275	-0.288829
0.829885	-0.588784	6.0674	-0.291424
0.830814	-0.589938	6.07204	-0.293205
0.831744	-0.591119	6.07669	-0.290791
0.832673	-0.592297	6.08134	-0.289739
0.833602	-0.593483	6.08598	-0.284366
0.834531	-0.594492	6.09063	-0.280651
0.83546	-0.594853	6.09527	-0.276019
0.836389	-0.594476	6.09992	-0.264493
0.837318	-0.593828	6.10457	-0.256273
0.838248	-0.593182	6.10921	-0.244562
0.839177	-0.592533	6.11386	-0.227579
0.840106	-0.591895	6.11851	-0.211077
0.841035	-0.591434	6.12315	-0.198999
0.841964	-0.591302	6.1278	-0.185442
0.842893	-0.591375	6.13244	-0.175038
0.843822	-0.591486	6.13709	-0.175549
0.844752	-0.591598	6.14174	-0.175709
0.845681	-0.591709	6.14638	-0.172879
0.84661	-0.59182	6.15103	-0.171418
0.847539	-0.591723	6.15568	-0.171238
0.848468	-0.591828	6.16032	-0.175267
0.849397	-0.592247	6.16497	-0.181892
0.850326	-0.592668	6.16962	-0.195444
0.851256	-0.59309	6.17426	-0.209151
0.852185	-0.593512	6.17891	-0.21475
0.853114	-0.593806	6.18355	-0.226367
0.854043	-0.593978	6.1882	-0.235001
0.854972	-0.593953	6.19285	-0.240103
0.855901	-0.593883	6.19749	-0.253214
0.85683	-0.593812	6.20214	-0.267393
0.85776	-0.593742	6.20679	-0.272282
0.858689	-0.593647	6.21143	-0.269095
0.859618	-0.593474	6.21608	-0.270914
0.860547	-0.59369	6.22072	-0.278161
0.861476	-0.594511	6.22537	-0.28144
0.862405	-0.595456	6.23002	-0.282358
0.863334	-0.596404	6.23466	-0.284595
0.864264	-0.597317	6.23931	-0.286053
0.865193	-0.598288	6.24396	-0.285759
0.866122	-0.599475	6.2486	-0.289697
0.867051	-0.600162	6.25325	-0.294228
0.86798	-0.600401	6.2579	-0.285788
0.868909	-0.60064	6.26254	-0.27334
0.869838	-0.600879	6.26719	-0.26486
0.870768	-0.601117	6.27183	-0.259179
0.871697	-0.601043	6.27648	-0.26333
0.872626	-0.600853	6.28113	-0.264096
0.873555	-0.601229	6.28577	-0.262366
0.874484	-0.601717	6.29042	-0.260332
0.875413	-0.602207	6.29507	-0.259134
0.876343	-0.6027	6.29971	-0.264839
0.877272	-0.603446	6.30436	-0.267639
0.878201	-0.604781	6.309	-0.268145
0.87913	-0.606117	6.31365	-0.268582
0.880059	-0.607216	6.3183	-0.255883
0.880988	-0.608319	6.32294	-0.244183
0.881917	-0.609412	6.32759	-0.238282
0.882846	-0.610506	6.33224	-0.232424
0.883776	-0.611489	6.33688	-0.237232
0.884705	-0.612416	6.34153	-0.244439
0.885634	-0.613965	6.34618	-0.256998
0.886563	-0.615793	6.35082	-0.286079
0.887492	-0.617631	6.35547	-0.300672
0.888421	-0.619444	6.36012	-0.312121
0.889351	-0.621248	6.36476	-0.320702
0.89028	-0.622797	6.36941	-0.330015
0.891209	-0.623998	6.37405	-0.340945
0.892138	-0.625038	6.3787	-0.338297
0.893067	-0.626035	6.38335	-0.335943
0.893996	-0.627035	6.38799	-0.340019
0.894925	-0.628031	6.39264	-0.320806
0.895854	-0.629031	6.39729	-0.31615
0.896784	-0.63017	6.40193	-0.317507
0.897713	-0.630741	6.40658	-0.319134
0.898642	-0.630759	6.41122	-0.321675
0.899571	-0.630778	6.41587	-0.310906
0.9005	-0.630796	6.42052	-0.298771
0.901429	-0.630815	6.42516	-0.285118
0.902359	-0.630307	6.42981	-0.261232
0.903288	-0.629227	6.43446	-0.25423
0.904217	-0.628835	6.4391	-0.246222
0.905146	-0.628476	6.44375	-0.238612
0.906075	-0.628113	6.44839	-0.240819
0.907004	-0.627751	6.45304	-0.228692
0.907933	-0.627541	6.45769	-0.22809
0.908862	-0.627922	6.46233	-0.232119
0.909792	-0.62832	6.46698	-0.227939
0.910721	-0.628463	6.47163	-0.230553
0.91165	-0.628574	6.47627	-0.232764
0.912579	-0.628684	6.48092	-0.240409
0.913508	-0.628795	6.48557	-0.242887
0.914437	-0.628712	6.49021	-0.231152
0.915367	-0.628244	6.49486	-0.229281
0.916296	-0.628049	6.49951	-0.228244
0.917225	-0.628067	6.50415	-0.222492
0.918154	-0.628084	6.5088	-0.227668
0.919083	-0.628102	6.51344	-0.227177
0.920012	-0.62812	6.51809	-0.22079
0.920941	-0.628354	6.52274	-0.214002
0.921871	-0.628857	6.52738	-0.223112
0.9228	-0.629711	6.53203	-0.23861
0.923729	-0.630564	6.53667	-0.250593
0.924658	-0.631418	6.54132	-0.26259
0.925587	-0.632272	6.54597	-0.281496
0.926516	-0.632974	6.55061	-0.28756
0.927445	-0.632935	6.55526	-0.291428
0.928375	-0.632472	6.55991	-0.29797
0.929304	-0.631866	6.56455	-0.30349
0.930233	-0.631259	6.5692	-0.300384
0.931162	-0.630652	6.57385	-0.302249
0.932091	-0.630046	6.57849	-0.312108
0.93302	-0.62955	6.58314	-0.323562
0.933949	-0.629252	6.58779	-0.3121
0.934879	-0.629091	6.59243	-0.30857
0.935808	-0.628956	6.59708	-0.311741
0.936737	-0.628822	6.60172	-0.318879
0.937666	-0.628687	6.60637	-0.327636
0.938595	-0.628686	6.61102	-0.328382
0.939524	-0.62932	6.61566	-0.31832
0.940453	-0.630618	6.62031	-0.307523
0.941383	-0.63211	6.62496	-0.298545
0.942312	-0.6336	6.6296	-0.309571
0.943241	-0.635092	6.63425	-0.319072
0.94417	-0.636576	6.63889	-0.321734
0.945099	-0.637982	6.64354	-0.314042
0.946028	-0.638685	6.64819	-0.302162
0.946957	-0.639353	6.65283	-0.297539
0.947887	-0.640013	6.65748	-0.296775
0.948816	-0.640677	6.66213	-0.290782
0.949745	-0.641343	6.66677	-0.273654
0.950674	-0.642	6.67142	-0.257561
0.951603	-0.643002	6.67607	-0.25043
0.952532	-0.64418	6.68071	-0.237972
0.953461	-0.645306	6.68536	-0.231805
0.954391	-0.64643	6.69	-0.228519
0.95532	-0.647559	6.69465	-0.225555
0.956249	-0.648686	6.6993	-0.225676
0.957178	-0.649696	6.70394	-0.236012
0.958107	-0.650307	6.70859	-0.255175
0.959036	-0.650767	6.71324	-0.270295
0.959965	-0.651225	6.71788	-0.279568
0.960895	-0.651682	6.72253	-0.286159
0.961824	-0.652141	6.72717	-0.291653
0.962753	-0.652598	6.73182	-0.30295
0.963682	-0.652867	6.73647	-0.315357
0.964611	-0.652859	6.74111	-0.326346
0.96554	-0.652794	6.74576	-0.330318
0.96647	-0.652714	6.75041	-0.335305
0.967399	-0.652634	6.75505	-0.339244
0.968328	-0.652554	6.7597	-0.331831
0.969257	-0.652522	6.76434	-0.338224
0.970186	-0.652767	6.76899	-0.351527
0.971115	-0.653105	6.77364	-0.357808
0.972044	-0.653448	6.77828	-0.361987
0.972973	-0.653801	6.78293	-0.363233
0.973903	-0.654157	6.78758	-0.364067
0.974832	-0.654513	6.79222	-0.367847
0.975761	-0.65481	6.79687	-0.369018
0.97669	-0.654995	6.80152	-0.378744
0.977619	-0.65522	6.80616	-0.382061
0.978548	-0.655446	6.81081	-0.372114
0.979478	-0.655672	6.81546	-0.355413
0.980407	-0.655897	6.8201	-0.342288
0.981336	-0.6561	6.82475	-0.330411
0.982265	-0.656035	6.82939	-0.314868
0.983194	-0.655951	6.83404	-0.30175
0.984123	-0.656031	6.83869	-0.286859
0.985052	-0.656132	6.84333	-0.266288
0.985981	-0.656232	6.84798	-0.244105
0.986911	-0.656332	6.85262	-0.231038
0.98784	-0.656447	6.85727	-0.228138
0.988769	-0.656578	6.86192	-0.224885
0.989698	-0.656646	6.86656	-0.227988
0.990627	-0.656672	6.87121	-0.243307
0.991556	-0.656699	6.87586	-0.25322
0.992486	-0.656726	6.8805	-0.268237
0.993415	-0.656756	6.88515	-0.286312
0.994344	-0.656833	6.8898	-0.305595
0.995273	-0.656901	6.89444	-0.322696
0.996202	-0.656848	6.89909	-0.333496
0.997131	-0.656785	6.90374	-0.339278
0.99806	-0.656722	6.90838	-0.339535
0.998989	-0.656659	6.91303	-0.33341
0.999919	-0.656596	6.91767	-0.330092
1.00085	-0.65654	6.92232	-0.330666
1.00178	-0.656353	6.92697	-0.332244
1.00271	-0.656097	6.93161	-0.329746
1.00364	-0.655841	6.93626	-0.329149
1.00456	-0.655584	6.94091	-0.337293
1.00549	-0.655327	6.94555	-0.349919
1.00642	-0.655113	6.9502	-0.363093
1.00735	-0.655169	6.95484	-0.359913
1.00828	-0.655874	6.95949	-0.355376
1.00921	-0.656649	6.96414	-0.356013
1.01014	-0.657427	6.96878	-0.361838
1.01107	-0.658205	6.97343	-0.365048
1.012	-0.65898	6.97808	-0.364922
1.01293	-0.659746	6.98272	-0.363875
1.01386	-0.66066	6.98737	-0.362319
1.01479	-0.661671	6.99202	-0.354083
1.01571	-0.662683	6.99666	-0.354133
1.01664	-0.663699	7.00131	-0.351905
1.01757	-0.664713	7.00595	-0.348997
1.0185	-0.665712	7.0106	-0.354845
1.01943	-0.666512	7.01525	-0.36721
1.02036	-0.666928	7.01989	-0.369349
1.02129	-0.667236	7.02454	-0.361888
1.02222	-0.667543	7.02919	-0.352219
1.02315	-0.667851	7.03383	-0.347783
1.02408	-0.668157	7.03848	-0.346974
1.02501	-0.66831	7.04312	-0.348043
1.02594	-0.668363	7.04777	-0.335967
1.02686	-0.668467	7.05242	-0.320958
1.02779	-0.668571	7.05706	-0.312412
1.02872	-0.668675	7.06171	-0.31111
1.02965	-0.668778	7.06636	-0.317265
1.03058	-0.668898	7.071	-0.313249
1.03151	-0.669121	7.07565	-0.307626
1.03244	-0.669595	7.0803	-0.302813
1.03337	-0.670107	7.08494	-0.308838
1.0343	-0.670623	7.08959	-0.318264
1.03523	-0.671136	7.09423	-0.32265
1.03615	-0.671649	7.09888	-0.327038
1.03708	-0.672239	7.10353	-0.33076
1.03801	-0.672879	7.10817	-0.332265
1.03894	-0.673472	7.11282	-0.343028
1.03987	-0.674057	7.11747	-0.357315
1.0408	-0.674644	7.12211	-0.37426
1.04173	-0.675231	7.12676	-0.381336
1.04266	-0.675841	7.1314	-0.38937
1.04359	-0.676665	7.13605	-0.386902
1.04452	-0.677882	7.1407	-0.374782
1.04545	-0.679273	7.14534	-0.361099
1.04638	-0.680666	7.14999	-0.349777
1.0473	-0.682058	7.15464	-0.343972
1.04823	-0.683446	7.15928	-0.341457
1.04916	-0.684565	7.16393	-0.33429
1.05009	-0.684931	7.16858	-0.32565
1.05102	-0.684653	7.17322	-0.317943
1.05195	-0.684376	7.17787	-0.317029
1.05288	-0.684098	7.18252	-0.323531
1.05381	-0.68382	7.18716	-0.321797
1.05474	-0.683543	7.19181	-0.317866
1.05567	-0.68308	7.19645	-0.312125
1.0566	-0.68286	7.2011	-0.296074
1.05753	-0.682927	7.20575	-0.28007
1.05845	-0.683009	7.21039	-0.262429
1.05938	-0.68309	7.21504	-0.245756
1.06031	-0.683171	7.21969	-0.231008
1.06124	-0.683463	7.22433	-0.211687
1.06217	-0.683967	7.22898	-0.205259
1.0631	-0.684045	7.23362	-0.197096
1.06403	-0.683921	7.23827	-0.185663
1.06496	-0.683799	7.24292	-0.191993
1.06589	-0.683675	7.24756	-0.202548
1.06682	-0.683545	7.25221	-0.213978
1.06775	-0.683368	7.25686	-0.222007
1.06868	-0.683487	7.2615	-0.232943
1.0696	-0.684218	7.26615	-0.247452
1.07053	-0.685052	7.27079	-0.261042
1.07146	-0.685887	7.27544	-0.275976
1.07239	-0.686722	7.28009	-0.29832
1.07332	-0.687525	7.28473	-0.309585
1.07425	-0.687995	7.28938	-0.316243
1.07518	-0.687766	7.29403	-0.323376
1.07611	-0.687052	7.29867	-0.330494
1.07704	-0.686338	7.30332	-0.331386
1.07797	-0.685642	7.30797	-0.333172
1.0789	-0.684956	7.31261	-0.335185
1.07983	-0.684311	7.31726	-0.333043
1.08075	-0.683999	7.32191	-0.332374
1.08168	-0.685098	7.32655	-0.335531
1.08261	-0.686362	7.3312	-0.336363
1.08354	-0.687625	7.33584	-0.331993
1.08447	-0.688889	7.34049	-0.331293
1.0854	-0.69003	7.34514	-0.330533
1.08633	-0.690842	7.34978	-0.328925
1.08726	-0.690991	7.35443	-0.329588
1.08819	-0.690752	7.35907	-0.335191
1.08912	-0.690488	7.36372	-0.326998
1.09005	-0.690224	7.36837	-0.314615
1.09098	-0.689959	7.37301	-0.309429
1.0919	-0.689875	7.37766	-0.306062
1.09283	-0.69045	7.38231	-0.291511
1.09376	-0.691293	7.38695	-0.279705
1.09469	-0.69224	7.3916	-0.274788
1.09562	-0.69319	7.39625	-0.276247
1.09655	-0.694143	7.40089	-0.277422
1.09748	-0.695088	7.40554	-0.28506
1.09841	-0.695657	7.41019	-0.291318
1.09934	-0.695961	7.41483	-0.290073
1.10027	-0.696222	7.41948	-0.293688
1.10119	-0.696484	7.42412	-0.312445
1.10213	-0.696746	7.42877	-0.329251
1.10305	-0.697006	7.43342	-0.334951
1.10398	-0.697449	7.43806	-0.338627
1.10491	-0.698461	7.44271	-0.341645
1.10584	-0.699315	7.44735	-0.344833
1.10677	-0.700155	7.452	-0.349919
1.1077	-0.700993	7.45665	-0.355121
1.10863	-0.701832	7.46129	-0.357287
1.10956	-0.702673	7.46594	-0.355117
1.11049	-0.703057	7.47059	-0.355676
1.11142	-0.703268	7.47523	-0.3667
1.11234	-0.703772	7.47988	-0.366166
1.11327	-0.704338	7.48453	-0.363492
1.1142	-0.704903	7.48917	-0.359683
1.11513	-0.705467	7.49382	-0.355091
1.11606	-0.706203	7.49847	-0.35761
1.11699	-0.707509	7.50311	-0.365175
1.11792	-0.708758	7.50776	-0.36994
1.11885	-0.709743	7.5124	-0.367729
1.11978	-0.710724	7.51705	-0.370756
1.12071	-0.711709	7.5217	-0.375002
1.12164	-0.712693	7.52634	-0.372301
1.12257	-0.713154	7.53099	-0.362622
1.12349	-0.712281	7.53564	-0.352288
1.12442	-0.711429	7.54028	-0.336111
1.12535	-0.710575	7.54493	-0.320014
1.12628	-0.709719	7.54957	-0.311287
1.12721	-0.708864	7.55422	-0.311412
1.12814	-0.708008	7.55887	-0.297265
1.12907	-0.707854	7.56351	-0.289925
1.13	-0.708781	7.56816	-0.301918
1.13093	-0.709987	7.57281	-0.321685
1.13186	-0.711158	7.57745	-0.33611
1.13279	-0.712325	7.5821	-0.347572
1.13372	-0.713533	7.58674	-0.360222
1.13464	-0.714604	7.59139	-0.375697
1.13557	-0.715193	7.59604	-0.389768
1.1365	-0.715159	7.60069	-0.405192
1.13743	-0.714957	7.60533	-0.413627
1.13836	-0.714755	7.60998	-0.405065
1.13929	-0.714552	7.61462	-0.398698
1.14022	-0.714355	7.61927	-0.400977
1.14115	-0.714205	7.62392	-0.413784
1.14208	-0.71428	7.62856	-0.43457
1.14301	-0.714571	7.63321	-0.434872
1.14394	-0.714861	7.63786	-0.41806
1.14487	-0.71515	7.6425	-0.395226
1.14579	-0.71544	7.64715	-0.382656
1.14672	-0.715746	7.65179	-0.379092
1.14765	-0.716311	7.65644	-0.371613
1.14858	-0.71683	7.66109	-0.359327
1.14951	-0.717339	7.66573	-0.33805
1.15044	-0.71785	7.67038	-0.30364
1.15137	-0.718361	7.67502	-0.28189
1.1523	-0.718871	7.67967	-0.275389
1.15323	-0.718955	7.68432	-0.276287
1.15416	-0.718702	7.68896	-0.266838
1.15509	-0.718409	7.69361	-0.253887
1.15602	-0.718117	7.69826	-0.246181
1.15694	-0.717824	7.7029	-0.245624
1.15787	-0.717531	7.70755	-0.2452
1.1588	-0.717412	7.7122	-0.243123
1.15973	-0.717771	7.71684	-0.242879
1.16066	-0.718325	7.72149	-0.241785
1.16159	-0.71888	7.72614	-0.238881
1.16252	-0.719435	7.73078	-0.253495
1.16345	-0.71999	7.73543	-0.275271
1.16438	-0.720545	7.74007	-0.288908
1.16531	-0.72109	7.74472	-0.292199
1.16623	-0.7215	7.74937	-0.295974
1.16717	-0.721728	7.75401	-0.304688
1.16809	-0.721926	7.75866	-0.306733
1.16902	-0.722124	7.76331	-0.299187
1.16995	-0.722323	7.76795	-0.305345
1.17088	-0.72245	7.7726	-0.302528
1.17181	-0.72175	7.77724	-0.298429
1.17274	-0.72116	7.78189	-0.302962
1.17367	-0.720763	7.78654	-0.315554
1.1746	-0.720364	7.79118	-0.323763
1.17553	-0.719965	7.79583	-0.324984
1.17646	-0.719567	7.80048	-0.330308
1.17738	-0.719472	7.80512	-0.352291
1.17831	-0.720167	7.80977	-0.360515
1.17924	-0.721713	7.81442	-0.366251
1.18017	-0.723259	7.81906	-0.369534
1.1811	-0.724811	7.82371	-0.369966
1.18203	-0.726358	7.82835	-0.372524
1.18296	-0.727884	7.833	-0.375675
1.18389	-0.729147	7.83765	-0.378904
1.18482	-0.729463	7.84229	-0.381877
1.18575	-0.72941	7.84694	-0.380815
1.18668	-0.729335	7.85159	-0.383283
1.18761	-0.729259	7.85623	-0.387213
1.18853	-0.729184	7.86088	-0.388774
1.18946	-0.729123	7.86552	-0.3863
1.19039	-0.729183	7.87017	-0.368583
1.19132	-0.72944	7.87482	-0.351806
1.19225	-0.729763	7.87946	-0.338449
1.19318	-0.730085	7.88411	-0.329923
1.19411	-0.730409	7.88876	-0.319072
1.19504	-0.730731	7.8934	-0.302706
1.19597	-0.731072	7.89805	-0.28643
1.1969	-0.731514	7.90269	-0.285012
1.19783	-0.732164	7.90734	-0.287026
1.19876	-0.732814	7.91199	-0.298438
1.19968	-0.733464	7.91663	-0.312225
1.20061	-0.734115	7.92128	-0.320349
1.20154	-0.734761	7.92593	-0.332313
1.20247	-0.735405	7.93057	-0.345294
1.2034	-0.736116	7.93522	-0.3626
1.20433	-0.736848	7.93987	-0.37879
1.20526	-0.737581	7.94451	-0.383039
1.20619	-0.738308	7.94916	-0.386489
1.20712	-0.739038	7.95381	-0.390496
1.20805	-0.739925	7.95845	-0.395453
1.20898	-0.741149	7.9631	-0.406377
1.20991	-0.74268	7.96774	-0.406074
1.21083	-0.744263	7.97239	-0.403434
1.21176	-0.745837	7.97704	-0.404398
1.21269	-0.747421	7.98168	-0.402486
1.21362	-0.748919	7.98633	-0.393858
1.21455	-0.750059	7.99098	-0.38898
1.21548	-0.750724	7.99562	-0.390237
1.21641	-0.751162	8.00027	-0.388564
1.21734	-0.751598	8.00492	-0.38464
1.21827	-0.752034	8.00956	-0.388324
1.2192	-0.752457	8.01421	-0.39304
1.22013	-0.752563	8.01885	-0.381429
1.22106	-0.751915	8.0235	-0.363387
1.22198	-0.751007	8.02815	-0.354921
1.22291	-0.750056	8.03279	-0.346393
1.22384	-0.749104	8.03744	-0.332192
1.22477	-0.748151	8.04209	-0.329713
1.2257	-0.747198	8.04673	-0.320823
1.22663	-0.747209	8.05138	-0.304433
1.22756	-0.747175	8.05602	-0.293931
1.22849	-0.746906	8.06067	-0.295576
1.22942	-0.746636	8.06532	-0.309101
1.23035	-0.746365	8.06996	-0.323172
1.23128	-0.746095	8.07461	-0.337131
1.2322	-0.745699	8.07926	-0.354213
1.23313	-0.74523	8.0839	-0.355756
1.23406	-0.74522	8.08855	-0.362945
1.23499	-0.745305	8.09319	-0.372081
1.23592	-0.74539	8.09784	-0.375138
1.23685	-0.745475	8.10249	-0.38085
1.23778	-0.74555	8.10713	-0.383192
1.23871	-0.745489	8.11178	-0.380787
1.23964	-0.745497	8.11643	-0.379197
1.24057	-0.745748	8.12107	-0.371797
1.2415	-0.746022	8.12572	-0.37287
1.24242	-0.746294	8.13037	-0.378442
1.24335	-0.746567	8.13501	-0.38562
1.24428	-0.746832	8.13966	-0.39073
1.24521	-0.747096	8.1443	-0.391315
1.24614	-0.747639	8.14895	-0.389213
1.24707	-0.748315	8.1536	-0.384111
1.248	-0.748991	8.15824	-0.374296
1.24893	-0.749665	8.16289	-0.373707
1.24986	-0.75034	8.16754	-0.377857
1.25079	-0.750797	8.17218	-0.385541
1.25172	-0.750728	8.17683	-0.390154
1.25265	-0.750137	8.18148	-0.387824
1.25358	-0.749543	8.18612	-0.379308
1.2545	-0.748949	8.19077	-0.374277
1.25543	-0.748357	8.19542	-0.377774
1.25636	-0.747834	8.20006	-0.377992
1.25729	-0.747693	8.20471	-0.367278
1.25822	-0.748464	8.20935	-0.348825
1.25915	-0.749453	8.214	-0.337275
1.26008	-0.750437	8.21865	-0.328642
1.26101	-0.751425	8.22329	-0.322816
1.26194	-0.752413	8.22794	-0.319223
1.26287	-0.75352	8.23259	-0.315957
1.2638	-0.754448	8.23723	-0.308707
1.26473	-0.754812	8.24188	-0.307246
1.26565	-0.755045	8.24652	-0.315603
1.26658	-0.755278	8.25117	-0.33212
1.26751	-0.75551	8.25582	-0.332797
1.26844	-0.755777	8.26046	-0.335296
1.26937	-0.756352	8.26511	-0.34685
1.2703	-0.757233	8.26975	-0.362496
1.27123	-0.758221	8.2744	-0.377239
1.27216	-0.759209	8.27905	-0.391775
1.27309	-0.760197	8.28369	-0.403593
1.27402	-0.76119	8.28834	-0.409951
1.27494	-0.762056	8.29299	-0.417644
1.27587	-0.762413	8.29763	-0.428723
1.2768	-0.763282	8.30228	-0.437913
1.27773	-0.764206	8.30693	-0.443948
1.27866	-0.765126	8.31157	-0.445343
1.27959	-0.76605	8.31622	-0.44808
1.28052	-0.76697	8.32087	-0.452398
1.28145	-0.767585	8.32551	-0.458852
1.28238	-0.768025	8.33016	-0.459373
1.28331	-0.768454	8.3348	-0.454521
1.28424	-0.768883	8.33945	-0.44563
1.28517	-0.769312	8.3441	-0.43346
1.28609	-0.76974	8.34874	-0.426733
1.28702	-0.770043	8.35339	-0.421336
1.28795	-0.770042	8.35804	-0.410219
1.28888	-0.769766	8.36268	-0.39402
1.28981	-0.769401	8.36733	-0.377435
1.29074	-0.769037	8.37198	-0.375104
1.29167	-0.768676	8.37662	-0.367737
1.2926	-0.768353	8.38127	-0.361764
1.29353	-0.768317	8.38591	-0.355053
1.29446	-0.76865	8.39056	-0.341021
1.29539	-0.768845	8.39521	-0.332717
1.29632	-0.769014	8.39985	-0.327546
1.29724	-0.769183	8.4045	-0.321979
1.29817	-0.769352	8.40915	-0.31187
1.2991	-0.769521	8.41379	-0.302292
1.30003	-0.7688	8.41844	-0.309196
1.30096	-0.768138	8.42308	-0.326019
1.30189	-0.767579	8.42773	-0.333744
1.30282	-0.767018	8.43238	-0.345221
1.30375	-0.766459	8.43702	-0.354019
1.30468	-0.765901	8.44167	-0.359375
1.30561	-0.765854	8.44632	-0.361875
1.30654	-0.766384	8.45096	-0.370554
1.30747	-0.767193	8.45561	-0.37864
1.30839	-0.768038	8.46026	-0.381696
1.30932	-0.768879	8.4649	-0.384452
1.31025	-0.769717	8.46955	-0.401026
1.31118	-0.770533	8.47419	-0.417249
1.31211	-0.771225	8.47884	-0.427887
1.31304	-0.771763	8.48349	-0.433172
1.31397	-0.772243	8.48813	-0.447473
1.3149	-0.772718	8.49278	-0.460429
1.31583	-0.773192	8.49743	-0.468995
1.31676	-0.773668	8.50207	-0.472885
1.31769	-0.774024	8.50672	-0.474291
1.31862	-0.773911	8.51136	-0.474711
1.31954	-0.773738	8.51601	-0.473708
1.32047	-0.773557	8.52066	-0.477837
1.3214	-0.773376	8.5253	-0.489811
1.32233	-0.773196	8.52995	-0.494888
1.32326	-0.773016	8.5346	-0.495624
1.32419	-0.772858	8.53924	-0.489052
1.32512	-0.773265	8.54389	-0.475783
1.32605	-0.774533	8.54853	-0.460275
1.32698	-0.775799	8.55318	-0.445524
1.32791	-0.777064	8.55783	-0.429725
1.32884	-0.778327	8.56247	-0.408819
1.32977	-0.779635	8.56712	-0.390079
1.33069	-0.781146	8.57177	-0.377327
1.33162	-0.782077	8.57641	-0.365999
1.33255	-0.782912	8.58106	-0.350447
1.33348	-0.783751	8.58571	-0.339664
1.33441	-0.784588	8.59035	-0.329855
1.33534	-0.785429	8.595	-0.31655
1.33627	-0.786354	8.59965	-0.305965
1.3372	-0.787169	8.60429	-0.308309
1.33813	-0.787747	8.60894	-0.319517
1.33906	-0.788284	8.61359	-0.327566
1.33998	-0.788818	8.61823	-0.333203
1.34092	-0.789352	8.62288	-0.347855
1.34184	-0.78986	8.62752	-0.359623
1.34277	-0.79023	8.63217	-0.368875
1.3437	-0.7905	8.63682	-0.377731
1.34463	-0.790754	8.64146	-0.385721
1.34556	-0.791002	8.64611	-0.391595
1.34649	-0.791246	8.65076	-0.384702
1.34742	-0.791498	8.6554	-0.375513
1.34835	-0.791704	8.66005	-0.373233
1.34928	-0.791607	8.66469	-0.371649
1.35021	-0.790794	8.66934	-0.371877
1.35113	-0.789983	8.67399	-0.374077
1.35206	-0.789172	8.67863	-0.376511
1.35299	-0.78836	8.68328	-0.375849
1.35392	-0.78755	8.68792	-0.370867
1.35485	-0.786825	8.69257	-0.366247
1.35578	-0.786621	8.69722	-0.359155
1.35671	-0.786739	8.70186	-0.356632
1.35764	-0.786871	8.70651	-0.389313
1.35857	-0.787003	8.71116	-0.402754
1.3595	-0.787136	8.7158	-0.423136
1.36043	-0.787277	8.72045	-0.445312
1.36136	-0.787267	8.7251	-0.481035
1.36228	-0.786837	8.72974	-0.523604
1.36321	-0.786256	8.73439	-0.554311
1.36414	-0.785677	8.73903	-0.56371
1.36507	-0.7851	8.74368	-0.55788
1.366	-0.784439	8.74833	-0.548071
1.36693	-0.783135	8.75297	-0.535829
1.36786	-0.781459	8.75762	-0.511825
1.36879	-0.780316	8.76227	-0.481744
1.36972	-0.779176	8.76691	-0.44272
1.37065	-0.778035	8.77156	-0.400312
1.37158	-0.776894	8.7762	-0.365738
1.37251	-0.775766	8.78085	-0.344519
1.37343	-0.775398	8.7855	-0.331926
1.37436	-0.77537	8.79015	-0.331003
[truncated: 31,057 more rows]

## Sheet: FigS3_chromat1
Raw data for Figure S3. TG3 cut with Cathepsin L without inhibitor
	Chrom.1
	UV 1_280
	ml	mAU
	-1.01373	0.08025
	-1.01248	0.696149
	-1.01124	0.747589
	-1.00999	0.786651
	-1.00874	0.819703
	-1.0075	0.848888
	-1.00625	0.87448
	-1.005	0.897892
	-1.00376	0.919805
	-1.00251	0.940454
	-1.00127	0.960476
	-1.00002	0.980425
	-0.998771	1.00041
	-0.997525	1.01172
	-0.996278	1.01171
	-0.995032	1.01168
	-0.993785	1.01166
	-0.992539	1.01163
	-0.991292	1.01161
	-0.990046	1.0114
	-0.988799	1.0109
	-0.987553	1.01034
	-0.986306	1.00978
	-0.985059	1.00922
	-0.983813	1.00867
	-0.982566	1.00813
	-0.98132	1.00743
	-0.980073	1.00633
	-0.978827	1.00503
	-0.97758	1.00373
	-0.976334	1.00239
	-0.975087	1.00106
	-0.973841	0.999726
	-0.972594	0.998374
	-0.971348	0.996833
	-0.970101	0.995008
	-0.968854	0.993183
	-0.967608	0.991361
	-0.966361	0.98954
	-0.965115	0.987719
	-0.963868	0.985641
	-0.962622	0.984917
	-0.961375	0.988087
	-0.960129	0.992125
	-0.958882	0.996163
	-0.957636	1.0002
	-0.956389	1.00424
	-0.955142	1.00832
	-0.953896	1.01231
	-0.952649	1.01573
	-0.951403	1.01875
	-0.950156	1.02176
	-0.94891	1.02477
	-0.947663	1.02777
	-0.946417	1.03087
	-0.94517	1.03411
	-0.943924	1.03687
	-0.942677	1.03862
	-0.941431	1.04038
	-0.940184	1.04214
	-0.938937	1.04389
	-0.937691	1.04564
	-0.936444	1.04737
	-0.935198	1.0488
	-0.933951	1.0496
	-0.932705	1.05032
	-0.931458	1.05105
	-0.930212	1.05177
	-0.928965	1.0525
	-0.927719	1.05336
	-0.926472	1.05439
	-0.925225	1.055
	-0.923979	1.05526
	-0.922732	1.05552
	-0.921486	1.05579
	-0.920239	1.05606
	-0.918993	1.05642
	-0.917746	1.05717
	-0.9165	1.05815
	-0.915253	1.059
	-0.914007	1.05984
	-0.91276	1.06069
	-0.911514	1.06153
	-0.910267	1.06239
	-0.90902	1.06338
	-0.907774	1.06473
	-0.906527	1.06614
	-0.905281	1.06757
	-0.904034	1.069
	-0.902788	1.07044
	-0.901541	1.07187
	-0.900295	1.07215
	-0.899048	1.06799
	-0.897802	1.06261
	-0.896555	1.05715
	-0.895309	1.05166
	-0.894062	1.04617
	-0.892815	1.04067
	-0.891569	1.03532
	-0.890322	1.03059
	-0.889076	1.02636
	-0.887829	1.02218
	-0.886583	1.01799
	-0.885336	1.01379
	-0.88409	1.00959
	-0.882843	1.00547
	-0.881597	1.00194
	-0.88035	0.999463
	-0.879104	0.996404
	-0.877857	0.99311
	-0.87661	0.989804
	-0.875364	0.986504
	-0.874117	0.9832
	-0.872871	0.980074
	-0.871624	0.977769
	-0.870378	0.975789
	-0.869131	0.974086
	-0.867885	0.972391
	-0.866638	0.970691
	-0.865392	0.968986
	-0.864145	0.967346
	-0.862898	0.966203
	-0.861652	0.965516
	-0.860405	0.964897
	-0.859159	0.964278
	-0.857912	0.96366
	-0.856666	0.96304
	-0.855419	0.962426
	-0.854173	0.961873
	-0.852926	0.961472
	-0.85168	0.961036
	-0.850433	0.960586
	-0.849187	0.960136
	-0.84794	0.959687
	-0.846693	0.959237
	-0.845447	0.958779
	-0.8442	0.958309
	-0.842954	0.958464
	-0.841707	0.959436
	-0.840461	0.960405
	-0.839214	0.961383
	-0.837968	0.962356
	-0.836721	0.963348
	-0.835475	0.964496
	-0.834228	0.965958
	-0.832981	0.969455
	-0.831735	0.972956
	-0.830488	0.976443
	-0.829242	0.979942
	-0.827995	0.983438
	-0.826749	0.986923
	-0.825502	0.99038
	-0.824256	0.994102
	-0.823009	0.997916
	-0.821763	1.00174
	-0.820516	1.00556
	-0.81927	1.00935
	-0.818023	1.01303
	-0.816776	1.01746
	-0.81553	1.02228
	-0.814283	1.02718
	-0.813037	1.03209
	-0.81179	1.03698
	-0.810544	1.04189
	-0.809297	1.0468
	-0.808051	1.05142
	-0.806804	1.05569
	-0.805558	1.06037
	-0.804311	1.06507
	-0.803065	1.06974
	-0.801818	1.07443
	-0.800571	1.07909
	-0.799325	1.08377
	-0.798078	1.08837
	-0.796832	1.09285
	-0.795585	1.0973
	-0.794339	1.10173
	-0.793092	1.10615
	-0.791846	1.11061
	-0.790599	1.11503
	-0.789353	1.11951
	-0.788106	1.12373
	-0.78686	1.12757
	-0.785613	1.13135
	-0.784366	1.13512
	-0.78312	1.13888
	-0.781873	1.14267
	-0.780627	1.14585
	-0.77938	1.14812
	-0.778134	1.15058
	-0.776887	1.15307
	-0.775641	1.15555
	-0.774394	1.15804
	-0.773148	1.16053
	-0.771901	1.16302
	-0.770654	1.16341
	-0.769408	1.16341
	-0.768161	1.16321
	-0.766915	1.163
	-0.765668	1.16279
	-0.764422	1.16258
	-0.763175	1.16237
	-0.761929	1.16192
	-0.760682	1.16127
	-0.759436	1.16035
	-0.758189	1.15939
	-0.756943	1.15843
	-0.755696	1.15747
	-0.754449	1.15652
	-0.753203	1.15553
	-0.751956	1.15446
	-0.75071	1.15309
	-0.749463	1.15166
	-0.748217	1.15022
	-0.74697	1.14877
	-0.745724	1.14733
	-0.744477	1.14589
	-0.743231	1.14409
	-0.741984	1.14192
	-0.740737	1.13949
	-0.739491	1.13702
	-0.738244	1.13455
	-0.736998	1.13207
	-0.735751	1.12961
	-0.734505	1.12724
	-0.733258	1.12499
	-0.732012	1.1229
	-0.730765	1.12084
	-0.729519	1.11878
	-0.728272	1.11671
	-0.727026	1.11465
	-0.725779	1.11277
	-0.724532	1.11135
	-0.723286	1.10971
	-0.722039	1.10803
	-0.720793	1.10634
	-0.719546	1.10465
	-0.7183	1.10295
	-0.717053	1.10126
	-0.715807	1.09939
	-0.71456	1.09761
	-0.713314	1.09592
	-0.712067	1.09426
	-0.71082	1.09265
	-0.709574	1.09099
	-0.708327	1.08932
	-0.707081	1.08786
	-0.705834	1.08646
	-0.704588	1.08479
	-0.703341	1.08304
	-0.702095	1.08129
	-0.700848	1.07955
	-0.699602	1.0778
	-0.698355	1.07611
	-0.697109	1.07464
	-0.695862	1.07322
	-0.694615	1.07179
	-0.693369	1.07036
	-0.692122	1.06892
	-0.690876	1.0675
	-0.689629	1.06606
	-0.688383	1.06488
	-0.687136	1.06409
	-0.68589	1.06348
	-0.684643	1.06288
	-0.683397	1.06229
	-0.68215	1.0617
	-0.680903	1.06111
	-0.679657	1.06079
	-0.67841	1.06059
	-0.677164	1.06024
	-0.675917	1.05984
	-0.674671	1.05944
	-0.673424	1.05903
	-0.672178	1.05863
	-0.670931	1.05817
	-0.669685	1.05753
	-0.668438	1.05667
	-0.667192	1.05574
	-0.665945	1.05482
	-0.664698	1.0539
	-0.663452	1.05298
	-0.662205	1.05206
	-0.660959	1.05138
	-0.659712	1.05099
	-0.658466	1.05071
	-0.657219	1.05043
	-0.655973	1.05016
	-0.654726	1.04988
	-0.65348	1.0496
	-0.652233	1.0492
	-0.650987	1.04848
	-0.64974	1.04742
	-0.648493	1.04625
	-0.647247	1.04508
	-0.646	1.04391
	-0.644754	1.04274
	-0.643507	1.04172
	-0.642261	1.04098
	-0.641014	1.04031
	-0.639768	1.03962
	-0.638521	1.03892
	-0.637275	1.03822
	-0.636028	1.03753
	-0.634781	1.03683
	-0.633535	1.03616
	-0.632288	1.03525
	-0.631042	1.03416
	-0.629795	1.03306
	-0.628549	1.03196
	-0.627302	1.03086
	-0.626056	1.02975
	-0.624809	1.02841
	-0.623563	1.02691
	-0.622316	1.02543
	-0.62107	1.02395
	-0.619823	1.02248
	-0.618576	1.021
	-0.61733	1.01953
	-0.616083	1.01819
	-0.614837	1.01697
	-0.61359	1.01557
	-0.612344	1.01405
	-0.611097	1.01252
	-0.609851	1.01099
	-0.608604	1.00947
	-0.607358	1.00797
	-0.606111	1.00664
	-0.604864	1.00571
	-0.603618	1.00498
	-0.602371	1.00423
	-0.601125	1.00348
	-0.599878	1.00273
	-0.598632	1.00198
	-0.597385	1.00108
	-0.596139	0.999985
	-0.594892	0.998796
	-0.593646	0.997581
	-0.592399	0.996367
	-0.591153	0.995149
	-0.589906	0.99393
	-0.588659	0.992883
	-0.587413	0.992115
	-0.586166	0.991415
	-0.58492	0.990665
	-0.583673	0.989912
	-0.582427	0.989165
	-0.58118	0.988416
	-0.579934	0.987674
	-0.578687	0.986974
	-0.577441	0.986236
	-0.576194	0.985433
	-0.574948	0.984629
	-0.573701	0.983828
	-0.572454	0.983027
	-0.571208	0.982223
	-0.569961	0.981626
	-0.568715	0.981547
	-0.567468	0.981855
	-0.566222	0.982235
	-0.564975	0.982616
	-0.563729	0.982998
	-0.562482	0.98338
	-0.561236	0.98373
	-0.559989	0.983933
	-0.558743	0.983925
	-0.557496	0.983818
	-0.556249	0.983711
	-0.555003	0.983605
	-0.553756	0.983498
	-0.55251	0.983462
	-0.551263	0.983603
	-0.550017	0.983662
	-0.54877	0.98348
	-0.547524	0.983297
	-0.546277	0.983115
	-0.545031	0.982932
	-0.543784	0.982749
	-0.542537	0.982353
	-0.541291	0.981826
	-0.540044	0.981579
	-0.538798	0.981424
	-0.537551	0.981269
	-0.536305	0.981113
	-0.535058	0.980958
	-0.533812	0.980852
	-0.532565	0.980713
	-0.531319	0.980248
	-0.530072	0.979521
	-0.528826	0.978794
	-0.527579	0.978069
	-0.526332	0.977343
	-0.525086	0.976644
	-0.523839	0.976009
	-0.522593	0.975275
	-0.521346	0.974336
	-0.5201	0.973395
	-0.518853	0.972456
	-0.517607	0.971518
	-0.51636	0.970584
	-0.515114	0.969709
	-0.513867	0.969019
	-0.51262	0.968516
	-0.511374	0.968054
	-0.510127	0.967591
	-0.508881	0.967127
	-0.507634	0.966664
	-0.506388	0.965974
	-0.505141	0.964814
	-0.503895	0.963424
	-0.502648	0.961956
	-0.501402	0.960487
	-0.500155	0.959016
	-0.498909	0.957548
	-0.497662	0.956179
	-0.496415	0.95503
	-0.495169	0.954111
	-0.493922	0.953386
	-0.492676	0.952661
	-0.491429	0.951938
	-0.490183	0.951214
	-0.488936	0.950527
	-0.48769	0.95005
	-0.486443	0.949907
	-0.485197	0.949828
	-0.48395	0.949755
	-0.482704	0.949683
	-0.481457	0.94961
	-0.48021	0.949537
	-0.478964	0.949358
	-0.477717	0.948838
	-0.476471	0.948093
	-0.475224	0.947272
	-0.473978	0.946451
	-0.472731	0.945628
	-0.471485	0.944809
	-0.470238	0.944072
	-0.468992	0.943679
	-0.467745	0.943683
	-0.466498	0.943845
	-0.465252	0.944008
	-0.464005	0.944171
	-0.462759	0.944333
	-0.461512	0.944506
	-0.460266	0.944801
	-0.459019	0.945418
	-0.457773	0.946254
	-0.456526	0.947138
	-0.45528	0.948025
	-0.454033	0.948909
	-0.452787	0.949795
	-0.45154	0.950609
	-0.450293	0.951093
	-0.449047	0.951084
	-0.4478	0.950741
	-0.446554	0.950401
	-0.445307	0.95006
	-0.444061	0.949724
	-0.442814	0.949422
	-0.441568	0.949247
	-0.440321	0.949223
	-0.439075	0.949322
	-0.437828	0.949421
	-0.436581	0.949519
	-0.435335	0.949618
	-0.434088	0.949703
	-0.432842	0.949674
	-0.431595	0.94939
	-0.430349	0.948999
	-0.429102	0.948565
	-0.427856	0.948133
	-0.426609	0.9477
	-0.425363	0.947266
	-0.424116	0.946818
	-0.42287	0.946284
	-0.421623	0.945674
	-0.420376	0.944989
	-0.41913	0.944304
	-0.417883	0.943619
	-0.416637	0.942933
	-0.41539	0.942266
	-0.414144	0.941716
	-0.412897	0.94135
	-0.411651	0.941281
	-0.410404	0.94121
	-0.409158	0.94114
	-0.407911	0.94107
	-0.406664	0.940996
	-0.405418	0.940871
	-0.404171	0.940516
	-0.402925	0.939901
	-0.401678	0.939225
	-0.400432	0.938548
	-0.399185	0.937872
	-0.397939	0.937195
	-0.396692	0.936481
	-0.395446	0.935539
	-0.394199	0.934669
	-0.392953	0.933969
	-0.391706	0.933273
	-0.390459	0.932589
	-0.389213	0.931906
	-0.387966	0.931234
	-0.38672	0.931008
	-0.385473	0.931212
	-0.384227	0.931584
	-0.38298	0.931974
	-0.381734	0.932363
	-0.380487	0.932753
	-0.379241	0.933141
	-0.377994	0.933507
	-0.376747	0.933715
	-0.375501	0.933713
	-0.374254	0.933574
	-0.373008	0.933435
	-0.371761	0.933296
	-0.370515	0.933156
	-0.369268	0.933021
	-0.368022	0.933006
	-0.366775	0.93306
	-0.365529	0.933158
	-0.364282	0.933255
	-0.363036	0.933353
	-0.361789	0.93345
	-0.360542	0.93355
	-0.359296	0.933712
	-0.358049	0.933957
	-0.356803	0.933892
	-0.355556	0.933792
	-0.35431	0.933692
	-0.353063	0.933592
	-0.351817	0.933491
	-0.35057	0.933345
	-0.349324	0.932848
	-0.348077	0.932299
	-0.346831	0.931645
	-0.345584	0.930986
	-0.344337	0.930328
	-0.343091	0.929667
	-0.341844	0.929013
	-0.340598	0.928645
	-0.339351	0.928352
	-0.338105	0.928538
	-0.336858	0.928717
	-0.335612	0.928899
	-0.334365	0.929085
	-0.333119	0.92927
	-0.331872	0.929335
	-0.330625	0.929213
	-0.329379	0.929263
	-0.328132	0.929402
	-0.326886	0.929545
	-0.325639	0.929688
	-0.324393	0.92983
	-0.323146	0.929974
	-0.3219	0.92995
	-0.320653	0.929878
	-0.319407	0.929759
	-0.31816	0.929636
	-0.316914	0.929513
	-0.315667	0.929391
	-0.31442	0.929269
	-0.313174	0.929345
	-0.311927	0.929572
	-0.310681	0.930009
	-0.309434	0.930461
	-0.308188	0.930913
	-0.306941	0.931366
	-0.305695	0.931824
	-0.304448	0.932263
	-0.303202	0.93266
	-0.301955	0.932865
	-0.300709	0.932982
	-0.299462	0.933093
	-0.298215	0.933205
	-0.296969	0.933317
	-0.295722	0.933429
	-0.294476	0.933841
	-0.293229	0.934324
	-0.291983	0.934843
	-0.290736	0.935365
	-0.28949	0.935887
	-0.288243	0.936408
	-0.286997	0.93693
	-0.28575	0.937497
	-0.284503	0.938193
	-0.283257	0.939074
	-0.28201	0.939997
	-0.280764	0.940928
	-0.279517	0.941868
	-0.278271	0.942802
	-0.277024	0.94374
	-0.275778	0.944259
	-0.274531	0.944493
	-0.273285	0.944637
	-0.272038	0.944771
	-0.270792	0.944906
	-0.269545	0.94504
	-0.268298	0.945175
	-0.267052	0.945146
	-0.265805	0.944891
	-0.264559	0.94441
	-0.263312	0.943892
	-0.262066	0.943378
	-0.260819	0.942859
	-0.259573	0.942341
	-0.258326	0.941843
	-0.25708	0.941397
	-0.255833	0.941054
	-0.254587	0.940728
	-0.25334	0.9404
	-0.252093	0.940076
	-0.250847	0.939749
	-0.2496	0.939424
	-0.248354	0.938919
	-0.247107	0.938159
	-0.245861	0.937304
	-0.244614	0.936436
	-0.243368	0.935569
	-0.242121	0.934698
	-0.240875	0.933826
	-0.239628	0.933118
	-0.238382	0.932551
	-0.237135	0.93205
	-0.235888	0.931558
	-0.234642	0.931065
	-0.233395	0.930571
	-0.232149	0.930077
	-0.230902	0.929567
	-0.229656	0.92913
	-0.228409	0.929022
	-0.227163	0.929016
	-0.225916	0.929009
	-0.22467	0.929003
	-0.223423	0.928996
	-0.222176	0.928971
	-0.22093	0.928769
	-0.219683	0.928015
	-0.218437	0.926967
	-0.21719	0.925878
	-0.215944	0.924793
	-0.214697	0.923704
	-0.213451	0.922615
	-0.212204	0.921715
	-0.210958	0.921198
	-0.209711	0.921195
	-0.208465	0.92134
	-0.207218	0.921484
	-0.205971	0.921628
	-0.204725	0.921772
	-0.203478	0.922025
	-0.202232	0.922483
	-0.200985	0.922297
	-0.199739	0.921839
	-0.198492	0.921382
	-0.197246	0.920926
	-0.195999	0.920469
	-0.194753	0.920003
	-0.193506	0.919455
	-0.192259	0.919032
	-0.191013	0.91874
	-0.189766	0.918473
	-0.18852	0.918207
	-0.187273	0.917941
	-0.186027	0.917675
	-0.18478	0.917593
	-0.183534	0.917637
	-0.182287	0.917708
	-0.181041	0.917782
	-0.179794	0.917856
	-0.178548	0.917929
	-0.177301	0.918002
	-0.176054	0.918042
	-0.174808	0.91807
	-0.173561	0.918425
	-0.172315	0.918969
	-0.171068	0.919511
	-0.169822	0.920054
	-0.168575	0.920597
	-0.167329	0.92107
	-0.166082	0.921231
	-0.164836	0.920888
	-0.163589	0.920247
	-0.162342	0.919554
	-0.161096	0.918862
	-0.159849	0.91817
	-0.158603	0.917477
	-0.157356	0.917194
	-0.15611	0.917255
	-0.154863	0.917356
	-0.153617	0.917445
	-0.15237	0.917535
	-0.151124	0.917624
	-0.149877	0.917713
	-0.14863	0.917581
	-0.147384	0.917
	-0.146137	0.916471
	-0.144891	0.916105
	-0.143644	0.915738
	-0.142398	0.915371
	-0.141151	0.915005
	-0.139905	0.914639
	-0.138658	0.914853
	-0.137412	0.915504
	-0.136165	0.916188
	-0.134919	0.916882
	-0.133672	0.917578
	-0.132425	0.918272
	-0.131179	0.918963
	-0.129932	0.919528
	-0.128686	0.920091
	-0.127439	0.920862
	-0.126193	0.921734
	-0.124946	0.922608
	-0.1237	0.92347
	-0.122453	0.92432
	-0.121207	0.925179
	-0.11996	0.925919
	-0.118714	0.926063
	-0.117467	0.925765
	-0.11622	0.925467
	-0.114974	0.925169
	-0.113727	0.92487
	-0.112481	0.924542
	-0.111234	0.923925
	-0.109988	0.923301
	-0.108741	0.922932
	-0.107495	0.922588
	-0.106248	0.922244
	-0.105002	0.921901
	-0.103755	0.921558
	-0.102508	0.921494
	-0.101262	0.921797
	-0.100015	0.922218
	-0.098769	0.922662
	-0.097522	0.923105
	-0.096276	0.923548
	-0.095029	0.923993
	-0.093783	0.924447
	-0.092536	0.924932
	-0.09129	0.925482
	-0.090043	0.926078
	-0.088797	0.926675
	-0.08755	0.927273
	-0.086303	0.927868
	-0.085057	0.928442
	-0.08381	0.9288
	-0.082564	0.929021
	-0.081317	0.929344
	-0.080071	0.929678
	-0.078824	0.930012
	-0.077578	0.930347
	-0.076331	0.93068
	-0.075085	0.930983
	-0.073838	0.93125
	-0.072592	0.931521
	-0.071345	0.931795
	-0.070098	0.932065
	-0.068852	0.932332
	-0.067605	0.932605
	-0.066359	0.932783
	-0.065112	0.932667
	-0.063866	0.932217
	-0.062619	0.931596
	-0.061373	0.930975
	-0.060126	0.930355
	-0.05888	0.929735
	-0.057633	0.929201
	-0.056386	0.929163
	-0.05514	0.929623
	-0.053893	0.92996
	-0.052647	0.930298
	-0.0514	0.930635
	-0.050154	0.930973
	-0.048907	0.931311
	-0.047661	0.931474
	-0.046414	0.93141
	-0.045168	0.931519
	-0.043921	0.931728
	-0.042675	0.931937
	-0.041428	0.932146
	-0.040181	0.932354
	-0.038935	0.932546
	-0.037688	0.932655
	-0.036442	0.932585
	-0.035195	0.932366
	-0.033949	0.932147
	-0.032702	0.931928
	-0.031456	0.931709
	-0.030209	0.931483
	-0.028963	0.931214
	-0.027716	0.930882
	-0.02647	0.930538
	-0.025223	0.930193
	-0.023976	0.929848
	-0.02273	0.929502
	-0.021483	0.929157
	-0.020237	0.928752
	-0.01899	0.928243
	-0.017744	0.92777
	-0.016497	0.927329
	-0.015251	0.926897
	-0.014004	0.926451
	-0.012758	0.926003
	-0.011511	0.925552
	-0.010265	0.667094
	-0.009018	-0.000475
	-0.007771	-0.000726
	-0.006525	-0.000977
	-0.005278	-0.001227
	-0.004032	-0.001478
	-0.002785	-0.001696
	-0.001539	-0.001748
	-0.000292	-0.002413
	0.000954	-0.003781
	0.002201	-0.004688
	0.003447	-0.005443
	0.004694	-0.00607
	0.005941	-0.006439
	0.007187	-0.006652
	0.008434	-0.007109
	0.00968	-0.007563
	0.010927	-0.007989
	0.012173	-0.0084
	0.01342	-0.008808
	0.014666	-0.009195
	0.015913	-0.00948
	0.017159	-0.009654
	0.018406	-0.009817
	0.019652	-0.009981
	0.020899	-0.010143
	0.022146	-0.010306
	0.023392	-0.010519
	0.024639	-0.010603
	0.025885	-0.009995
	0.027132	-0.009302
	0.028378	-0.008608
	0.029625	-0.007914
	0.030871	-0.007223
	0.032118	-0.006588
	0.033364	-0.006097
	0.034611	-0.00594
	0.035858	-0.005861
	0.037104	-0.005788
	0.038351	-0.005716
	0.039597	-0.005642
	0.040844	-0.005568
	0.04209	-0.005089
	0.043337	-0.004954
	0.044583	-0.005212
	0.04583	-0.005539
	0.047076	-0.005863
	0.048323	-0.006188
	0.049569	-0.006516
	0.050816	-0.006929
	0.052063	-0.007436
	0.053309	-0.008017
	0.054556	-0.008614
	0.055802	-0.009209
	0.057049	-0.009806
	0.058295	-0.010402
	0.059542	-0.010993
	0.060788	-0.011576
	0.062035	-0.010988
	0.063281	-0.009959
	0.064528	-0.008891
	0.065775	-0.007826
	0.067021	-0.006765
	0.068268	-0.005701
	0.069514	-0.004406
	0.070761	-0.003403
	0.072007	-0.002768
	0.073254	-0.002213
	0.0745	-0.001654
	0.075747	-0.001097
	0.076993	-0.000538
	0.07824	-6.8e-05
	0.079486	0.000157
	0.080733	0
	0.08198	-0.000252
	0.083226	-0.000502
	0.084473	-0.000754
	0.085719	-0.001006
	0.086966	-0.001403
	0.088212	-0.002421
	0.089459	-0.0035
	0.090705	-0.004508
	0.091952	-0.005517
	0.093198	-0.006545
	0.094445	-0.007579
	0.095691	-0.008612
	0.096938	-0.009396
	0.098185	-0.00988
	0.099431	-0.010214
	0.100678	-0.010515
	0.101924	-0.010817
	0.103171	-0.011118
	0.104417	-0.01142
	0.105664	-0.011349
	0.10691	-0.010844
	0.108157	-0.010176
	0.109403	-0.009487
	0.11065	-0.0088
	0.111897	-0.008111
	0.113143	-0.007422
	0.11439	-0.006721
	0.115636	-0.005967
	0.116883	-0.00537
	0.118129	-0.004859
	0.119376	-0.004346
	0.120622	-0.003835
	0.121869	-0.003323
	0.123115	-0.002812
	0.124362	-0.003287
	0.125608	-0.004534
	0.126855	-0.005998
	0.128102	-0.007496
	0.129348	-0.008996
	0.130595	-0.010495
	0.131841	-0.011993
	0.133088	-0.013151
	0.134334	-0.013864
	0.135581	-0.01439
	0.136827	-0.014891
	0.138074	-0.015392
	0.13932	-0.015893
	0.140567	-0.016393
	0.141814	-0.01678
	0.14306	-0.016824
	0.144307	-0.016607
	0.145553	-0.016321
	0.1468	-0.01603
	0.148046	-0.015738
	0.149293	-0.015445
	0.150539	-0.015153
	0.151786	-0.014958
	0.153032	-0.014678
	0.154279	-0.014217
	0.155525	-0.013709
	0.156772	-0.013201
	0.158019	-0.012692
	0.159265	-0.012182
	0.160512	-0.011807
	0.161758	-0.011687
	0.163005	-0.011835
	0.164251	-0.012097
	0.165498	-0.01236
	0.166744	-0.012621
	0.167991	-0.012882
	0.169237	-0.01316
	0.170484	-0.013526
	0.171731	-0.014316
	0.172977	-0.015393
	0.174224	-0.016475
	0.17547	-0.017556
	0.176717	-0.018633
	0.177963	-0.019711
	0.17921	-0.020646
	0.180456	-0.021064
	0.181703	-0.021048
	0.182949	-0.020949
	0.184196	-0.020849
	0.185442	-0.02075
	0.186689	-0.02065
	0.187935	-0.020412
	0.189182	-0.019849
	0.190429	-0.018528
	0.191675	-0.016704
	0.192922	-0.014884
	0.194168	-0.013061
	0.195415	-0.011234
	0.196661	-0.009437
	0.197908	-0.007747
	0.199154	-0.005769
	0.200401	-0.003315
	0.201648	-0.000769
	0.202894	0.001775
	0.204141	0.00432
	0.205387	0.006856
	0.206634	0.009299
	0.20788	0.011594
	0.209127	0.013785
	0.210373	0.015924
	0.21162	0.018057
	0.212866	0.020192
	0.214113	0.02233
	0.215359	0.024345
	0.216606	0.026111
	0.217852	0.027537
	0.219099	0.028707
	0.220346	0.029876
	0.221592	0.031046
	0.222839	0.032216
	0.224085	0.033466
	0.225332	0.03493
	0.226578	0.036413
	0.227825	0.037711
	0.229071	0.038971
	0.230318	0.040231
	0.231564	0.041495
	0.232811	0.042785
	0.234058	0.0444
	0.235304	0.046476
	0.236551	0.048796
	0.237797	0.051295
	0.239044	0.053795
	0.24029	0.056293
	0.241537	0.058795
	0.242783	0.060987
	0.24403	0.062676
	0.245276	0.064084
	0.246523	0.065233
	0.247769	0.066355
	0.249016	0.067477
	0.250263	0.068592
	0.251509	0.069583
	0.252756	0.070022
	0.254002	0.069811
	0.255249	0.069658
	0.256495	0.069534
	0.257742	0.06941
	0.258988	0.069285
	0.260235	0.069161
	0.261481	0.068804
	0.262728	0.067856
	0.263975	0.066419
	0.265221	0.064592
	0.266468	0.062763
	0.267714	0.060934
	0.268961	0.059106
	0.270207	0.057308
	0.271454	0.055615
	0.2727	0.05423
	0.273947	0.053371
	0.275193	0.052568
	0.27644	0.051762
	0.277686	0.050956
	0.278933	0.050187
	0.28018	0.049651
	0.281426	0.049276
	0.282673	0.048479
	0.283919	0.047461
	0.285166	0.046445
	0.286412	0.04543
	0.287659	0.044414
	0.288905	0.043485
	0.290152	0.042778
	0.291398	0.042174
	0.292645	0.04165
	0.293892	0.041128
	0.295138	0.040605
	0.296385	0.040082
	0.297631	0.039496
	0.298878	0.038675
	0.300124	0.037631
	0.301371	0.036578
	0.302617	0.035519
	0.303864	0.034467
	0.30511	0.033439
	0.306357	0.032405
	0.307603	0.031449
	0.30885	0.030817
	0.310097	0.030199
	0.311343	0.029568
	0.31259	0.028938
	0.313836	0.028308
	0.315083	0.027677
	0.316329	0.027031
	0.317576	0.026308
	0.318822	0.02546
	0.320069	0.024482
	0.321315	0.023501
	0.322562	0.022522
	0.323808	0.021544
	0.325055	0.020621
	0.326302	0.020033
	0.327548	0.020057
	0.328795	0.020599
	0.330041	0.021141
	0.331288	0.021681
	0.332534	0.022224
	0.333781	0.022765
	0.335027	0.023151
	0.336274	0.022801
	0.33752	0.02177
	0.338767	0.020493
	0.340014	0.019209
	0.34126	0.017928
	0.342507	0.016651
	0.343753	0.015455
	0.345	0.014767
	0.346246	0.014711
	0.347493	0.015076
	0.348739	0.01544
	0.349986	0.015805
	0.351232	0.01617
	0.352479	0.016531
	0.353725	0.016842
	0.354972	0.016997
	0.356219	0.016963
	0.357465	0.01693
	0.358712	0.016897
	0.359958	0.016864
	0.361205	0.01683
	0.362451	0.016798
	0.363698	0.01681
	0.364944	0.017069
	0.366191	0.017425
	0.367437	0.017784
	0.368684	0.018139
	0.369931	0.018497
	0.371177	0.018858
	0.372424	0.019251
	0.37367	0.019801
	0.374917	0.020536
	0.376163	0.021271
	0.37741	0.022009
	0.378656	0.022743
	0.379903	0.023486
	0.381149	0.024297
	0.382396	0.024971
	0.383642	0.024168
	0.384889	0.023361
	0.386136	0.022558
	0.387382	0.021756
	0.388629	0.020958
	0.389875	0.020099
	0.391122	0.018658
	0.392368	0.017582
	0.393615	0.016661
	0.394861	0.015738
	0.396108	0.014818
	0.397354	0.013899
	0.398601	0.01302
	0.399848	0.012827
	0.401094	0.013099
	0.402341	0.013748
	0.403587	0.01439
	0.404834	0.015039
	0.40608	0.015684
	0.407327	0.016313
	0.408573	0.016593
	0.40982	0.016366
	0.411066	0.015736
	0.412313	0.015138
	0.413559	0.014512
	0.414806	0.013885
	0.416052	0.013258
	0.417299	0.012655
	0.418546	0.012277
	0.419792	0.011672
	0.421039	0.010963
	0.422285	0.010257
	0.423532	0.009549
	0.424778	0.008842
	0.426025	0.008136
	0.427271	0.007173
	0.428518	0.006213
	0.429765	0.005425
	0.431011	0.004642
	0.432258	0.003861
	0.433504	0.003076
	0.434751	0.002293
	0.435997	0.001375
	0.437244	0.000243
	0.43849	-0.001044
	0.439737	-0.002337
	0.440983	-0.003624
	0.44223	-0.004928
	0.443476	-0.006214
	0.444723	-0.007347
	0.445969	-0.006885
	0.447216	-0.006493
	0.448463	-0.006128
	0.449709	-0.005763
	0.450956	-0.005399
	0.452202	-0.005033
	0.453449	-0.004668
	0.454695	-0.004679
	0.455942	-0.004652
	0.457188	-0.004316
	0.458435	-0.003971
	0.459681	-0.003628
	0.460928	-0.003284
	0.462175	-0.002939
	0.463421	-0.00276
	0.464668	-0.002985
	0.465914	-0.003365
	0.467161	-0.003768
	0.468407	-0.004174
	0.469654	-0.00458
	0.4709	-0.004985
	0.472147	-0.00539
	0.473393	-0.005415
	0.47464	-0.005055
	0.475886	-0.004572
	0.477133	-0.004077
	0.47838	-0.003582
	0.479626	-0.003088
	0.480873	-0.002592
	0.482119	-0.001891
	0.483366	-0.000919
	0.484612	0.000225
	0.485859	0.001404
	0.487105	0.002575
	0.488352	0.003744
	0.489598	0.004915
	0.490845	0.005988
	0.492092	0.006884
	0.493338	0.007034
	0.494585	0.007079
	0.495831	0.007124
	0.497078	0.007169
	0.498324	0.007215
	0.499571	0.007274
	0.500817	0.007463
	0.502064	0.00794
	0.50331	0.008577
	0.504557	0.00923
	0.505803	0.009882
	0.50705	0.010535
	0.508296	0.011189
	0.509543	0.011928
	0.51079	0.012504
	0.512036	0.012589
	0.513283	0.012596
	0.514529	0.012603
	0.515776	0.01261
	0.517022	0.012617
	0.518269	0.012447
	0.519515	0.011996
	0.520762	0.011819
	0.522009	0.011724
	0.523255	0.01163
	0.524502	0.011535
	0.525748	0.011441
	0.526995	0.01136
	0.528241	0.011414
	0.529488	0.011617
	0.530734	0.011899
	0.531981	0.012195
	0.533227	0.01249
	0.534474	0.012785
	0.53572	0.01308
	0.536967	0.013077
	0.538213	0.012773
	0.53946	0.012192
	0.540707	0.011552
	0.541953	0.010908
	0.5432	0.010267
	0.544446	0.009624
	0.545693	0.008849
	0.546939	0.007851
	0.548186	0.006339
	0.549432	0.004682
	0.550679	0.003021
	0.551925	0.001369
	0.553172	-0.000288
	0.554419	-0.001944
	0.555665	-0.002977
	0.556912	-0.003285
	0.558158	-0.003296
	0.559405	-0.003265
	0.560651	-0.003234
	0.561898	-0.003203
	0.563144	-0.003172
	0.564391	-0.003374
	0.565637	-0.003803
	0.566884	-0.004359
	0.56813	-0.004939
	0.569377	-0.00552
	0.570624	-0.0061
	0.57187	-0.006668
	0.573117	-0.007075
	0.574363	-0.007056
	0.57561	-0.006693
	0.576856	-0.006245
	0.578103	-0.005799
	0.579349	-0.005354
	0.580596	-0.004906
	0.581842	-0.004461
	0.583089	-0.004298
	0.584336	-0.003937
	0.585582	-0.003257
	0.586829	-0.002506
	0.588075	-0.001755
	0.589322	-0.001001
	0.590568	-0.00025
	0.591815	0.000408
	0.593061	0.000721
	0.594308	0.000493
	0.595554	6.1e-05
	0.596801	-0.000372
	0.598047	-0.000805
	0.599294	-0.001238
	0.600541	-0.00155
	0.601787	-0.001642
	0.603034	-0.001835
	0.60428	-0.002134
	0.605527	-0.002432
	0.606773	-0.00273
	0.60802	-0.003028
	0.609266	-0.003284
	0.610513	-0.003132
	0.611759	-0.002524
	0.613006	-0.001677
	0.614253	-0.000769
	0.615499	0.000138
	0.616746	0.001044
	0.617992	0.00195
	0.619239	0.002429
	0.620485	0.002569
	0.621732	0.002698
	0.622978	0.002849
	0.624225	0.003
	0.625471	0.003148
	0.626718	0.003296
	0.627964	0.003484
	0.629211	0.003758
	0.630458	0.003602
	0.631704	0.003074
	0.632951	0.002547
	0.634197	0.002018
	0.635444	0.00149
	0.63669	0.000963
	0.637937	0.000294
	0.639183	-0.000274
	0.64043	-0.000576
	0.641676	-0.000805
	0.642923	-0.001032
	0.644169	-0.00126
	0.645416	-0.001488
	0.646663	-0.001995
	0.647909	-0.002974
	0.649156	-0.00434
	0.650402	-0.00586
	0.651649	-0.007376
	0.652895	-0.008897
	0.654142	-0.010416
	0.655388	-0.011719
	0.656635	-0.012521
	0.657881	-0.01292
	0.659128	-0.013213
	0.660375	-0.013504
	0.661621	-0.013797
	0.662868	-0.01409
	0.664114	-0.014365
	0.665361	-0.014475
	0.666607	-0.014417
	0.667854	-0.014324
	0.6691	-0.014221
	0.670347	-0.014118
	0.671593	-0.014016
	0.67284	-0.013913
	0.674086	-0.013997
	0.675333	-0.014255
	0.67658	-0.014356
	0.677826	-0.014315
	0.679073	-0.014276
	0.680319	-0.014236
	0.681566	-0.014196
	0.682812	-0.014173
	0.684059	-0.014198
	0.685305	-0.014239
	0.686552	-0.014261
	0.687798	-0.014283
	0.689045	-0.014305
	0.690292	-0.014327
	0.691538	-0.014349
	0.692785	-0.014014
	0.694031	-0.013172
	0.695278	-0.012301
	0.696524	-0.011424
	0.697771	-0.010545
	0.699017	-0.009669
	0.700264	-0.008794
	0.70151	-0.008075
	0.702757	-0.007773
	0.704003	-0.007858
	0.70525	-0.008113
	0.706497	-0.008368
	0.707743	-0.008623
	0.70899	-0.008879
	0.710236	-0.009045
	0.711483	-0.00896
	0.712729	-0.008782
	0.713976	-0.00872
	0.715222	-0.008658
	0.716469	-0.008596
	0.717715	-0.008534
	0.718962	-0.008482
	0.720209	-0.008533
	0.721455	-0.008667
	0.722702	-0.008706
	0.723948	-0.008725
	0.725195	-0.008744
	0.726441	-0.008763
	0.727688	-0.008782
	0.728934	-0.00882
	0.730181	-0.008829
	0.731427	-0.008675
	0.732674	-0.008417
	0.73392	-0.008161
	0.735167	-0.007898
	0.736413	-0.007634
	0.73766	-0.007431
	0.738907	-0.007459
	0.740153	-0.007825
	0.7414	-0.008439
	0.742646	-0.009052
	0.743893	-0.009664
	0.745139	-0.010277
	0.746386	-0.010891
	0.747632	-0.011518
	0.748879	-0.012029
	0.750126	-0.012191
	0.751372	-0.012275
	0.752619	-0.012358
	0.753865	-0.012441
	0.755112	-0.012525
	0.756358	-0.012621
	0.757605	-0.01291
	0.758851	-0.013739
	0.760098	-0.014944
	0.761344	-0.016147
	0.762591	-0.017349
	0.763837	-0.018555
	0.765084	-0.019677
	0.76633	-0.020459
	0.767577	-0.020724
	0.768824	-0.020507
	0.77007	-0.020291
	0.771317	-0.020076
	0.772563	-0.019859
	0.77381	-0.01963
	0.775056	-0.019311
	0.776303	-0.01882
	0.777549	-0.018242
	0.778796	-0.017656
	0.780042	-0.01707
	0.781289	-0.016483
	0.782536	-0.015896
	0.783782	-0.015346
	0.785029	-0.014971
	0.786275	-0.014841
	0.787522	-0.014833
	0.788768	-0.014825
	0.790015	-0.014816
	0.791261	-0.014808
	0.792508	-0.014835
	0.793754	-0.015005
	0.795001	-0.015104
	0.796247	-0.014889
	0.797494	-0.014673
	0.798741	-0.014458
	0.799987	-0.014242
	0.801234	-0.014019
	0.80248	-0.013694
	0.803727	-0.013108
	0.804973	-0.012672
	0.80622	-0.012234
	0.807466	-0.011799
	0.808713	-0.011362
	0.809959	-0.010924
	0.811206	-0.010568
	0.812453	-0.010644
	0.813699	-0.011004
	0.814946	-0.011476
	0.816192	-0.011953
	0.817439	-0.012425
	0.818685	-0.0129
	0.819932	-0.013282
	0.821178	-0.013103
	0.822425	-0.012264
	0.823671	-0.011081
	0.824918	-0.009898
	0.826164	-0.008711
	0.827411	-0.007529
	0.828658	-0.006375
	0.829904	-0.005466
	0.831151	-0.005201
	0.832397	-0.005346
	0.833644	-0.00549
	0.83489	-0.005634
	0.836137	-0.005778
	0.837383	-0.005922
	0.83863	-0.006084
	0.839876	-0.006378
	0.841123	-0.007023
	0.84237	-0.007824
	0.843616	-0.008624
	0.844863	-0.009424
	0.846109	-0.010225
	0.847356	-0.011005
	0.848602	-0.01154
	0.849849	-0.011862
	0.851095	-0.012002
	0.852342	-0.012142
	0.853588	-0.012282
	0.854835	-0.012422
	0.856081	-0.012575
	0.857328	-0.012913
	0.858575	-0.013574
	0.859821	-0.013763
	0.861068	-0.0139
	0.862314	-0.014037
	0.863561	-0.014174
	0.864807	-0.014311
	0.866054	-0.014435
	0.8673	-0.014402
	0.868547	-0.014558
	0.869793	-0.014836
	0.87104	-0.015112
	0.872286	-0.01539
	0.873533	-0.015667
	0.87478	-0.015933
	0.876026	-0.016002
	0.877273	-0.016037
	0.878519	-0.016269
	0.879766	-0.0165
	0.881012	-0.016731
	0.882259	-0.016963
	0.883505	-0.017202
	0.884752	-0.017631
	0.885998	-0.018426
	0.887245	-0.018659
	0.888492	-0.018894
	0.889738	-0.019127
	0.890985	-0.019361
	0.892231	-0.019595
	0.893478	-0.019818
	0.894724	-0.019576
	0.895971	-0.019534
	0.897217	-0.019586
	0.898464	-0.019641
	0.89971	-0.019696
	0.900957	-0.019751
	0.902203	-0.019805
	0.90345	-0.019503
	0.904697	-0.01904
	0.905943	-0.018579
	0.90719	-0.018122
	0.908436	-0.017663
	0.909683	-0.017205
	0.910929	-0.016748
	0.912176	-0.016336
	0.913422	-0.016123
	0.914669	-0.015939
	0.915915	-0.015756
	0.917162	-0.015574
	0.918409	-0.015392
	0.919655	-0.01521
	0.920902	-0.015028
	0.922148	-0.015326
	0.923395	-0.01551
	0.924641	-0.015635
	0.925888	-0.015758
	0.927134	-0.015881
	0.928381	-0.016004
	0.929627	-0.016127
	0.930874	-0.016068
	0.93212	-0.015686
	0.933367	-0.015091
	0.934614	-0.014483
	0.93586	-0.013873
	0.937107	-0.013265
	0.938353	-0.012659
	0.9396	-0.011968
	0.940846	-0.011144
	0.942093	-0.010912
	0.943339	-0.010729
	0.944586	-0.010546
	0.945832	-0.010363
	0.947079	-0.010189
	0.948326	-0.010007
	0.949572	-0.010333
	0.950819	-0.010804
	0.952065	-0.011302
	0.953312	-0.011804
	0.954558	-0.012305
	0.955805	-0.012808
	0.957051	-0.013309
	0.958298	-0.013626
	0.959544	-0.014021
	0.960791	-0.01462
	0.962037	-0.015252
	0.963284	-0.015881
	0.96453	-0.016512
	0.965777	-0.017143
	0.967024	-0.017768
	0.96827	-0.018319
	0.969517	-0.018266
	0.970763	-0.018103
	0.97201	-0.017939
	0.973256	-0.017775
	0.974503	-0.017611
	0.975749	-0.017446
	0.976996	-0.01726
	0.978243	-0.017087
	0.979489	-0.016923
	0.980736	-0.01676
	0.981982	-0.016597
	0.983229	-0.016435
	0.984475	-0.016271
	0.985722	-0.016278
	0.986968	-0.016406
	0.988215	-0.016596
	0.989461	-0.016795
	0.990708	-0.024565
	0.991954	-0.02441
	0.993201	-0.024146
	0.994448	-0.023825
	0.995694	-0.022688
	0.99694	-0.021426
	0.998187	-0.02029
	0.999434	-0.019252
	1.00068	-0.018216
	1.00193	-0.017028
	1.00317	-0.015891
	1.00442	-0.014908
	1.00567	-0.013927
	1.00691	-0.012946
	1.00816	-0.011963
	1.00941	-0.011011
	1.01065	-0.010379
	1.0119	-0.010314
	1.01315	-0.010472
	1.01439	-0.010632
	1.01564	-0.01079
	1.01689	-0.010949
	1.01813	-0.011108
	1.01938	-0.011259
	1.02062	-0.011341
	1.02187	-0.011307
	1.02312	-0.011233
	1.02436	-0.011159
	1.02561	-0.011085
	1.02686	-0.011011
	1.0281	-0.010919
	1.02935	-0.010821
	1.0306	-0.010965
	1.03184	-0.011449
	1.03309	-0.01193
	1.03434	-0.012414
	1.03558	-0.012898
	1.03683	-0.013355
	1.03808	-0.01365
	1.03932	-0.013871
	1.04057	-0.014344
	1.04182	-0.014844
	1.04306	-0.015344
	1.04431	-0.015844
	1.04556	-0.016343
	1.0468	-0.016967
	1.04805	-0.017715
	1.0493	-0.01815
	1.05054	-0.018359
	1.05179	-0.018568
	1.05303	-0.018775
	1.05428	-0.018977
	1.05553	-0.019303
	1.05677	-0.019985
	1.05802	-0.020699
	1.05927	-0.021149
	1.06051	-0.021599
	1.06176	-0.02205
	1.06301	-0.0225
	1.06425	-0.02292
	1.0655	-0.02319
	1.06675	-0.023277
	1.06799	-0.023377
	1.06924	-0.023479
	1.07049	-0.02358
	1.07173	-0.023682
	1.07298	-0.023784
	1.07423	-0.023791
	1.07547	-0.02355
	1.07672	-0.023381
	1.07797	-0.023264
	1.07921	-0.023149
	1.08046	-0.023033
	1.0817	-0.022916
	1.08295	-0.022836
	1.0842	-0.022901
	1.08544	-0.023177
	1.08669	-0.023742
	1.08794	-0.024312
	1.08919	-0.024884
	1.09043	-0.025453
	1.09168	-0.025995
	1.09292	-0.026317
	1.09417	-0.026184
	1.09542	-0.025899
	1.09666	-0.025596
	1.09791	-0.025294
	1.09916	-0.024991
	1.1004	-0.024689
	1.10165	-0.02431
	1.1029	-0.023636
	1.10414	-0.022951
	1.10539	-0.022279
	1.10664	-0.021616
	1.10788	-0.020972
	1.10913	-0.020301
	1.11038	-0.019676
	1.11162	-0.01939
	1.11287	-0.019371
	1.11411	-0.019304
	1.11536	-0.019237
	1.11661	-0.019171
	1.11786	-0.019104
	1.1191	-0.019049
	1.12035	-0.019121
	1.12159	-0.019519
	1.12284	-0.019953
	1.12409	-0.020389
	1.12533	-0.020825
	1.12658	-0.021261
	1.12783	-0.021694
	1.12907	-0.022128
	1.13032	-0.022536
	1.13157	-0.022863
	1.13281	-0.023139
	1.13406	-0.023417
	1.13531	-0.023694
	1.13655	-0.023971
	1.1378	-0.024241
	1.13905	-0.02444
	1.14029	-0.024584
	1.14154	-0.024748
	1.14279	-0.024912
	1.14403	-0.025076
	1.14528	-0.025239
	1.14653	-0.025393
	1.14777	-0.025423
	1.14902	-0.025154
	1.15027	-0.025321
	1.15151	-0.025489
	1.15276	-0.025657
	1.154	-0.025824
	1.15525	-0.025993
	1.1565	-0.026178
	1.15774	-0.026507
	1.15899	-0.026525
	1.16024	-0.026338
	1.16148	-0.026157
	1.16273	-0.025968
	1.16398	-0.025779
	1.16522	-0.025589
	1.16647	-0.025376
	1.16772	-0.025146
	1.16896	-0.024909
	1.17021	-0.02467
	1.17146	-0.024433
	1.1727	-0.024196
	1.17395	-0.023958
	1.1752	-0.023746
	1.17644	-0.023577
	1.17769	-0.022794
	1.17894	-0.02201
	1.18018	-0.021227
	1.18143	-0.020443
	1.18267	-0.019658
	1.18392	-0.018873
	1.18517	-0.018048
	1.18641	-0.017265
	1.18766	-0.016497
	1.18891	-0.01573
	1.19015	-0.014961
	1.1914	-0.014189
	1.19265	-0.013413
	1.19389	-0.01273
	1.19514	-0.012131
	1.19639	-0.011589
	1.19763	-0.01105
	1.19888	-0.010509
	1.20013	-0.009968
	1.20137	-0.009428
	1.20262	-0.00888
	1.20387	-0.008296
	1.20511	-0.00764
	1.20636	-0.006981
	1.20761	-0.006322
	1.20885	-0.005664
	1.2101	-0.005006
	1.21135	-0.004344
	1.21259	-0.003206
	1.21384	-0.002761
	1.21508	-0.002486
	1.21633	-0.002205
	1.21758	-0.001924
	1.21883	-0.001641
	1.22007	-0.00136
	1.22132	-0.001399
	1.22256	-0.001414
	1.22381	-0.001172
	1.22506	-0.000911
	1.2263	-0.000651
	1.22755	-0.00039
	1.2288	-0.00013
	1.23004	0.000128
	1.23129	0.000365
	1.23254	0.00047
	1.23378	0.000563
	1.23503	0.000658
	1.23628	0.000752
	1.23752	0.000846
	1.23877	0.00094
	1.24002	0.000462
	1.24126	9.7e-05
	1.24251	-0.000181
	1.24376	-0.000451
	1.245	-0.000724
	1.24625	-0.000995
	1.2475	-0.001267
	1.24874	-0.0015
	1.24999	-0.001862
	1.25124	-0.002461
	1.25248	-0.003086
	1.25373	-0.003709
	1.25497	-0.004332
	1.25622	-0.004954
	1.25747	-0.005548
	1.25871	-0.006084
	1.25996	-0.006593
	1.26121	-0.007099
	1.26245	-0.007605
	1.2637	-0.008112
	1.26495	-0.008617
	1.26619	-0.009135
	1.26744	-0.0097
	1.26869	-0.009791
	1.26993	-0.009677
	1.27118	-0.009539
	1.27243	-0.009401
	1.27367	-0.009263
	1.27492	-0.009125
	1.27617	-0.008415
	1.27741	-0.007893
	1.27866	-0.00788
	1.27991	-0.007962
	1.28115	-0.008043
	1.2824	-0.008125
	1.28364	-0.008206
	1.28489	-0.00851
	1.28614	-0.009074
	1.28739	-0.009632
	1.28863	-0.010176
	1.28988	-0.01072
	1.29112	-0.011264
	1.29237	-0.011807
	1.29362	-0.012339
	1.29486	-0.012754
	1.29611	-0.013271
	1.29736	-0.013835
	1.2986	-0.014404
	1.29985	-0.014971
	1.3011	-0.01554
	1.30234	-0.016107
	1.30359	-0.016819
	1.30484	-0.017264
	1.30608	-0.017389
	1.30733	-0.017448
	1.30858	-0.017508
	1.30982	-0.017567
	1.31107	-0.017627
	1.31231	-0.017558
	1.31356	-0.017477
	1.31481	-0.01791
	1.31605	-0.018486
	1.3173	-0.019061
	1.31855	-0.019637
	1.3198	-0.02021
	1.32104	-0.020768
	1.32229	-0.021354
	1.32353	-0.021434
	1.32478	-0.02118
	1.32603	-0.020873
	1.32727	-0.020567
	1.32852	-0.02026
	1.32977	-0.019954
	1.33101	-0.02006
	1.33226	-0.020653
	1.33351	-0.021592
	1.33475	-0.022621
	1.336	-0.023651
	1.33725	-0.024676
	1.33849	-0.025705
	1.33974	-0.026363
	1.34099	-0.026391
	1.34223	-0.025866
	1.34348	-0.025186
	1.34472	-0.024509
	1.34597	-0.023829
	1.34722	-0.023151
	1.34847	-0.022482
	1.34971	-0.021867
	1.35096	-0.021282
	1.35221	-0.020705
	1.35345	-0.020127
	1.3547	-0.019551
	1.35594	-0.018972
	1.35719	-0.018395
	1.35844	-0.017709
	1.35968	-0.016923
	1.36093	-0.016072
	1.36218	-0.015199
	1.36342	-0.014328
	1.36467	-0.013459
	1.36592	-0.012588
	1.36716	-0.012024
	1.36841	-0.011892
	1.36966	-0.012201
	1.3709	-0.012661
	1.37215	-0.01312
	1.3734	-0.01358
	1.37464	-0.014026
	1.37589	-0.01431
	1.37714	-0.014101
	1.37838	-0.013604
	1.37963	-0.013078
	1.38088	-0.012548
	1.38212	-0.012017
	1.38337	-0.011485
	1.38461	-0.010954
	1.38586	-0.010855
	1.38711	-0.011025
	1.38835	-0.010974
	1.3896	-0.010782
	1.39085	-0.01059
	1.39209	-0.010399
	1.39334	-0.010207
	1.39459	-0.009839
	1.39583	-0.009188
	1.39708	-0.008594
	1.39833	-0.008121
	1.39957	-0.007647
	1.40082	-0.007175
	1.40207	-0.006702
	1.40331	-0.0063
	1.40456	-0.006238
	1.40581	-0.006562
	1.40705	-0.007059
	1.4083	-0.007588
	1.40955	-0.008117
	1.41079	-0.008647
	1.41204	-0.009176
	1.41328	-0.009697
	1.41453	-0.010199
	1.41578	-0.010681
	1.41702	-0.011155
	1.41827	-0.011628
	1.41952	-0.012101
	1.42077	-0.012575
	1.42201	-0.013078
	1.42326	-0.013577
	1.4245	-0.013802
	1.42575	-0.01382
	1.427	-0.013838
	1.42824	-0.013856
	1.42949	-0.013874
	1.43074	-0.013838
	1.43198	-0.013526
	1.43323	-0.01331
	1.43448	-0.013483
	1.43572	-0.013694
	1.43697	-0.013906
	1.43822	-0.014118
	1.43946	-0.014329
	1.44071	-0.014565
	1.44196	-0.014778
	1.4432	-0.014847
	1.44445	-0.014817
	1.44569	-0.014788
	1.44694	-0.014759
	1.44819	-0.01473
	1.44944	-0.014806
	1.45068	-0.015165
	1.45193	-0.01575
	1.45317	-0.016377
	1.45442	-0.017002
	1.45567	-0.017625
	1.45691	-0.018251
	1.45816	-0.018862
	1.45941	-0.019323
	1.46065	-0.01956
	1.4619	-0.0197
	1.46315	-0.01982
	1.46439	-0.019941
	1.46564	-0.020061
	1.46689	-0.020181
	1.46813	-0.02017
	1.46938	-0.020015
	1.47063	-0.019948
	1.47187	-0.019955
	1.47312	-0.019962
[truncated: 23,688 more rows]

## Sheet: FigS3_chromat2
Raw data for Figure S3. TG3 cut with Cathepsin L with Z-DON
	Chrom.1
	UV 1_280
	ml	mAU
	-1.01386	0.043727
	-1.01262	0.358431
	-1.01137	0.384612
	-1.01013	0.403882
	-1.00888	0.419801
	-1.00764	0.433763
	-1.00639	0.446516
	-1.00515	0.458139
	-1.0039	0.469282
	-1.00266	0.479919
	-1.00141	0.490219
	-1.00017	0.500515
	-0.998924	0.510812
	-0.997679	0.517682
	-0.996434	0.517178
	-0.995189	0.515808
	-0.993944	0.514188
	-0.992698	0.512563
	-0.991453	0.510941
	-0.990208	0.50932
	-0.988963	0.507704
	-0.987718	0.506117
	-0.986473	0.504676
	-0.985228	0.503597
	-0.983983	0.502846
	-0.982738	0.50306
	-0.981493	0.503495
	-0.980248	0.503932
	-0.979003	0.504366
	-0.977758	0.504675
	-0.976513	0.504475
	-0.975268	0.503987
	-0.974023	0.5035
	-0.972778	0.503011
	-0.971533	0.502524
	-0.970288	0.502036
	-0.969043	0.50156
	-0.967798	0.501172
	-0.966553	0.500954
	-0.965308	0.500737
	-0.964063	0.500521
	-0.962818	0.500304
	-0.961573	0.500067
	-0.960328	0.499664
	-0.959083	0.498981
	-0.957838	0.498557
	-0.956593	0.49816
	-0.955348	0.497763
	-0.954103	0.497367
	-0.952858	0.496972
	-0.951613	0.496661
	-0.950368	0.496766
	-0.949123	0.496826
	-0.947878	0.496832
	-0.946633	0.496838
	-0.945388	0.496844
	-0.944143	0.49685
	-0.942898	0.496817
	-0.941653	0.496543
	-0.940408	0.496132
	-0.939163	0.49573
	-0.937918	0.495332
	-0.936673	0.494931
	-0.935428	0.494532
	-0.934183	0.494158
	-0.932938	0.493957
	-0.931693	0.494024
	-0.930448	0.493309
	-0.929203	0.492593
	-0.927958	0.491877
	-0.926713	0.491161
	-0.925468	0.490446
	-0.924223	0.489694
	-0.922978	0.4885
	-0.921733	0.488125
	-0.920488	0.48857
	-0.919243	0.489016
	-0.917998	0.489462
	-0.916753	0.489908
	-0.915508	0.490378
	-0.914263	0.491382
	-0.913018	0.492347
	-0.911773	0.491978
	-0.910528	0.49161
	-0.909283	0.491242
	-0.908038	0.490874
	-0.906793	0.490505
	-0.905548	0.490078
	-0.904303	0.489436
	-0.903058	0.488481
	-0.901813	0.487479
	-0.900568	0.486484
	-0.899323	0.485482
	-0.898078	0.484483
	-0.896833	0.483483
	-0.895588	0.482176
	-0.894343	0.481065
	-0.893098	0.480111
	-0.891853	0.47916
	-0.890608	0.478206
	-0.889363	0.477257
	-0.888118	0.476302
	-0.886873	0.475447
	-0.885628	0.474851
	-0.884383	0.474721
	-0.883138	0.474604
	-0.881893	0.474487
	-0.880648	0.474374
	-0.879403	0.474259
	-0.878157	0.474137
	-0.876912	0.474002
	-0.875667	0.473847
	-0.874422	0.47369
	-0.873177	0.473532
	-0.871932	0.473375
	-0.870687	0.473218
	-0.869442	0.47306
	-0.868197	0.473649
	-0.866952	0.477578
	-0.865707	0.48338
	-0.864462	0.48935
	-0.863217	0.495351
	-0.861972	0.501357
	-0.860727	0.507337
	-0.859482	0.512558
	-0.858237	0.517202
	-0.856992	0.522121
	-0.855747	0.527138
	-0.854502	0.532144
	-0.853257	0.53714
	-0.852012	0.54216
	-0.850767	0.547468
	-0.849522	0.554082
	-0.848277	0.562003
	-0.847032	0.570095
	-0.845787	0.578187
	-0.844542	0.586306
	-0.843297	0.594404
	-0.842052	0.602489
	-0.840807	0.610885
	-0.839562	0.61963
	-0.838317	0.628553
	-0.837072	0.637535
	-0.835827	0.646464
	-0.834582	0.655401
	-0.833337	0.664392
	-0.832092	0.673129
	-0.830847	0.681749
	-0.829602	0.690495
	-0.828357	0.699275
	-0.827112	0.707718
	-0.825867	0.716341
	-0.824622	0.725069
	-0.823377	0.733645
	-0.822132	0.741848
	-0.820887	0.749606
	-0.819642	0.757236
	-0.818397	0.764882
	-0.817152	0.772512
	-0.815907	0.780136
	-0.814662	0.787748
	-0.813417	0.795391
	-0.812172	0.802814
	-0.810927	0.810056
	-0.809682	0.817238
	-0.808437	0.824437
	-0.807192	0.831627
	-0.805947	0.838831
	-0.804702	0.843448
	-0.803457	0.845712
	-0.802212	0.84723
	-0.800967	0.848654
	-0.799722	0.850076
	-0.798477	0.851504
	-0.797232	0.852923
	-0.795987	0.854139
	-0.794742	0.854909
	-0.793497	0.855053
	-0.792252	0.854967
	-0.791007	0.85488
	-0.789762	0.854794
	-0.788517	0.854708
	-0.787272	0.854534
	-0.786027	0.853524
	-0.784782	0.851569
	-0.783537	0.849203
	-0.782292	0.846768
	-0.781047	0.844335
	-0.779802	0.841901
	-0.778557	0.839465
	-0.777312	0.836818
	-0.776067	0.833672
	-0.774822	0.830037
	-0.773577	0.826331
	-0.772332	0.822596
	-0.771087	0.818784
	-0.769842	0.814957
	-0.768597	0.811094
	-0.767352	0.807079
	-0.766106	0.802724
	-0.764861	0.798171
	-0.763616	0.79361
	-0.762371	0.789044
	-0.761126	0.784469
	-0.759881	0.779895
	-0.758636	0.77558
	-0.757391	0.771111
	-0.756146	0.766245
	-0.754901	0.761358
	-0.753656	0.756485
	-0.752411	0.751594
	-0.751166	0.746693
	-0.749921	0.741973
	-0.748676	0.737438
	-0.747431	0.732908
	-0.746186	0.728362
	-0.744941	0.723802
	-0.743696	0.719253
	-0.742451	0.714705
	-0.741206	0.710229
	-0.739961	0.705934
	-0.738716	0.701436
	-0.737471	0.696632
	-0.736226	0.691825
	-0.734981	0.687009
	-0.733736	0.682199
	-0.732491	0.677431
	-0.731246	0.673022
	-0.730001	0.669015
	-0.728756	0.665077
	-0.727511	0.661144
	-0.726266	0.657224
	-0.725021	0.653303
	-0.723776	0.649368
	-0.722531	0.64579
	-0.721286	0.642708
	-0.720041	0.639712
	-0.718796	0.636682
	-0.717551	0.63358
	-0.716306	0.630485
	-0.715061	0.627375
	-0.713816	0.624437
	-0.712571	0.62191
	-0.711326	0.619495
	-0.710081	0.61691
	-0.708836	0.614325
	-0.707591	0.611745
	-0.706346	0.609171
	-0.705101	0.606634
	-0.703856	0.604322
	-0.702611	0.602316
	-0.701366	0.600352
	-0.700121	0.598391
	-0.698876	0.596427
	-0.697631	0.594467
	-0.696386	0.5925
	-0.695141	0.590776
	-0.693896	0.58945
	-0.692651	0.587972
	-0.691406	0.586415
	-0.690161	0.584859
	-0.688916	0.583295
	-0.687671	0.581744
	-0.686426	0.580213
	-0.685181	0.578696
	-0.683936	0.577039
	-0.682691	0.57523
	-0.681446	0.573426
	-0.680201	0.571619
	-0.678956	0.569816
	-0.677711	0.568054
	-0.676466	0.566566
	-0.675221	0.565414
	-0.673976	0.564143
	-0.672731	0.562869
	-0.671486	0.561595
	-0.670241	0.560322
	-0.668996	0.559051
	-0.667751	0.557756
	-0.666506	0.556352
	-0.665261	0.554771
	-0.664016	0.553095
	-0.662771	0.551417
	-0.661526	0.549737
	-0.660281	0.548064
	-0.659036	0.546408
	-0.657791	0.544829
	-0.656546	0.543208
	-0.6553	0.541486
	-0.654055	0.539765
	-0.65281	0.538044
	-0.651565	0.53632
	-0.65032	0.534619
	-0.649075	0.533065
	-0.64783	0.531761
	-0.646585	0.530578
	-0.64534	0.529388
	-0.644095	0.528205
	-0.64285	0.527017
	-0.641605	0.525832
	-0.64036	0.524639
	-0.639115	0.523353
	-0.63787	0.521903
	-0.636625	0.520411
	-0.63538	0.51892
	-0.634135	0.517433
	-0.63289	0.515942
	-0.631645	0.514496
	-0.6304	0.513296
	-0.629155	0.512283
	-0.62791	0.511364
	-0.626665	0.510447
	-0.62542	0.509526
	-0.624175	0.508606
	-0.62293	0.507707
	-0.621685	0.506957
	-0.62044	0.506316
	-0.619195	0.50547
	-0.61795	0.504621
	-0.616705	0.503772
	-0.61546	0.502927
	-0.614215	0.502082
	-0.61297	0.501299
	-0.611725	0.500671
	-0.61048	0.500302
	-0.609235	0.499997
	-0.60799	0.499691
	-0.606745	0.499386
	-0.6055	0.49908
	-0.604255	0.498783
	-0.60301	0.498667
	-0.601765	0.498523
	-0.60052	0.498278
	-0.599275	0.498033
	-0.59803	0.497788
	-0.596785	0.497542
	-0.59554	0.497299
	-0.594295	0.497139
	-0.59305	0.497074
	-0.591805	0.49691
	-0.59056	0.496746
	-0.589315	0.496582
	-0.58807	0.496418
	-0.586825	0.496253
	-0.58558	0.496073
	-0.584335	0.495747
	-0.58309	0.495364
	-0.581845	0.494959
	-0.5806	0.494555
	-0.579355	0.494149
	-0.57811	0.493744
	-0.576865	0.49334
	-0.57562	0.493122
	-0.574375	0.492803
	-0.57313	0.492328
	-0.571885	0.491848
	-0.57064	0.49137
	-0.569395	0.49089
	-0.56815	0.490412
	-0.566905	0.489833
	-0.56566	0.48912
	-0.564415	0.488114
	-0.56317	0.487091
	-0.561925	0.486071
	-0.56068	0.485057
	-0.559435	0.48408
	-0.55819	0.483124
	-0.556945	0.482373
	-0.5557	0.481961
	-0.554455	0.481667
	-0.55321	0.481384
	-0.551965	0.481101
	-0.55072	0.480819
	-0.549475	0.480537
	-0.54823	0.480013
	-0.546985	0.479337
	-0.54574	0.478561
	-0.544495	0.47777
	-0.543249	0.476977
	-0.542005	0.47619
	-0.54076	0.475397
	-0.539514	0.474697
	-0.53827	0.474102
	-0.537024	0.473215
	-0.535779	0.472189
	-0.534534	0.471149
	-0.533289	0.470106
	-0.532044	0.469074
	-0.530799	0.46805
	-0.529554	0.467124
	-0.528309	0.466358
	-0.527064	0.465767
	-0.525819	0.465212
	-0.524574	0.464656
	-0.523329	0.464103
	-0.522084	0.463547
	-0.520839	0.463041
	-0.519594	0.462604
	-0.518349	0.462333
	-0.517104	0.462101
	-0.515859	0.461869
	-0.514614	0.461637
	-0.513369	0.461405
	-0.512124	0.461297
	-0.510879	0.461346
	-0.509634	0.461254
	-0.508389	0.461095
	-0.507144	0.460931
	-0.505899	0.460772
	-0.504654	0.46061
	-0.503409	0.460469
	-0.502164	0.460554
	-0.500919	0.460634
	-0.499674	0.460589
	-0.498429	0.460507
	-0.497184	0.460425
	-0.495939	0.460343
	-0.494694	0.460261
	-0.493449	0.459933
	-0.492204	0.459423
	-0.490959	0.45875
	-0.489714	0.458016
	-0.488469	0.457281
	-0.487224	0.456547
	-0.485979	0.455815
	-0.484734	0.455124
	-0.483489	0.45452
	-0.482244	0.454442
	-0.480999	0.454728
	-0.479754	0.455075
	-0.478509	0.455421
	-0.477264	0.455768
	-0.476019	0.456112
	-0.474774	0.456695
	-0.473529	0.457279
	-0.472284	0.457596
	-0.471039	0.457806
	-0.469794	0.458016
	-0.468549	0.458226
	-0.467304	0.458436
	-0.466059	0.458533
	-0.464814	0.458468
	-0.463569	0.458406
	-0.462324	0.458381
	-0.461079	0.458356
	-0.459834	0.458331
	-0.458589	0.458306
	-0.457344	0.458251
	-0.456099	0.458059
	-0.454854	0.457598
	-0.453609	0.456997
	-0.452364	0.45639
	-0.451119	0.455776
	-0.449874	0.455152
	-0.448629	0.454527
	-0.447384	0.454021
	-0.446139	0.453727
	-0.444894	0.45359
	-0.443649	0.453509
	-0.442404	0.453428
	-0.441159	0.453348
	-0.439914	0.453267
	-0.438669	0.45325
	-0.437424	0.453324
	-0.436179	0.453341
	-0.434934	0.453277
	-0.433689	0.453213
	-0.432444	0.453149
	-0.431199	0.453085
	-0.429954	0.453031
	-0.428708	0.453081
	-0.427464	0.453283
	-0.426219	0.453555
	-0.424973	0.453842
	-0.423728	0.454128
	-0.422483	0.454415
	-0.421238	0.454702
	-0.419993	0.454641
	-0.418748	0.454172
	-0.417503	0.45375
	-0.416258	0.453405
	-0.415013	0.45306
	-0.413768	0.452714
	-0.412523	0.452369
	-0.411278	0.452159
	-0.410033	0.452223
	-0.408788	0.452197
	-0.407543	0.451897
	-0.406298	0.451596
	-0.405053	0.451295
	-0.403808	0.450994
	-0.402563	0.450682
	-0.401318	0.450313
	-0.400073	0.449786
	-0.398828	0.44908
	-0.397583	0.448298
	-0.396338	0.447508
	-0.395093	0.446717
	-0.393848	0.445925
	-0.392603	0.445249
	-0.391358	0.444869
	-0.390113	0.444833
	-0.388868	0.445121
	-0.387623	0.44541
	-0.386378	0.445698
	-0.385133	0.445986
	-0.383888	0.446213
	-0.382643	0.446283
	-0.381398	0.446233
	-0.380153	0.446093
	-0.378908	0.445945
	-0.377663	0.445796
	-0.376418	0.445647
	-0.375173	0.445522
	-0.373928	0.445497
	-0.372683	0.445492
	-0.371438	0.445201
	-0.370193	0.444712
	-0.368948	0.444221
	-0.367703	0.443727
	-0.366458	0.443235
	-0.365213	0.44271
	-0.363968	0.442118
	-0.362723	0.441684
	-0.361478	0.441555
	-0.360233	0.441425
	-0.358988	0.441295
	-0.357743	0.441166
	-0.356498	0.440992
	-0.355253	0.440674
	-0.354008	0.440223
	-0.352763	0.439685
	-0.351518	0.439129
	-0.350273	0.438573
	-0.349028	0.438016
	-0.347783	0.437476
	-0.346538	0.437118
	-0.345293	0.437091
	-0.344048	0.436962
	-0.342803	0.43675
	-0.341558	0.436538
	-0.340313	0.436326
	-0.339068	0.436114
	-0.337823	0.435958
	-0.336578	0.436029
	-0.335333	0.43623
	-0.334088	0.436544
	-0.332843	0.436858
	-0.331598	0.437172
	-0.330353	0.437486
	-0.329108	0.437759
	-0.327863	0.437761
	-0.326618	0.437371
	-0.325373	0.437077
	-0.324128	0.436821
	-0.322883	0.436565
	-0.321638	0.436308
	-0.320393	0.436052
	-0.319148	0.435817
	-0.317903	0.435715
	-0.316658	0.435784
	-0.315413	0.436037
	-0.314167	0.436294
	-0.312922	0.436549
	-0.311677	0.436804
	-0.310432	0.437102
	-0.309187	0.437689
	-0.307942	0.43843
	-0.306697	0.438651
	-0.305452	0.43887
	-0.304207	0.43909
	-0.302962	0.43931
	-0.301717	0.439524
	-0.300472	0.439635
	-0.299227	0.439385
	-0.297982	0.439332
	-0.296737	0.439401
	-0.295492	0.43947
	-0.294247	0.439539
	-0.293002	0.439608
	-0.291757	0.439681
	-0.290512	0.439856
	-0.289267	0.43995
	-0.288022	0.439824
	-0.286777	0.439698
	-0.285532	0.439572
	-0.284287	0.439446
	-0.283042	0.439324
	-0.281797	0.439307
	-0.280552	0.439411
	-0.279307	0.440041
	-0.278062	0.440728
	-0.276817	0.441414
	-0.275572	0.442099
	-0.274327	0.442786
	-0.273082	0.443454
	-0.271837	0.443972
	-0.270592	0.443972
	-0.269347	0.443628
	-0.268102	0.443284
	-0.266857	0.442942
	-0.265612	0.442598
	-0.264367	0.442254
	-0.263122	0.441804
	-0.261877	0.441638
	-0.260632	0.442247
	-0.259387	0.442857
	-0.258142	0.443467
	-0.256897	0.444079
	-0.255652	0.44469
	-0.254407	0.445153
	-0.253162	0.445398
	-0.251917	0.444918
	-0.250672	0.444425
	-0.249427	0.443932
	-0.248182	0.443438
	-0.246937	0.442942
	-0.245692	0.442448
	-0.244447	0.442544
	-0.243202	0.442818
	-0.241957	0.443166
	-0.240712	0.443516
	-0.239467	0.443864
	-0.238222	0.4442
	-0.236977	0.444549
	-0.235732	0.444715
	-0.234487	0.444713
	-0.233242	0.444641
	-0.231997	0.444563
	-0.230752	0.444484
	-0.229507	0.444406
	-0.228262	0.444328
	-0.227017	0.444336
	-0.225772	0.44456
	-0.224527	0.444376
	-0.223282	0.444122
	-0.222037	0.443869
	-0.220792	0.443615
	-0.219547	0.44336
	-0.218302	0.443106
	-0.217057	0.442391
	-0.215812	0.441764
	-0.214567	0.441258
	-0.213322	0.440771
	-0.212077	0.440283
	-0.210832	0.439795
	-0.209587	0.439309
	-0.208342	0.439255
	-0.207097	0.439627
	-0.205852	0.440187
	-0.204607	0.440772
	-0.203362	0.441359
	-0.202116	0.441943
	-0.200872	0.442528
	-0.199627	0.442844
	-0.198381	0.442471
	-0.197136	0.441773
	-0.195891	0.441011
	-0.194646	0.440242
	-0.193401	0.439476
	-0.192156	0.438711
	-0.190911	0.437942
	-0.189666	0.437754
	-0.188421	0.437869
	-0.187176	0.43817
	-0.185931	0.438506
	-0.184686	0.438837
	-0.183441	0.439175
	-0.182196	0.439514
	-0.180951	0.439737
	-0.179706	0.43989
	-0.178461	0.440136
	-0.177216	0.440424
	-0.175971	0.440712
	-0.174726	0.441
	-0.173481	0.441287
	-0.172236	0.441592
	-0.170991	0.441945
	-0.169746	0.441791
	-0.168501	0.441349
	-0.167256	0.440883
	-0.166011	0.440416
	-0.164766	0.439951
	-0.163521	0.439484
	-0.162276	0.439363
	-0.161031	0.439506
	-0.159786	0.439766
	-0.158541	0.440057
	-0.157296	0.440348
	-0.156051	0.440639
	-0.154806	0.44093
	-0.153561	0.441051
	-0.152316	0.440957
	-0.151071	0.440673
	-0.149826	0.440325
	-0.148581	0.439977
	-0.147336	0.439629
	-0.146091	0.439281
	-0.144846	0.438893
	-0.143601	0.438395
	-0.142356	0.438495
	-0.141111	0.438962
	-0.139866	0.43943
	-0.138621	0.439898
	-0.137376	0.440367
	-0.136131	0.440835
	-0.134886	0.44144
	-0.133641	0.441852
	-0.132396	0.441907
	-0.131151	0.441842
	-0.129906	0.441776
	-0.128661	0.441709
	-0.127416	0.441643
	-0.126171	0.441474
	-0.124926	0.441122
	-0.123681	0.440702
	-0.122436	0.440294
	-0.121191	0.439885
	-0.119946	0.439476
	-0.118701	0.439068
	-0.117456	0.438639
	-0.116211	0.438117
	-0.114966	0.437383
	-0.113721	0.436478
	-0.112476	0.435538
	-0.111231	0.434599
	-0.109986	0.433661
	-0.108741	0.432722
	-0.107496	0.432161
	-0.106251	0.432067
	-0.105006	0.432137
	-0.103761	0.432282
	-0.102516	0.432426
	-0.101271	0.43257
	-0.100026	0.432715
	-0.098781	0.432787
	-0.097536	0.432728
	-0.096291	0.432559
	-0.095046	0.432332
	-0.093801	0.432105
	-0.092556	0.431878
	-0.091311	0.431652
	-0.090066	0.431464
	-0.088821	0.431406
	-0.087575	0.431642
	-0.08633	0.43215
	-0.085086	0.432715
	-0.08384	0.43328
	-0.082595	0.433844
	-0.08135	0.434408
	-0.080105	0.434516
	-0.07886	0.433937
	-0.077615	0.43307
	-0.07637	0.432
	-0.075125	0.430928
	-0.07388	0.429853
	-0.072635	0.428775
	-0.07139	0.427876
	-0.070145	0.427384
	-0.0689	0.427165
	-0.067655	0.427078
	-0.06641	0.426991
	-0.065165	0.426905
	-0.06392	0.426818
	-0.062675	0.426729
	-0.06143	0.426627
	-0.060185	0.426527
	-0.05894	0.426467
	-0.057695	0.426421
	-0.05645	0.426376
	-0.055205	0.42633
	-0.05396	0.426284
	-0.052715	0.426333
	-0.05147	0.426574
	-0.050225	0.426803
	-0.04898	0.426981
	-0.047735	0.427159
	-0.04649	0.427337
	-0.045245	0.427517
	-0.044	0.427665
	-0.042755	0.427714
	-0.04151	0.42782
	-0.040265	0.42822
	-0.03902	0.42862
	-0.037775	0.429018
	-0.03653	0.429418
	-0.035285	0.429822
	-0.03404	0.430265
	-0.032795	0.430748
	-0.03155	0.431107
	-0.030305	0.431403
	-0.02906	0.431697
	-0.027815	0.431993
	-0.02657	0.432287
	-0.025325	0.432472
	-0.02408	0.432305
	-0.022835	0.431884
	-0.02159	0.431222
	-0.020345	0.430561
	-0.0191	0.429898
	-0.017855	0.429234
	-0.01661	0.428634
	-0.015365	0.428344
	-0.01412	0.428221
	-0.012875	0.427731
	-0.01163	0.427238
	-0.010385	0.351082
	-0.00914	-0.000578
	-0.007895	-0.001071
	-0.00665	-0.001598
	-0.005405	-0.002187
	-0.00416	-0.002166
	-0.002915	-0.001902
	-0.00167	-0.001639
	-0.000425	-0.00123
	0.00082	-0.000809
	0.002065	-0.000433
	0.00331	-0.000639
	0.004555	-0.001549
	0.0058	-0.002474
	0.007045	-0.003294
	0.00829	-0.004047
	0.009535	-0.004648
	0.01078	-0.004968
	0.012025	-0.004924
	0.01327	-0.0048
	0.014515	-0.004676
	0.01576	-0.004552
	0.017005	-0.004427
	0.01825	-0.004202
	0.019495	-0.003712
	0.020741	-0.003159
	0.021985	-0.002608
	0.02323	-0.002056
	0.024475	-0.001504
	0.02572	-0.000954
	0.026965	-0.000401
	0.028211	0.000469
	0.029456	0.001424
	0.030701	0.002375
	0.031946	0.003327
	0.033191	0.004279
	0.034436	0.005234
	0.035681	0.006186
	0.036926	0.006679
	0.038171	0.006883
	0.039416	0.007341
	0.040661	0.007935
	0.041906	0.008528
	0.043151	0.009121
	0.044396	0.009715
	0.045641	0.010367
	0.046886	0.01118
	0.048131	0.011541
	0.049376	0.011633
	0.050621	0.011724
	0.051866	0.011816
	0.053111	0.011907
	0.054356	0.011999
	0.055601	0.012025
	0.056846	0.012159
	0.058091	0.012437
	0.059336	0.01275
	0.060581	0.013064
	0.061826	0.013378
	0.063071	0.01369
	0.064316	0.01411
	0.065561	0.014619
	0.066806	0.015073
	0.068051	0.015484
	0.069296	0.015894
	0.070541	0.016304
	0.071786	0.016716
	0.073031	0.017033
	0.074276	0.017049
	0.075521	0.01673
	0.076766	0.016294
	0.078011	0.015859
	0.079256	0.015423
	0.080501	0.014988
	0.081746	0.014563
	0.082991	0.014144
	0.084236	0.013914
	0.085481	0.01394
	0.086726	0.014043
	0.087971	0.014145
	0.089216	0.014247
	0.090461	0.014349
	0.091706	0.01447
	0.092951	0.014441
	0.094196	0.013845
	0.095441	0.012847
	0.096686	0.011842
	0.097931	0.010841
	0.099176	0.009842
	0.100421	0.008753
	0.101666	0.007364
	0.102911	0.006451
	0.104156	0.006282
	0.105401	0.006113
	0.106646	0.005943
	0.107891	0.005774
	0.109136	0.005604
	0.110381	0.005805
	0.111626	0.006304
	0.112871	0.006607
	0.114116	0.006849
	0.115361	0.007092
	0.116606	0.007335
	0.117851	0.007578
	0.119096	0.007719
	0.120341	0.007736
	0.121586	0.007816
	0.122831	0.007979
	0.124076	0.008141
	0.125321	0.008303
	0.126566	0.008466
	0.127811	0.008661
	0.129056	0.008941
	0.130301	0.009241
	0.131546	0.009486
	0.132791	0.009731
	0.134036	0.009976
	0.135281	0.010217
	0.136526	0.010466
	0.137771	0.010848
	0.139017	0.011477
	0.140262	0.012226
	0.141507	0.01302
	0.142752	0.013814
	0.143997	0.01461
	0.145241	0.015406
	0.146487	0.016073
	0.147732	0.016361
	0.148977	0.016192
	0.150222	0.015646
	0.151467	0.0151
	0.152712	0.014554
	0.153957	0.014008
	0.155202	0.013572
	0.156447	0.01363
	0.157692	0.014216
	0.158937	0.014753
	0.160182	0.01529
	0.161427	0.015825
	0.162672	0.016363
	0.163917	0.0169
	0.165162	0.017005
	0.166407	0.016097
	0.167652	0.015169
	0.168897	0.014225
	0.170142	0.013284
	0.171387	0.012344
	0.172632	0.011406
	0.173877	0.010537
	0.175122	0.009979
	0.176367	0.009935
	0.177612	0.010422
	0.178857	0.010909
	0.180102	0.011396
	0.181347	0.011884
	0.182592	0.012347
	0.183837	0.012699
	0.185082	0.013425
	0.186327	0.015578
	0.187572	0.017885
	0.188817	0.02015
	0.190062	0.022372
	0.191307	0.024683
	0.192552	0.02702
	0.193797	0.029671
	0.195042	0.033545
	0.196287	0.038124
	0.197532	0.04269
	0.198777	0.047256
	0.200022	0.051839
	0.201267	0.056386
	0.202512	0.060876
	0.203757	0.065886
	0.205002	0.071825
	0.206247	0.077801
	0.207492	0.083741
	0.208737	0.089692
	0.209982	0.095686
	0.211227	0.10195
	0.212472	0.108842
	0.213717	0.11646
	0.214962	0.124102
	0.216207	0.131697
	0.217452	0.139326
	0.218697	0.14696
	0.219942	0.154566
	0.221187	0.162205
	0.222432	0.169297
	0.223677	0.176175
	0.224922	0.183064
	0.226167	0.189923
	0.227412	0.196798
	0.228657	0.203677
	0.229902	0.210616
	0.231147	0.218023
	0.232392	0.225974
	0.233637	0.233916
	0.234882	0.241913
	0.236127	0.249866
	0.237372	0.257791
	0.238617	0.265374
	0.239862	0.271994
	0.241107	0.27725
	0.242352	0.282414
	0.243597	0.287513
	0.244842	0.292756
	0.246087	0.298025
	0.247332	0.303247
	0.248577	0.30666
	0.249822	0.310665
	0.251068	0.314879
	0.252313	0.319108
	0.253558	0.323303
	0.254802	0.327513
	0.256047	0.331728
	0.257293	0.334637
	0.258538	0.336272
	0.259783	0.337303
	0.261028	0.338322
	0.262273	0.339345
	0.263518	0.34037
	0.264763	0.341392
	0.266008	0.341945
	0.267253	0.3413
	0.268498	0.339765
	0.269743	0.338196
	0.270988	0.336634
	0.272233	0.335077
	0.273478	0.333528
	0.274723	0.331971
	0.275968	0.329596
	0.277213	0.326467
	0.278458	0.323127
	0.279703	0.319775
	0.280948	0.316428
	0.282193	0.313064
	0.283438	0.309714
	0.284683	0.306889
	0.285928	0.304127
	0.287173	0.301025
	0.288418	0.297891
	0.289663	0.294757
	0.290908	0.291618
	0.292153	0.288491
	0.293398	0.284979
	0.294643	0.28084
	0.295888	0.276596
	0.297133	0.272276
	0.298378	0.267888
	0.299623	0.263494
	0.300868	0.259085
	0.302113	0.254814
	0.303358	0.251801
	0.304603	0.249249
	0.305848	0.24682
	0.307093	0.244413
	0.308338	0.241999
	0.309583	0.239589
	0.310828	0.237182
	0.312073	0.23411
	0.313318	0.230512
	0.314563	0.226517
	0.315808	0.222449
	0.317053	0.218386
	0.318298	0.214317
	0.319543	0.210244
	0.320788	0.206499
	0.322033	0.203258
	0.323278	0.199701
	0.324523	0.196013
	0.325768	0.192341
	0.327013	0.188661
	0.328258	0.184988
	0.329503	0.181381
	0.330748	0.178491
	0.331993	0.175643
	0.333238	0.172717
	0.334483	0.169773
	0.335728	0.166834
	0.336973	0.163886
	0.338218	0.160946
	0.339463	0.158563
	0.340708	0.156634
	0.341953	0.154914
	0.343198	0.153237
	0.344443	0.151556
	0.345688	0.149879
	0.346933	0.1482
	0.348178	0.146694
	0.349423	0.145526
	0.350668	0.144328
	0.351913	0.14306
	0.353158	0.141793
	0.354403	0.140527
	0.355648	0.139257
	0.356893	0.138003
	0.358138	0.136892
	0.359383	0.13545
	0.360628	0.133767
	0.361874	0.132059
	0.363119	0.130349
	0.364363	0.128643
	0.365608	0.126937
	0.366853	0.125069
	0.368098	0.123083
	0.369344	0.121102
	0.370589	0.119133
	0.371834	0.117167
	0.373079	0.115195
	0.374324	0.113219
	0.375569	0.111411
	0.376814	0.109973
	0.378059	0.108758
	0.379304	0.107577
	0.380549	0.106399
	0.381794	0.105218
	0.383039	0.104037
	0.384284	0.102902
	0.385529	0.102148
	0.386774	0.101337
	0.388019	0.100336
	0.389264	0.099316
	0.390509	0.098297
	0.391754	0.097277
	0.392999	0.096257
	0.394244	0.09536
	0.395489	0.094461
	0.396734	0.093434
	0.397979	0.092361
	0.399224	0.091288
	0.400469	0.090214
	0.401714	0.089145
	0.402959	0.088011
	0.404204	0.08676
	0.405449	0.08555
	0.406694	0.084433
	0.407939	0.083317
	0.409184	0.082201
	0.410429	0.081084
	0.411674	0.079991
	0.412919	0.078993
	0.414164	0.077966
	0.415409	0.076843
	0.416654	0.075721
	0.417899	0.074597
	0.419144	0.073474
	0.420389	0.072351
	0.421634	0.071521
	0.422879	0.071059
	0.424124	0.070677
	0.425369	0.070313
	0.426614	0.06995
	0.427859	0.069587
	0.429104	0.069223
	0.430349	0.068837
	0.431594	0.068421
	0.432839	0.06805
	0.434084	0.067735
	0.435329	0.067419
	0.436574	0.067104
	0.437819	0.066789
	0.439064	0.066453
	0.440309	0.066045
	0.441554	0.06537
	0.442799	0.064418
	0.444044	0.063438
	0.445289	0.062456
	0.446534	0.061473
	0.447779	0.060492
	0.449024	0.059701
	0.450269	0.059254
	0.451514	0.059001
	0.452759	0.058824
	0.454004	0.058647
	0.455249	0.05847
	0.456494	0.058296
	0.457739	0.058191
	0.458984	0.058214
	0.460229	0.058208
	0.461474	0.058094
	0.462719	0.05798
	0.463964	0.057866
	0.465209	0.057752
	0.466454	0.057607
	0.467699	0.057336
	0.468944	0.056892
	0.470189	0.056368
	0.471434	0.055846
	0.472679	0.055324
	0.473924	0.054801
	0.475169	0.054277
	0.476414	0.053819
	0.477659	0.053462
	0.478904	0.05303
	0.48015	0.052572
	0.481395	0.052114
	0.48264	0.051656
	0.483885	0.051198
	0.48513	0.050722
	0.486375	0.050209
	0.48762	0.049713
	0.488865	0.049254
	0.49011	0.048795
	0.491355	0.048337
	0.4926	0.047879
	0.493845	0.047413
	0.49509	0.046892
	0.496335	0.046201
	0.49758	0.045326
	0.498825	0.04445
	0.50007	0.043578
	0.501315	0.042702
	0.50256	0.041828
	0.503805	0.041077
	0.50505	0.040608
	0.506295	0.039964
	0.50754	0.039273
	0.508785	0.038586
	0.51003	0.03791
	0.511275	0.037234
	0.51252	0.036504
	0.513765	0.035601
	0.51501	0.034643
	0.516255	0.033755
	0.5175	0.032862
	0.518745	0.031969
	0.51999	0.031079
	0.521235	0.030199
	0.52248	0.02942
	0.523725	0.028876
	0.52497	0.028658
	0.526215	0.02844
	0.52746	0.028223
	0.528705	0.028006
	0.52995	0.027787
	0.531195	0.027589
	0.53244	0.027449
	0.533685	0.027051
	0.53493	0.026593
	0.536175	0.026136
	0.53742	0.025678
	0.538665	0.025217
	0.53991	0.024771
	0.541155	0.024411
	0.5424	0.024084
	0.543645	0.023758
	0.54489	0.023429
	0.546135	0.023103
	0.54738	0.022776
	0.548625	0.022445
	0.54987	0.022081
	0.551115	0.02173
	0.55236	0.021548
	0.553605	0.021366
	0.55485	0.021184
	0.556095	0.021002
	0.55734	0.020823
	0.558585	0.020694
	0.55983	0.020815
	0.561075	0.021106
	0.56232	0.021418
	0.563565	0.021718
	0.56481	0.022023
	0.566055	0.022334
	0.5673	0.02265
	0.568545	0.02323
	0.56979	0.023905
	0.571035	0.024602
	0.57228	0.025299
	0.573525	0.025994
	0.57477	0.026688
	0.576015	0.027383
	0.57726	0.028028
	0.578505	0.02866
	0.57975	0.029442
	0.580995	0.030223
	0.58224	0.031004
	0.583485	0.031788
	0.58473	0.032567
	0.585975	0.033306
	0.58722	0.033661
	0.588465	0.033567
	0.58971	0.033464
	0.590955	0.033361
	0.592201	0.033259
	0.593446	0.033156
	0.594691	0.033053
	0.595936	0.033229
	0.59718	0.033053
	0.598426	0.032574
	0.599671	0.032086
	0.600916	0.031598
	0.602161	0.031108
	0.603406	0.030619
	0.604651	0.03013
	0.605896	0.029773
	0.607141	0.029956
	0.608386	0.030172
	0.609631	0.030388
	0.610876	0.030604
	0.612121	0.03082
	0.613366	0.030991
	0.614611	0.030985
	0.615856	0.031197
	0.617101	0.031444
	0.618346	0.031701
	0.619591	0.031961
	0.620836	0.032222
	0.622081	0.032482
	0.623326	0.032584
	0.624571	0.032561
	0.625816	0.032442
	0.627061	0.032308
	0.628306	0.032174
	0.629551	0.032041
	0.630796	0.031907
	0.632041	0.031747
	0.633286	0.031617
	0.634531	0.031702
	0.635776	0.03183
	0.637021	0.031959
	0.638266	0.032087
	0.639511	0.032215
	0.640756	0.032291
	0.642001	0.032234
	0.643246	0.031717
	0.644491	0.031053
	0.645736	0.030374
	0.646981	0.029698
	0.648226	0.02902
	0.649471	0.028343
	0.650716	0.028021
	0.651961	0.027866
	0.653206	0.0278
	0.654451	0.027752
	0.655696	0.027706
	0.656941	0.027659
	0.658186	0.027612
	0.659431	0.027911
	0.660676	0.02855
	0.661921	0.029289
	0.663166	0.03004
	0.664411	0.03079
	0.665656	0.03154
	0.666901	0.032289
	0.668146	0.032934
	0.669391	0.033118
	0.670636	0.032766
	0.671881	0.032224
	0.673126	0.031654
	0.674371	0.031085
	0.675616	0.030516
	0.676861	0.029946
	0.678106	0.029203
	0.679351	0.028443
	0.680596	0.027766
	0.681841	0.027116
	0.683086	0.026467
	0.684331	0.025818
	0.685576	0.025168
	0.686821	0.02458
	0.688066	0.024153
	0.689311	0.023948
	0.690556	0.023824
	0.691801	0.0237
	0.693046	0.023575
	0.694291	0.023451
	0.695536	0.023287
	0.696781	0.022938
	0.698026	0.022442
	0.699271	0.021912
	0.700516	0.021385
	0.701761	0.020859
	0.703007	0.02033
	0.704252	0.0198
	0.705497	0.019596
	0.706741	0.019603
	0.707986	0.019599
	0.709231	0.019586
	0.710477	0.019574
	0.711722	0.019561
	0.712967	0.019549
	0.714212	0.019483
	0.715457	0.019253
	0.716702	0.018824
	0.717947	0.018318
	0.719192	0.017812
	0.720437	0.017305
	0.721682	0.016799
	0.722927	0.016291
	0.724172	0.015769
	0.725417	0.015129
	0.726662	0.014386
	0.727907	0.013643
	0.729152	0.012899
	0.730397	0.012157
	0.731642	0.011415
	0.732887	0.010948
	0.734132	0.010925
	0.735377	0.011161
	0.736622	0.011491
	0.737867	0.01182
	0.739112	0.012149
	0.740357	0.012478
	0.741602	0.01275
	0.742847	0.012969
	0.744092	0.013312
	0.745337	0.01378
	0.746582	0.014247
	0.747827	0.014717
	0.749072	0.015186
	0.750317	0.015607
	0.751562	0.015866
	0.752807	0.01579
	0.754052	0.015441
	0.755297	0.015063
	0.756542	0.014685
	0.757787	0.014308
	0.759032	0.013932
	0.760277	0.013595
	0.761522	0.013391
	0.762767	0.013345
	0.764012	0.01337
	0.765257	0.013394
	0.766502	0.013418
	0.767747	0.013443
	0.768992	0.013489
	0.770237	0.013587
	0.771482	0.013745
	0.772727	0.013942
	0.773972	0.01414
	0.775217	0.014339
	0.776462	0.014535
	0.777707	0.014774
	0.778952	0.015158
	0.780197	0.015472
	0.781442	0.015408
	0.782687	0.015345
	0.783932	0.015281
	0.785177	0.015217
	0.786422	0.015154
	0.787667	0.015152
	0.788912	0.015292
	0.790157	0.015474
	0.791402	0.015671
	0.792647	0.015867
	0.793892	0.016064
	0.795137	0.016261
	0.796382	0.016372
	0.797627	0.016241
	0.798872	0.016004
	0.800117	0.015796
	0.801362	0.015588
	0.802607	0.01538
	0.803852	0.015172
	0.805097	0.014934
	0.806342	0.014556
	0.807587	0.014034
	0.808832	0.013587
	0.810077	0.013151
	0.811322	0.012714
	0.812567	0.012279
	0.813812	0.011842
	0.815058	0.011534
	0.816302	0.011608
	0.817547	0.01185
	0.818792	0.012161
	0.820037	0.012473
	0.821283	0.012784
	0.822528	0.013095
	0.823773	0.013358
	0.825018	0.013392
	0.826263	0.013029
	0.827508	0.012274
	0.828753	0.01152
	0.829998	0.010775
	0.831243	0.010047
	0.832488	0.009295
	0.833733	0.008497
	0.834978	0.007796
	0.836223	0.007768
	0.837468	0.00774
	0.838713	0.007712
	0.839958	0.007684
	0.841203	0.007656
	0.842448	0.007723
	0.843693	0.008216
	0.844938	0.008395
	0.846183	0.00845
	0.847428	0.008505
	0.848673	0.008559
	0.849918	0.008614
	0.851163	0.008661
	0.852408	0.008665
	0.853653	0.008683
	0.854898	0.00874
	0.856143	0.008796
	0.857388	0.008852
	0.858633	0.008909
	0.859878	0.008964
	0.861123	0.009004
	0.862368	0.00899
	0.863613	0.008909
	0.864858	0.008828
	0.866103	0.008748
	0.867348	0.008667
	0.868593	0.008586
	0.869838	0.008494
	0.871083	0.008357
	0.872328	0.008629
	0.873573	0.009069
	0.874818	0.009507
	0.876063	0.009946
	0.877308	0.010388
	0.878553	0.010815
	0.879798	0.011092
	0.881043	0.011178
	0.882288	0.011125
	0.883533	0.011072
	0.884778	0.011021
	0.886023	0.010969
	0.887268	0.01092
	0.888513	0.011101
	0.889758	0.011799
	0.891003	0.011984
	0.892248	0.012169
	0.893493	0.012354
	0.894738	0.012539
	0.895983	0.012724
	0.897228	0.012908
	0.898473	0.012268
	0.899718	0.012044
	0.900963	0.012002
	0.902208	0.011959
	0.903453	0.011917
	0.904698	0.011875
	0.905943	0.011833
	0.907188	0.012129
	0.908433	0.012216
	0.909678	0.011757
	0.910923	0.011284
	0.912168	0.01081
	0.913413	0.010338
	0.914658	0.009869
	0.915903	0.009367
	0.917148	0.008895
	0.918393	0.009095
	0.919638	0.009334
	0.920883	0.009572
	0.922128	0.009811
	0.923373	0.010049
	0.924618	0.010296
	0.925864	0.010613
	0.927108	0.010907
	0.928353	0.011189
	0.929598	0.011472
	0.930843	0.011754
	0.932088	0.012036
	0.933334	0.01232
	0.934579	0.012198
	0.935824	0.011811
	0.937069	0.011329
	0.938314	0.010855
	0.939559	0.010364
	0.940804	0.009868
	0.942049	0.009373
	0.943294	0.008961
	0.944539	0.008676
	0.945784	0.008263
	0.947029	0.007821
	0.948274	0.007378
	0.949519	0.006935
	0.950764	0.006493
	0.952009	0.00605
	0.953254	0.006028
	0.954499	0.006417
	0.955744	0.007016
	0.956989	0.007644
	0.958234	0.008274
	0.959479	0.008902
	0.960724	0.009532
	0.961969	0.009831
	0.963214	0.009894
	0.964459	0.009907
	0.965704	0.009917
	0.966949	0.009927
	0.968194	0.009937
	0.969439	0.009948
	0.970684	0.010244
	0.971929	0.011052
	0.973174	0.01186
	0.974419	0.012627
	0.975664	0.013395
	0.976909	0.014166
	0.978154	0.014934
	0.979399	0.015643
	0.980644	0.015796
	0.981889	0.015827
	0.983134	0.015898
	0.984379	0.015975
	0.985624	0.016052
	0.986869	0.01613
	0.988114	0.016207
	0.989359	0.016309
	0.990604	0.012152
	0.991849	0.012355
	0.993094	0.011945
	0.994339	0.011349
	0.995584	0.010842
	0.996829	0.010083
	0.998074	0.009012
	0.999319	0.008005
	1.00056	0.007066
	1.00181	0.006179
	1.00305	0.005315
	1.0043	0.004451
	1.00554	0.003594
	1.00679	0.00299
	1.00803	0.00295
	1.00928	0.00291
	1.01052	0.002871
	1.01177	0.002831
	1.01301	0.002791
	1.01426	0.002798
	1.0155	0.002834
	1.01675	0.002598
	1.01799	0.002261
	1.01924	0.001924
	1.02048	0.001587
	1.02173	0.001251
	1.02297	0.000899
	1.02422	0.000489
	1.02546	5.8e-05
	1.02671	-0.000369
	1.02795	-0.000796
	1.0292	-0.001222
	1.03044	-0.00165
	1.03169	-0.002025
	1.03293	-0.002111
	1.03418	-0.001717
	1.03542	-0.001034
	1.03667	-0.000351
	1.03791	0.000333
	1.03916	0.001017
	1.0404	0.0017
	1.04165	0.002278
	1.04289	0.002379
	1.04414	0.002092
	1.04539	0.001666
	1.04663	0.001225
	1.04787	0.00078
	1.04912	0.000336
	1.05036	-5.6e-05
	1.05161	-8.1e-05
	1.05286	0.000194
	1.0541	0.000662
	1.05534	0.001134
	1.05659	0.001603
	1.05784	0.002073
	1.05908	0.002543
	1.06032	0.003007
	1.06157	0.003414
	1.06282	0.003622
	1.06406	0.00383
	1.0653	0.004038
	1.06655	0.004246
	1.0678	0.004454
	1.06904	0.004584
	1.07028	0.003976
	1.07153	0.003248
	1.07278	0.002496
	1.07402	0.001739
	1.07526	0.000983
	1.07651	0.000227
	1.07776	-0.000502
	1.079	-0.00091
	1.08024	-0.001047
	1.08149	-0.001051
	1.08274	-0.001056
	1.08398	-0.001061
	1.08523	-0.001066
	1.08647	-0.001071
	1.08771	-0.001073
	1.08896	-0.00099
	1.09021	-0.000615
	1.09145	-0.00024
	1.09269	0.000137
	1.09394	0.000513
	1.09519	0.000889
	1.09643	0.00125
	1.09767	0.00124
	1.09892	0.000936
	1.10017	0.00054
	1.10141	0.000143
	1.10265	-0.000254
	1.1039	-0.000651
	1.10515	-0.00105
	1.10639	-0.001013
	1.10763	-0.000719
	1.10888	-0.000287
	1.11013	0.000149
	1.11137	0.000586
	1.11261	0.001024
	1.11386	0.001461
	1.11511	0.001753
	1.11635	0.001826
	1.11759	0.001476
	1.11884	0.001104
	1.12008	0.00073
	1.12133	0.000358
	1.12258	-1.4e-05
	1.12382	-0.000363
	1.12506	-0.000502
	1.12631	-0.00016
	1.12756	0.000526
	1.1288	0.001247
	1.13004	0.001968
	1.13129	0.002682
	1.13254	0.003394
	1.13378	0.004222
	1.13502	0.005414
	1.13627	0.007383
	1.13752	0.009411
	1.13876	0.011445
	1.14	0.013476
	1.14125	0.015509
	1.1425	0.017406
	1.14374	0.019166
	1.14498	0.02119
	1.14623	0.023271
	1.14748	0.02536
	1.14872	0.027448
	1.14996	0.029528
	1.15121	0.031519
	1.15246	0.033197
	1.1537	0.035525
	1.15495	0.038418
	1.15619	0.041403
	1.15744	0.044384
	1.15868	0.047364
	1.15993	0.050338
	1.16117	0.053576
	1.16242	0.056984
	1.16366	0.060573
	1.16491	0.064188
	1.16615	0.067813
	1.16739	0.071436
	1.16864	0.07506
	1.16989	0.078631
	1.17113	0.082088
	1.17238	0.085286
	1.17362	0.088426
	1.17487	0.091565
	1.17611	0.09471
	1.17736	0.097858
	1.1786	0.100988
	1.17985	0.104473
	1.18109	0.107793
	1.18234	0.110939
	1.18358	0.114059
	1.18483	0.117163
	1.18607	0.120275
	1.18732	0.123387
	1.18856	0.126119
	1.18981	0.128523
	1.19105	0.130922
	1.1923	0.13334
	1.19354	0.135746
	1.19479	0.138161
	1.19603	0.14057
	1.19728	0.14272
	1.19852	0.144194
	1.19977	0.145163
	1.20101	0.146031
	1.20226	0.146896
	1.2035	0.147764
	1.20475	0.148615
	1.20599	0.14946
	1.20724	0.150111
	1.20848	0.150692
	1.20973	0.151305
	1.21097	0.15193
	1.21222	0.152555
	1.21346	0.15318
	1.21471	0.153805
	1.21595	0.153929
	1.2172	0.153298
	1.21844	0.152161
	1.21969	0.150897
	1.22093	0.149633
	1.22218	0.148369
	1.22342	0.147107
	1.22467	0.145797
	1.22591	0.144353
	1.22716	0.142521
	1.2284	0.140495
	1.22965	0.13847
	1.23089	0.136453
	1.23214	0.134428
	1.23338	0.132403
	1.23463	0.13056
	1.23587	0.129012
	1.23712	0.127661
	1.23836	0.126368
	1.23961	0.125073
	1.24085	0.12378
	1.2421	0.122486
	1.24334	0.12138
	1.24459	0.120587
	1.24583	0.120068
	1.24708	0.119654
	1.24832	0.119241
	1.24957	0.118828
	1.25081	0.118415
	1.25206	0.117971
	1.2533	0.117395
	1.25455	0.116178
	1.25579	0.114534
	1.25704	0.112893
	1.25828	0.111289
	1.25953	0.109687
	1.26077	0.108053
	1.26202	0.106599
	1.26326	0.105421
	1.26451	0.10434
	1.26575	0.10328
	1.267	0.102223
	1.26824	0.101162
	1.26949	0.100101
	1.27073	0.099009
	1.27198	0.097853
	1.27322	0.09665
	1.27447	0.095423
	1.27571	0.094196
	1.27696	0.09297
	1.2782	0.091746
	1.27945	0.090633
	1.28069	0.089833
	1.28194	0.089412
	1.28318	0.089184
	1.28443	0.088955
	1.28567	0.088726
	1.28692	0.088498
	1.28816	0.08827
	1.28941	0.088266
	1.29065	0.088273
	1.2919	0.087842
	1.29314	0.087318
	1.29439	0.086796
	1.29563	0.086272
	1.29688	0.085748
	1.29812	0.085097
	1.29937	0.08422
	1.30061	0.083284
	1.30186	0.082359
	1.3031	0.081437
	1.30435	0.080513
	1.30559	0.079591
	1.30684	0.078601
	1.30808	0.077411
	1.30933	0.076017
	1.31057	0.074544
	1.31182	0.073099
	1.31306	0.071678
	1.31431	0.070214
	1.31555	0.068781
	1.3168	0.067743
	1.31804	0.067369
	1.31929	0.066989
	1.32053	0.066609
	1.32178	0.066228
	1.32302	0.065847
	1.32427	0.065466
	1.32551	0.065037
	1.32676	0.064419
	1.328	0.063513
	1.32925	0.062366
	1.33049	0.061225
	1.33174	0.060079
	1.33298	0.058933
	1.33423	0.057794
	1.33547	0.056687
	1.33672	0.055784
	1.33796	0.055324
	1.33921	0.054865
	1.34045	0.054407
	1.3417	0.053947
	1.34294	0.053477
	1.34419	0.052888
	1.34543	0.052132
	1.34668	0.051665
	1.34792	0.051309
	1.34917	0.050952
	1.35041	0.050594
	1.35166	0.050236
	1.3529	0.050041
	1.35415	0.050278
	1.35539	0.050214
	1.35664	0.04972
	1.35788	0.049229
	1.35913	0.048735
	1.36037	0.048242
	1.36162	0.047744
	1.36286	0.04723
	1.36411	0.046759
	1.36535	0.046433
	1.3666	0.046114
	1.36784	0.045782
	1.36909	0.045451
	1.37033	0.045118
	1.37158	0.044806
	1.37282	0.044622
	1.37407	0.044575
	1.37531	0.044562
	1.37656	0.044548
	1.3778	0.044534
	1.37905	0.044521
	1.38029	0.044508
	1.38154	0.044501
	1.38278	0.04451
	1.38403	0.044542
	1.38527	0.044575
	1.38652	0.044608
	1.38776	0.04464
	1.38901	0.044699
	1.39025	0.044996
	1.3915	0.04558
	1.39274	0.046019
	1.39399	0.046458
	1.39523	0.046895
	1.39648	0.047334
	1.39772	0.047774
	1.39897	0.048155
	1.40021	0.047935
	1.40146	0.047329
	1.4027	0.046561
	1.40395	0.045794
	1.40519	0.045027
	1.40644	0.044261
	1.40768	0.043468
	1.40893	0.042347
	1.41017	0.041056
	1.41142	0.039682
	1.41266	0.038311
	1.41391	0.036946
	1.41515	0.035576
	1.4164	0.034231
	1.41764	0.033272
	1.41889	0.032866
	1.42013	0.032734
	1.42138	0.032596
	1.42262	0.03246
	1.42387	0.032322
	1.42511	0.032185
	1.42636	0.032028
	1.4276	0.031691
	1.42885	0.031478
	1.43009	0.031353
	1.43134	0.031229
	1.43258	0.031106
	1.43383	0.030982
	1.43507	0.030859
	1.43632	0.030586
	1.43756	0.030178
	1.43881	0.029552
	1.44005	0.028916
	1.4413	0.028283
	1.44254	0.027649
	1.44379	0.027014
	1.44503	0.02637
	1.44628	0.025698
	1.44752	0.025078
	1.44877	0.024459
	1.45001	0.023849
	1.45126	0.023231
	1.4525	0.022612
	1.45375	0.021994
	1.45499	0.021525
	1.45624	0.021031
	1.45748	0.020508
	1.45873	0.019983
	1.45997	0.019455
	1.46122	0.01893
	1.46246	0.018404
	1.46371	0.018244
	1.46495	0.018307
	1.4662	0.018605
	1.46744	0.018928
	1.46869	0.019251
	1.46993	0.019575
[truncated: 17,371 more rows]

## Sheet: Fig7_ELISA
	Plate 1	1	2	3	4	8	9	1	2	3	4	8	9			Number	Name
		DH63-B02	DH63-A01	DH51-A03	DH63-A02	DH51-A04	DH44-A06	DH63-B02	DH63-A01	DH51-A03	DH63-A02	DH51-A04	DH44-A06	mAb dilution ug/ml		1	DH63-B02
Abs405nm	A	1.129	2.001	2.04	1.559	1.682	1.517	1.168	1.671	1.746	1.412	1.576	1.882	2		2	DH63-A01
	B	1.05	1.551	1.656	1.395	1.729	1.63	1.133	1.556	1.711	1.358	1.57	1.768	0.666667		3	DH51-A03
	C	1.012	1.625	1.715	1.362	1.737	1.634	1.096	1.511	1.7	1.281	1.526	1.818	0.222222		4	DH63-A02
	D	0.982	1.378	1.539	1.108	1.417	1.132	1.005	1.518	1.506	1.111	1.37	1.285	0.0740741		8	DH51-A04
	E	0.868	1.133	1.048	0.599	0.756	0.586	0.746	1.227	1.074	0.702	0.855	0.62	0.0246914		9	DH44-A06
	F	0.702	0.566	0.519	0.314	0.354	0.484	0.455	0.603	0.579	0.349	0.376	0.259	0.00823045		10	DH44-A10
	G	0.516	0.26	0.356	0.468	0.177	0.149	0.264	0.271	0.243	0.178	0.216	0.142	0.00274348		11	DH51-C01
	H	0.348	0.225	0.154	0.187	0.113	0.103	0.153	0.153	0.141	0.11	0.112	0.099	0.000914495		13	DH44-A02
		wt TG3						TG3 Z-DON N0 C1C2								14	DH44-A01
	Plate 2	10	11	13	14	15	16	10	11	13	14	15	16			15	DH44-A09
		DH44-A10	DH51-C01	DH44-A02	DH44-A01	DH44-A09	DH51-B07	DH44-A10	DH51-C01	DH44-A02	DH44-A01	DH44-A09	DH51-B07	mAb dilution ug/ml		16	DH51-B07
Abs405nm	A	1.462	1.808	1.495	2.169	1.484	1.73	1.384	1.529	1.294	1.508	1.205	1.332	2
	B	1.443	1.841	1.783	1.928	1.476	1.642	1.077	1.304	1.193	1.406	1.203	1.3	0.666667
	C	1.5	1.586	1.659	1.697	1.224	1.432	1.064	1.095	1.083	1.42	1.043	1.293	0.222222
	D	1.024	1.168	1.213	1.254	0.824	1.297	0.837	0.772	1.103	1.114	0.955	1.075	0.0740741
	E	0.668	0.578	0.853	0.636	0.476	1.008	0.551	0.43	0.743	0.545	0.533	0.988	0.0246914
	F	0.291	0.306	0.423	0.316	0.247	0.655	0.255	0.217	0.353	0.26	0.243	0.591	0.00823045
	G	0.168	0.16	0.192	0.154	0.141	0.335	0.142	0.119	0.163	0.132	0.131	0.282	0.00274348
	H	0.105	0.105	0.12	0.102	0.1	0.227	0.105	0.097	0.107	0.097	0.093	0.176	0.000914495
		wt TG3						TG3 Z-DON N0 C1C2
	Epitope targeting group 1
	Epitope targeting group 2
	Epitope targeting group 3

## Sheet: Fig7_gels
Full image of SDS-PAGE gel and Western blot from Figure 7.
